# Supplementary material for: Targeting Bacterial Gyrase with Cystobactamid, Fluoroquinolone, and Aminocoumarin Antibiotics Induces Distinct Molecular Signatures in Pseudomonas aeruginosa
Source: mSystems. 2021 Jul 13;6(4):e00610-21. doi: 10.1128/mSystems.00610-21 (PMC8407119; doi:10.1128/mSystems.00610-21)
Supplement: TABLE S3 [file msystems.00610-21-st003.xlsx]

## Sheet: S3_Metabolomics
compound	mz	rt	anno	metabolite	main_peak	ID by	ID level	AR351_A	AR351_B	AR351_C	Cipro_A	Cipro_B	Cipro_C	Coumermycin_A	Coumermycin_B	Coumermycin_C	CN-DM-861_A	CN-DM-861_B	CN-DM-861_C	Levo_A	Levo_B	Levo_C	Lome_A	Lome_B	Lome_C	Novo_A	Novo_B	Novo_C	untreated_A	untreated_B	untreated_C	control_mean	AR351_mean	log2FC_AR351	pval_AR351	Cipro_mean	log2FC_Cipro	pval_Cipro	Coumer_mean	log2FC_Coumer	pval_Coumer	CN_DM_861_mean	log2FC_CN_DM_861	pval_CN_DM_861	Levo_mean	log2FC_Levo	pval_Levo	Lome_mean	log2FC_Lome
623/59	623.032	59.1552	623/59	NA	0	NA	NA	444773	589398	303284	526586	554374	600340	458092	456848	356795	338721	439221	442695	532413	477539	617523	378166	553303	520225	507292	281224	525355	246217	469231	363632	359693	445818	0.309689	0.459668	560434	0.639776	0.0770507	423912	0.236996	0.441475	406879	0.177832	0.562904	542492	0.592833	0.0863059	483898	0.427935
146.2/62	146.165	61.7662	spermidine	spermidine	1	MS, MS2, RT	1	4147.37	11834.3	3781.19	6541.39	5247.95	10619.2	109.472	1118.42	4115.25	4402.73	14254.5	18838.2	5628.79	9559.14	13373.4	4587.6	2642.19	13206	6426.07	930.283	1910	6512.19	13390.7	12436.8	10779.9	6587.62	-0.710512	0.286811	7469.5	-0.529259	0.291006	1781.05	-2.59754	0.0328942	12498.5	0.21341	0.742879	9520.46	-0.179238	0.705627	6811.94	-0.662203
708/63	708.013	62.9588	708/63	NA	0	NA	NA	1858.38	3550.11	2174.1	2518.95	2810.56	2986.71	1760.45	701.199	2281.06	3612.49	2939.62	3667.13	2602.7	4140.3	2544.1	2215.05	3072.75	2822.04	2428.4	763.23	1964.49	2586.65	4360.12	3746.73	3564.5	2527.53	-0.495971	0.231083	2772.07	-0.362735	0.263913	1580.9	-1.17295	0.0473586	3406.41	-0.0654453	0.800929	3095.7	-0.203433	0.559402	2703.28	-0.398989
690/63	690.003	63.0404	690/63	NA	0	NA	NA	3789.08	5695.65	4051.55	4547.58	5401.44	5913.26	2889.15	1892.39	4422.83	6563.21	5755.42	7231.55	5434.35	6158.14	5378.52	3258.92	5082.48	5079.76	3782.89	1700.6	4556.65	5250.26	7657.11	6759.75	6555.71	4512.09	-0.538955	0.0925983	5287.43	-0.310186	0.209511	3068.12	-1.0954	0.0266636	6516.72	-0.00860466	0.96489	5657	-0.212714	0.329684	4473.72	-0.551277
85/63	84.9593	63.261	85/63	NA	0	NA	NA	11209.5	13136.6	10100.6	14043.9	11972	16264.3	12741.7	12896.6	11209.5	12445.6	10292.9	11623.9	18033.7	13559.4	15787.6	12065.2	14781.4	15464.3	11021.1	12635.1	12384.7	13433.1	12918.3	12887	13079.5	11482.2	-0.187898	0.210107	14093.4	0.107715	0.500145	12282.6	-0.0906867	0.274095	11454.1	-0.191433	0.113049	15793.6	0.272037	0.168171	14103.6	0.108766
165/63	164.97	63.2652	165/63	NA	0	NA	NA	4287.4	7087.44	4406.58	5246.29	6055.33	6004.12	3291.39	2124.32	4508.13	6050.82	6098.56	7297.42	5629.3	7158.71	5870.85	4190.2	5439.63	6007.99	4622.25	2352.86	4547.06	5507.81	7639.43	7850.1	6999.12	5260.48	-0.411979	0.217719	5768.58	-0.278956	0.236553	3307.95	-1.08124	0.022401	6482.27	-0.110674	0.585771	6219.62	-0.170346	0.43697	5212.61	-0.425167
133/63	132.998	63.3498	133/63	NA	0	NA	NA	1803.24	3011.94	1740.53	2008.98	3059.31	2976.19	718.869	89.7361	1976.14	3182.38	3608.29	4788.24	2063.34	3551.88	2841.51	1425.69	1938.95	2922.54	1453.26	99.1748	2051.02	2214.8	3596.64	4201.19	3337.54	2185.23	-0.610998	0.192217	2681.49	-0.315749	0.40059	928.25	-1.8462	0.0408631	3859.63	0.209678	0.53083	2818.91	-0.243649	0.519086	2095.73	-0.671335
156/63	156.014	63.4931	156/63	NA	0	NA	NA	2173.8	3785.92	1968.39	2413.19	4063.17	3720.93	1416.7	378.087	2679.43	4230.78	4475.39	5734.39	2469.97	4837.7	3384.73	1987.52	2677.31	3739.74	2343.21	593.102	2450.12	3025.51	4675.23	5106.49	4269.08	2642.71	-0.691909	0.130858	3399.1	-0.328772	0.345785	1491.4	-1.51725	0.0392045	4813.52	0.173168	0.530225	3564.13	-0.260373	0.493824	2801.52	-0.607714
110/63	110.009	63.4998	110/63	NA	0	NA	NA	53336.1	103513	52734.8	72385.5	85660.9	86475.1	34512.6	22747.2	55041.6	92041.5	100918	135639	69082.2	103121	89402.4	47852.8	65413.4	84443.6	54072.6	25269.7	55091.9	72653.8	115600	121737	103330	69861.4	-0.564695	0.217153	81507.2	-0.342263	0.290962	37433.8	-1.46485	0.0302774	109533	0.0841005	0.776356	87201.8	-0.244831	0.436734	65903.3	-0.64884
115/64	114.987	63.52	115/64	NA	0	NA	NA	5200.28	9783.12	4947.28	6460.27	8141.78	7967.33	3054.9	2022.95	5570.02	9691.01	10307.5	12832.6	6886.26	10244.3	8843.46	4333.11	6619.69	8865.14	5100.64	2560.77	5637.34	7288.95	11846.4	11884	10339.8	6643.56	-0.638176	0.166807	7523.13	-0.4588	0.198468	3549.29	-1.5426	0.0264012	10943.7	0.0818955	0.75743	8657.99	-0.2561	0.413922	6605.98	-0.64636
128/64	128.019	63.5251	128/64	NA	0	NA	NA	8887.67	17499.6	9060.33	11628.8	13852.5	14188.6	5219.62	3805.88	9200.34	16521.5	18803.4	22585.2	12008.1	17673.4	15463.7	8398.82	11448.7	15056.1	9114.17	4086.54	9468.31	12865.2	20156.2	20743.1	17921.5	11815.9	-0.600964	0.185021	13223.3	-0.438608	0.197843	6075.28	-1.56067	0.023133	19303.4	0.107162	0.680446	15048.4	-0.252081	0.403839	11634.5	-0.623275
73.5/64	73.5316	63.5251	73.5/64	NA	0	NA	NA	4334.09	7605.86	4833.04	5395.25	7098.66	7473.46	2938.5	1962.63	4534.93	7708.12	8623.62	10973.8	5602.56	8300.97	8109.7	3970.26	5722.89	7168.1	4165.39	1665.43	4826.19	6427.53	9369.75	10333.3	8710.21	5590.99	-0.639602	0.116637	6655.79	-0.388098	0.219536	3145.35	-1.46948	0.0222599	9101.84	0.0634519	0.810423	7337.75	-0.24737	0.405047	5620.42	-0.63203
112/64	112.006	63.5317	112/64	NA	0	NA	NA	6634.53	12239.9	7065.93	8117.6	10501.2	10951.7	4323.01	2999.32	7094.9	11869.5	13403.7	17125.6	8494.67	13753.7	11292.7	5982.13	8575.02	11930.3	7227.58	3242.94	6684.2	9047.44	15344.4	15457.8	13283.2	8646.79	-0.619369	0.172555	9856.85	-0.430406	0.242775	4805.74	-1.46677	0.0367259	14132.9	0.0894567	0.764234	11180.4	-0.248637	0.469376	8829.14	-0.58926
111/64	111.01	63.5616	111/64	NA	0	NA	NA	6897.91	12691.9	6849.45	8389.77	11399.8	10590.7	4696.57	2682.21	7260.8	12362.5	13074.4	17781.8	8605.08	15074.7	10693.2	6516.22	9036.22	11479.6	7830.79	2952.3	7155.99	9496.54	16085.6	16217.6	13933.2	8813.09	-0.660809	0.158579	10126.8	-0.460357	0.222149	4879.86	-1.51362	0.0344316	14406.3	0.048166	0.874358	11457.7	-0.282213	0.446059	9010.68	-0.628821
151/64	151.035	63.5749	151/64	NA	0	NA	NA	8024.46	12902.5	7666.26	8851.88	13298.2	12709.9	5339.31	3077.4	8164.37	13429.3	15528.9	19739.1	9103.79	15897.1	13078.9	6557.56	9580.2	11782.6	7828.55	3543.54	8194.19	10548.5	15638.1	17513.7	14566.8	9531.06	-0.61197	0.136449	11620	-0.326072	0.313291	5527.03	-1.3981	0.0283953	16232.5	0.156203	0.58274	12693.3	-0.198615	0.549059	9306.79	-0.646323
696.1/64	696.113	64.2923	696.1/64	NA	0	NA	NA	7454.07	13290	7439.87	10038	11894.1	11175.3	1962.57	2583.41	7625.44	16127	12003.7	9629.75	11622	14165.6	13681.1	7738.69	11011.3	14498.4	13758.3	3002	10057.5	10790.9	11263.2	11741.7	11265.3	9394.66	-0.261969	0.438662	11035.8	-0.0296903	0.730417	4057.14	-1.47335	0.0536662	12586.8	0.160031	0.559479	13156.2	0.223862	0.124225	11082.8	-0.0235629
89.1/65	89.1071	64.8093	putrescine	putrescine	1	MS, RT	1	22869.8	32763.1	23559.1	25145.4	33408.9	23349.1	5097.17	4862.58	7779.39	23883.5	25648.4	36674.4	18055	38870.9	33921.2	23811.5	20478.6	35813.7	15038.9	7631.88	14087.3	18861.8	34813.1	32799.7	28824.9	26397.3	-0.126922	0.7074	27301.1	-0.078353	0.811189	5913.05	-2.28534	0.0407158	28735.4	-0.00448403	0.989576	30282.4	0.0711644	0.865298	26701.3	-0.110407
710.1/65	710.128	64.8851	710.1/65	NA	0	NA	NA	3908	4900.41	3301.58	3601.51	5450.76	3065.6	140.503	206.047	799.253	3471.81	3466.27	5900.32	2434.15	6040.52	4858.93	3260.5	2773.82	5342.39	1918.7	443.645	1072.53	2438.78	4940.78	4985.23	4121.6	4036.66	-0.0300403	0.935003	4039.29	-0.0291024	0.944483	381.934	-3.43181	0.0402938	4279.47	0.0542271	0.899048	4444.53	0.108828	0.823862	3792.24	-0.120154
408.9/66	408.918	65.8209	408.9/66	NA	0	NA	NA	1444.18	2634.14	1481.88	1905.25	2137.73	1971.02	980.089	92.8974	1264.19	2129.06	2209.28	2663.84	1348.18	2647.3	1729.27	1307.02	1659.84	2090.36	1165.64	288.932	1015.42	1129.06	2535.56	2605.68	2090.1	1853.4	-0.173396	0.722622	2004.67	-0.0602095	0.87605	779.059	-1.42377	0.0989702	2334.06	0.159269	0.670827	1908.25	-0.131324	0.783316	1685.74	-0.310189
272.9/66	272.944	65.9578	272.9/66	NA	0	NA	NA	2319.31	4554.57	2157.35	3040.74	3078.37	3404.85	1125.31	688.889	2017.83	3674.92	3340.27	4933.23	2547.1	3835.78	3544.72	2067.69	2431.49	2880.56	1886	256.512	1782.63	2580.28	4644.18	4797.96	4007.48	3010.41	-0.412733	0.397755	3174.65	-0.336095	0.36407	1277.34	-1.64955	0.0419917	3982.81	-0.00890778	0.978765	3309.2	-0.27621	0.452564	2459.92	-0.704085
288.9/66	288.921	66.1364	288.9/66	NA	0	NA	NA	2028.04	1818.84	1645.16	2360.92	1870.54	2996.24	2435.91	2536.58	2233.13	2048.95	1471.2	1692.78	3834.07	2249.28	2617.81	2281.04	2831.16	2726.61	2213.63	2824.82	2222.4	2327.79	1554.06	2111.18	1997.68	1830.68	-0.125944	0.562053	2409.23	0.270248	0.366687	2401.87	0.265836	0.214696	1737.64	-0.201194	0.418128	2900.39	0.537921	0.191729	2612.94	0.387348
712/67	711.998	66.5221	712/67	NA	0	NA	NA	7026.53	6471.9	7681.08	7028.51	6952.3	6974.85	11107.7	9684.3	8252.64	6503.18	5489.56	4058.09	8162.65	6914.89	8220.12	8399.92	8870.05	7802.29	7940.23	11967.1	8429.93	7125.79	6019.49	5413.46	6186.25	7059.84	0.19057	0.234127	6985.22	0.175241	0.251842	9681.54	0.646171	0.0308489	5350.28	-0.209451	0.395905	7765.89	0.328086	0.0759036	8357.42	0.433993
736.9/67	736.857	66.5456	736.9/67	NA	0	NA	NA	1922.53	1504.35	2128.87	2433.64	1777.5	2421.82	6133.99	6097.26	5039.38	2563.03	1215.34	527.856	2713.04	1241.55	2699.52	3113	3944.92	2331.3	2973.58	7741.48	4688.39	2290.08	1150.59	1054.76	1498.47	1851.92	0.305524	0.481467	2210.99	0.561195	0.210332	5756.88	1.94179	0.00140682	1435.41	-0.062034	0.934776	2218.04	0.565787	0.319003	3129.74	1.06255
974.8/67	974.813	66.5866	974.8/67	NA	0	NA	NA	1281.61	985.683	1158.56	1589.3	1020.05	1383.36	3718.77	3594.39	3224.36	1514.01	633.647	100.719	2123.99	569.726	1494.08	1881.93	2506.42	1430.63	2003.65	5614.49	3260.3	1311.35	597.006	411.852	773.403	1141.95	0.562207	0.309988	1330.9	0.783112	0.172287	3512.51	2.18321	0.00280491	749.46	-0.0453701	0.964064	1395.93	0.851934	0.316467	1939.66	1.32651
906.8/67	906.825	66.6043	906.8/67	NA	0	NA	NA	2289.09	1533.67	2338.66	2486.51	2159.73	2763.78	6833.29	7151.26	5525.69	2760.35	1313.32	687.737	3315.86	1442.04	2779.95	3210.92	4419.43	2890.21	3142.92	9337.11	6352.53	2971.2	1241.08	1226.94	1813.07	2053.81	0.179864	0.731695	2470.01	0.446079	0.375754	6503.41	1.84276	0.00382954	1587.14	-0.192011	0.802173	2512.62	0.470755	0.433219	3506.85	0.95174
838.8/67	838.838	66.621	838.8/67	NA	0	NA	NA	5298.74	3982.24	4183.93	5919.02	4492.45	5873.02	12806.1	13561.9	11253.8	6451.74	3455.94	1612.81	7263.28	3160.55	6582.17	7584.92	10339.7	5642.97	7403.7	17077.3	12269.5	6439.61	3345.37	2586.5	4123.83	4488.3	0.122185	0.792885	5428.16	0.396479	0.389211	12540.6	1.60455	0.00703525	3840.17	-0.102816	0.885022	5668.67	0.459025	0.423106	7855.87	0.929785
770.9/67	770.85	66.6288	770.9/67	NA	0	NA	NA	5735.44	4625.81	6112.88	6880.68	5182.92	7852.16	15535.7	16506	13570	8081.21	4566.49	2459.96	8997.64	4109.93	8450.85	9775.57	12901.9	7303.04	9354.49	20595.7	15112.7	8437.81	4262.42	3742.38	5480.87	5491.38	0.00276338	0.995127	6638.59	0.276472	0.539523	15203.9	1.47196	0.00906911	5035.88	-0.12216	0.850528	7186.14	0.390812	0.4711	9993.49	0.866584
668.9/67	668.869	66.7135	668.9/67	NA	0	NA	NA	2597.84	2111.95	2322.5	3308.47	2089.99	2876.03	7445.16	6678.8	5724.41	3066.11	1597.4	824.475	3674.88	1483.06	2944.31	3769.28	4753.64	2893.05	3730.37	8442.7	5539.93	2480.39	1530.47	1441.7	1817.52	2344.1	0.367061	0.250476	2758.16	0.601737	0.126263	6616.12	1.86402	0.0022911	1829.33	0.00934366	0.988229	2700.75	0.571389	0.310367	3805.32	1.06605
702.9/67	702.863	66.7225	702.9/67	NA	0	NA	NA	10581.5	8591.8	10267.8	12306.1	9437.29	13679.5	26584.7	26842.4	22427.1	14024.1	8174.06	4393.74	15641.6	7965.29	14625.8	16686.8	21646.4	13206.9	16141.9	33108.9	24779.7	14281.5	7736.06	7021.7	9679.77	9813.69	0.0198233	0.959858	11807.6	0.286675	0.475771	25284.8	1.38522	0.00778185	8863.96	-0.127021	0.833619	12744.2	0.396798	0.410429	17180	0.827689
634.9/67	634.876	66.7325	634.9/67	NA	0	NA	NA	11595.6	9795.76	11480.2	13579.8	10643.1	15736.9	26464.7	27614.4	23698.3	15318.2	9085.7	5221.78	17263	8498.79	16106.7	18224.1	22996.3	14578.3	17833.7	33315.6	26724.2	16025.6	9719.19	8234.45	11326.4	10957.2	-0.0478139	0.893076	13319.9	0.233891	0.524179	25925.8	1.1947	0.0129828	9875.22	-0.197807	0.721963	13956.2	0.301213	0.510902	18599.6	0.715579
804.8/67	804.844	66.7336	804.8/67	NA	0	NA	NA	1730.96	1218.71	1577.86	2007.41	1437.26	1916.48	4899.7	4627.79	3957.95	2004.63	882.669	424.585	2316.58	905.349	1699.79	2404.79	3425.51	1924.87	2427.85	6072.66	3683.68	1666.19	964.292	620.469	1083.65	1509.18	0.477863	0.305271	1787.05	0.72168	0.136287	4495.14	2.05247	0.00125077	1103.96	0.0267875	0.973127	1640.57	0.598299	0.341661	2585.06	1.2543
600.9/67	600.882	66.762	600.9/67	NA	0	NA	NA	1609.65	1109.93	1378.54	1697.11	1150.79	1704.44	3836.94	3917.85	3239.21	1657.31	823.668	362.124	2013.92	878.167	1790.88	2215.61	2591.27	1664.92	2118.83	4627.27	3249.87	1694.15	762.007	733.37	1063.17	1366.04	0.361618	0.45117	1517.44	0.513263	0.296357	3664.66	1.7853	0.00379897	947.702	-0.165874	0.826734	1560.99	0.554082	0.349172	2157.27	1.02083
872.8/67	872.831	66.7981	872.8/67	NA	0	NA	NA	1244.49	814.91	1066.37	1365.1	943.054	1381.4	4102.35	3894.9	3056.49	1396.32	613.68	199.124	1579.54	621.154	1401.54	1950.78	2689.19	1453.65	2255.57	4926.71	3159.77	1447.19	458.776	437.761	781.243	1041.93	0.415409	0.525033	1229.85	0.654638	0.312189	3684.58	2.23766	0.00328366	736.376	-0.0853296	0.930589	1200.75	0.620087	0.399426	2031.21	1.37849
676.9/67	676.856	66.8067	676.9/67	NA	0	NA	NA	361.988	89.0211	272.355	454.166	474.512	617.227	1185.18	1128.26	1059.01	995.045	506.965	212.148	1256.59	511.284	605.746	1052.82	1811.47	713.546	1203.46	2284.49	2666.51	1351.11	671.922	393.345	805.459	241.121	-1.74005	0.178711	515.302	-0.644395	0.41557	1124.15	0.480949	0.378968	571.386	-0.495346	0.557471	791.207	-0.0257562	0.971066	1192.61	0.566242
566.9/67	566.888	66.821	566.9/67	NA	0	NA	NA	14017.9	11725.8	14059.5	15970.7	12565.7	17410.1	27955.4	29071	24985.6	16818.5	10124.2	6756.49	20539.1	9906.43	18042.1	19072.2	23992.2	18023.9	19461.1	33707.8	26652.3	17158	10658.1	10058.2	12624.8	13267.7	0.0716628	0.809699	15315.5	0.278736	0.383189	27337.3	1.11461	0.0101021	11233.1	-0.168506	0.729168	16162.5	0.356396	0.424473	20362.8	0.689678
498.9/67	498.901	66.8446	498.9/67	NA	0	NA	NA	15645.8	12968.4	14435.1	16993.2	14012.6	18465.8	31241.9	28962.4	25123.7	17547.2	11471	7559.48	21113.8	13728.9	18860.2	22038.7	26814.4	19165.8	22339.9	34560.8	26380.3	18421.8	12205.9	10880.2	13836	14349.8	0.0526043	0.850153	16490.5	0.253212	0.389881	28442.7	1.03963	0.00895078	12192.6	-0.182424	0.682611	17901	0.371613	0.271854	22673	0.712547
940.8/67	940.819	66.8625	940.8/67	NA	0	NA	NA	770.865	501.262	913.053	959.437	627.31	934.467	2557.4	2634.31	2160.33	929.318	504.471	130.235	1141.77	386.385	1007.52	1324.22	1924.16	1049.96	1323.32	3379.62	2316.19	837.9	386.811	253.033	492.581	728.393	0.564356	0.340282	840.405	0.770722	0.182938	2450.68	2.31475	0.00120737	521.341	0.081865	0.92629	845.223	0.77897	0.298489	1432.78	1.54038
322.9/67	322.886	66.864	322.9/67	NA	0	NA	NA	1431.44	1806.81	1544.33	975.243	2516.8	1452.32	826.454	1073.89	945.177	1148	1990.86	2593.79	1435.62	2307.07	1560.39	1217.09	1391.31	1428	1809.48	1205.48	1907.17	1830.97	3049.23	2065.67	2315.29	1594.19	-0.538367	0.185891	1648.12	-0.490371	0.322873	948.509	-1.28746	0.0623812	1910.88	-0.276953	0.511583	1767.7	-0.389323	0.307005	1345.46	-0.783089
710.8/67	710.85	66.9625	710.8/67	NA	0	NA	NA	471.096	301.204	94.6604	358.598	326.346	723.68	943.714	1027.69	1075.26	1197.78	440.719	87.8994	1380.99	348.695	648.174	1095.99	1920.84	433.361	1454.49	2286.59	2313.53	1447.65	476.381	220.326	714.784	288.987	-1.3065	0.373922	469.541	-0.606256	0.587344	1015.56	0.506692	0.505944	575.466	-0.312776	0.79333	792.618	0.149119	0.88019	1150.07	0.686138
744.8/67	744.843	66.9625	744.8/67	NA	0	NA	NA	656.24	350.979	477.795	647.324	812.285	776.376	1042.45	1054.08	997.105	1205.2	672.165	495.302	1120.92	550.431	747.893	1166.77	1837.98	1018.74	1385.08	2140.63	2224.37	1326.98	779.593	430.561	845.712	495.005	-0.772723	0.310221	745.328	-0.18229	0.739628	1031.21	0.286101	0.551021	790.889	-0.0966903	0.878959	806.414	-0.0686444	0.906215	1341.16	0.665244
430.9/67	430.914	66.9641	430.9/67	NA	0	NA	NA	34138.6	31273.6	36041.6	40538.9	32259.7	44823.8	63997.9	67072.1	57884.5	41998.4	27925	19194.5	48971.3	28994.4	46155.7	47687	55877.5	44772.3	46270.6	74172.6	60595.8	43111.8	29721.7	28006.8	33613.4	33818	0.00875159	0.970442	39207.5	0.222091	0.409401	62984.8	0.905966	0.0111398	29706	-0.178285	0.660224	41373.8	0.299679	0.382901	49445.6	0.556805
362.9/67	362.926	67.0078	362.9/67	NA	0	NA	NA	24544.7	21865.5	24405.4	27088.6	22474.7	30725	43063.8	41949.8	37616.2	27296.1	18595.3	14010.1	31267.6	21333.8	31161.8	33303.7	36822	30083.7	31061.1	46690.1	38930.4	28166.2	19958.8	19576.3	22567.1	23605.2	0.0648847	0.752378	26762.8	0.246008	0.319441	40876.6	0.857055	0.00893659	19967.1	-0.176592	0.619483	27921.1	0.307136	0.28497	33403.1	0.565763
294.9/67	294.939	67.081	294.9/67	NA	0	NA	NA	5396.48	5306.14	4698.04	6024.26	5203.01	5895.82	7360.84	6622.72	6389.61	5687.18	3811.18	3048.2	6552.11	4637.73	5780.1	6055.28	6638.84	5689.45	5408.35	8078.08	7089.72	5134.77	4716.52	4040.24	4630.51	5133.55	0.148786	0.271715	5707.7	0.301737	0.0605641	6791.06	0.552465	0.00768102	4182.19	-0.146914	0.63755	5656.65	0.288776	0.202419	6127.86	0.404211
232.9/67	232.917	67.0906	232.9/67	NA	0	NA	NA	9051.04	18862.4	8263.4	10652	3360.98	12767.9	3670.86	4587.01	3577.78	12543.9	2494.09	3596.71	18408.2	25724.2	10332.9	13273.6	12826.6	17009.1	11407.3	6527.82	5816.87	19574.5	3317.38	2425.69	8439.18	12058.9	0.514928	0.61479	8926.97	0.0810683	0.942826	3945.22	-1.097	0.504845	6211.55	-0.442149	0.750244	18155.1	1.1052	0.24788	14369.7	0.76786
629.9/67	629.861	67.2563	629.9/67	NA	0	NA	NA	1685.19	1341.26	1689.2	2114.28	1648.31	2105.68	3730.25	3332.54	3006.32	1717.42	1293.52	667.342	2323.88	1011.48	2462.27	2452.41	2556.97	2218.51	2112.35	3153.74	2369.09	1856.8	966.886	756.241	1193.31	1571.88	0.397526	0.381159	1956.09	0.713004	0.138348	3356.37	1.49193	0.00911421	1226.09	0.0390989	0.946022	1932.54	0.695533	0.271953	2409.3	1.01364
159/67	158.964	67.2567	159/67	NA	0	NA	NA	66874.5	68565.3	69257.8	70374.9	69886.7	82090.9	86139.3	85145.3	79656.1	65913.2	58452.3	52382.8	80389.5	66972	84605.7	78197.9	80671.3	81634	72993.3	93986.9	85128.6	75588.2	62847.7	66293.2	68243.1	68232.5	-0.000222429	0.998064	74117.5	0.119132	0.346775	83646.9	0.293629	0.0365473	58916.1	-0.21202	0.162697	77322.4	0.180203	0.244163	80167.7	0.232339
446.9/67	446.887	67.2584	446.9/67	NA	0	NA	NA	1758.41	1418.7	1153.64	2098.78	2054.98	2652.77	2619.95	2140.36	2300.6	5023.36	2769.13	1462.55	5345.94	2174.54	2862.7	3975.67	6864.67	2792.97	4529.09	5104.94	6432.68	6091.23	4408.2	1917.08	4138.83	1443.58	-1.51957	0.153696	2268.84	-0.867268	0.261374	2353.64	-0.814333	0.278018	3085.01	-0.423947	0.546274	3461.06	-0.258011	0.685289	4544.43	0.134876
378.9/67	378.9	67.2801	378.9/67	NA	0	NA	NA	1496.72	1449.2	1233.65	1830.04	1880.85	2513.87	2096.69	2051.69	2089.85	4325.3	2178.62	1480.2	4317.94	2136.69	2854.73	3485.61	5564.69	2631.81	3816.26	4142.83	4909.81	4836.41	3813.45	1910.66	3520.18	1393.19	-1.33725	0.129978	2074.92	-0.762594	0.229558	2079.41	-0.759473	0.23481	2661.37	-0.403477	0.517521	3103.12	-0.181929	0.718269	3894.04	0.145619
227/67	226.952	67.2846	227/67	NA	0	NA	NA	243044	255118	267081	255415	236349	279889	295830	296542	273707	219830	203905	179691	266807	231497	301424	268874	265149	298807	242126	307138	266262	244262	214166	233038	230489	255081	0.146261	0.0965514	257218	0.158295	0.16531	288693	0.32484	0.00775634	201142	-0.196484	0.120248	266576	0.209851	0.208529	277610	0.268363
663.9/67	663.855	67.2846	663.9/67	NA	0	NA	NA	1848.44	1139.84	1800.04	2144.53	1903.25	2273.55	3656.1	3864.21	3203.41	1975.51	1178.88	577.996	2517.62	1028.52	2331.97	2400.97	2706.39	2159.68	1992.82	3492.08	2352.27	1706.96	1091.75	709.522	1169.41	1596.11	0.448778	0.315942	2107.11	0.849486	0.0697413	3574.57	1.61199	0.00378011	1244.13	0.0893551	0.88875	1959.37	0.744608	0.238421	2422.35	1.05062
760.8/67	760.822	67.322	760.8/67	NA	0	NA	NA	4323.33	3312.96	3807.76	4965.8	4076.3	5054.76	6411.65	6491.14	5645.15	4472.61	3026.08	1753.28	5166.74	2486.9	5195.53	5523.57	5613.1	4588.47	4568.88	5806.01	4549.41	4381.56	2937.42	2387.82	3235.6	3814.68	0.23753	0.448049	4698.95	0.538305	0.116701	6182.65	0.934192	0.0236944	3083.99	-0.0692347	0.885667	4283.06	0.404607	0.3936	5241.71	0.696006
765.8/67	765.836	67.3268	765.8/67	NA	0	NA	NA	1342.8	736.362	1282.89	1495.88	973.837	1611.12	3122.5	2982.01	2629.26	1597.79	700.69	473.071	1591.51	552.507	1666.81	2001.67	2030.22	1465.07	1647.44	3182.14	1804.58	1311.79	501.735	420.134	744.555	1120.68	0.589928	0.343174	1360.28	0.869456	0.158433	2911.25	1.96719	0.00664376	923.851	0.311283	0.708863	1270.27	0.770691	0.318622	1832.32	1.29922
697.8/67	697.849	67.3371	697.8/67	NA	0	NA	NA	1886.61	1046.24	1655.54	1733.2	1599.7	2050.85	3766.13	3561.03	3070.01	1598	955.915	735.579	1293.27	1034.53	2153.05	2077.31	2360.78	2427.25	1921.36	3645.3	2373.05	1163.28	840.189	634.57	879.345	1529.46	0.798522	0.105419	1794.58	1.02915	0.0114071	3465.72	1.97865	0.000814315	1096.5	0.318401	0.51897	1493.62	0.764309	0.203378	2288.45	1.37987
731.8/67	731.842	67.3371	731.8/67	NA	0	NA	NA	1609.97	900.566	1525.93	1846.51	1124.71	1772.14	3878.61	3169.51	2891.46	1584	745.125	387.74	1967.13	1033.53	1828.3	1928.31	2518.97	1747.87	2065.18	3589.9	2157.7	1491.14	911.116	432.57	944.943	1345.49	0.509831	0.355389	1581.12	0.742649	0.177104	3313.19	1.80992	0.00507693	905.621	-0.0613194	0.937207	1609.65	0.768449	0.190696	2065.05	1.12788
91/67	90.9765	67.341	91/67	NA	0	NA	NA	59195.5	62524.8	63347.2	60106.4	60032.8	68936.3	69172.6	67658.3	62913.5	56610	53914.7	49401.6	66815.4	62417.7	73877.5	68420.7	68276.5	74272	62092.1	72303	65820.1	63172.3	60416.7	61560	61716.3	61689.2	-0.000635756	0.986557	63025.2	0.0302751	0.705923	66581.5	0.109468	0.10773	53308.8	-0.21128	0.0434473	67703.5	0.133578	0.210173	70323.1	0.188345
692.8/67	692.834	67.3481	692.8/67	NA	0	NA	NA	7830.35	6452.28	7567.13	7900.77	6753.27	8912.73	11754.5	10326.5	9247.82	8155.73	5093.11	3822.34	9459.57	6281.61	9359.88	10467.4	10738.1	9407.53	8816.21	9938.29	7855.6	7584.33	5743.2	5539.3	6288.94	7283.25	0.211765	0.279523	7855.59	0.320902	0.157242	10442.9	0.731637	0.0133702	5690.39	-0.144289	0.706174	8367.02	0.411896	0.179866	10204.3	0.698294
799.8/67	799.83	67.3974	799.8/67	NA	0	NA	NA	1091.79	667.677	1189.51	1205.67	1062.69	1460.58	2672.58	2646.15	2290.86	1027.83	564.051	268.064	1222.74	482.692	1368.86	1494.93	1594.37	1214.51	1359.49	2692.26	1949.57	1076.42	413.799	291.741	593.987	982.992	0.726748	0.263422	1242.98	1.0653	0.099668	2536.53	2.09435	0.00599342	619.982	0.0617942	0.940872	1024.76	0.786787	0.306398	1434.6	1.27215
624.8/67	624.847	67.4036	624.8/67	NA	0	NA	NA	9267.09	7946.37	8824.96	9691.32	8208.56	10077.2	13046.8	11922.3	9872.52	8541.08	6282.41	4439.19	10457.8	7705.93	10801.4	11392	11016.3	10881.9	9821.76	10855.4	8045.86	8560.62	6764.33	6469.93	7264.96	8679.47	0.256653	0.15237	9325.68	0.360255	0.0774041	11613.9	0.676823	0.0227542	6420.89	-0.178181	0.5758	9655.04	0.410328	0.122552	11096.8	0.611112
828.8/67	828.809	67.4271	828.8/67	NA	0	NA	NA	2679.62	1336.52	2194.12	2470.92	2385.52	2887.16	3695.45	4125.71	3461.3	2519.81	1366.59	822.678	2809.46	1221.09	3035.27	2857.5	3328.12	2541.02	2607.89	3814.05	2712.08	2370.44	1495.58	686.442	1517.49	2070.09	0.448008	0.428608	2581.2	0.766357	0.150762	3760.82	1.30936	0.0304611	1569.69	0.0487974	0.943949	2355.27	0.63421	0.327921	2908.88	0.93878
694.8/67	694.832	67.4924	694.8/67	NA	0	NA	NA	1668.53	1194.67	1760.44	1908.93	1667.95	2227.77	2593.7	2525.78	2409.28	2023.33	1430.42	807.08	2410.25	1222.76	2424.24	2423.8	2472.75	1969.8	1937.09	2408.71	1862.56	1942.1	1341.42	1089.36	1457.63	1541.21	0.0804433	0.800925	1934.89	0.408627	0.199527	2509.59	0.78383	0.0478339	1420.28	-0.0374499	0.935761	2019.08	0.47008	0.310624	2288.78	0.650961
626.8/68	626.845	67.5171	626.8/68	NA	0	NA	NA	2206.06	1254.55	2101.89	2207.64	2109.9	2341.03	2804.11	2589.81	2125.99	2110.6	1535.06	1070.17	2443.31	1494.28	2522.63	2398.6	2412.06	2267.1	2177.14	2639.76	1970.7	2066.81	1474.07	966.829	1502.57	1854.16	0.303339	0.467211	2219.52	0.562818	0.147595	2506.63	0.738321	0.0666701	1571.94	0.0651177	0.881767	2153.4	0.519188	0.228821	2359.25	0.650899
556.9/68	556.859	67.5309	556.9/68	NA	0	NA	NA	7355.73	7104.79	7706.7	8185.83	7019.02	9214.78	10113	8824.97	8126.05	7523.58	6312.82	4701.32	8450.3	6628.9	10575.2	9246.48	9124.54	9664.81	7595.61	8700.08	7045.5	8040.59	6378.07	6216.4	6878.35	7389.07	0.10333	0.477896	8139.88	0.242944	0.217442	9021.35	0.39128	0.0599484	6179.24	-0.154633	0.528383	8551.47	0.31411	0.283138	9345.28	0.442175
242.9/68	242.925	67.5485	242.9/68	NA	0	NA	NA	18452.5	18074.2	15702.4	17829	24149.5	27182.5	18330.4	16811.9	17650	34820.3	27271.1	22114	38783.7	30076.9	30852.2	34507.3	42742.3	28926.7	35024.3	30243.9	38937	46084.1	38286.8	27909	37426.6	17409.7	-1.10417	0.0592328	23053.7	-0.69907	0.0937072	17597.4	-1.0887	0.0628478	28068.5	-0.415115	0.227096	33237.6	-0.171248	0.531851	35392.1	-0.0806387
174.9/68	174.938	67.6022	174.9/68	NA	0	NA	NA	2325.22	2353.58	1860.04	2127.76	2768.97	3268.45	1997.82	1858.06	2216.73	4336.77	3392.29	3313.21	4887.28	3823.85	3802.61	4170.73	4971.22	3574.43	4329.1	3489.55	5135.75	5826.41	5099.04	3823.13	4916.19	2179.62	-1.17347	0.0352066	2721.73	-0.85302	0.0436798	2024.21	-1.28019	0.0351467	3680.76	-0.417538	0.158738	4171.25	-0.237064	0.350322	4238.8	-0.213888
258.9/68	258.899	67.6287	258.9/68	NA	0	NA	NA	337.258	67.3858	34.8088	84.1407	817.597	833.244	194.569	47.8368	84.7949	2129.21	1338.88	884.902	2222.29	1562.18	793.339	1519.92	2687.7	848.557	2152.12	1218.72	2244.98	3189.24	2891.05	1007.16	2362.49	146.484	-4.01149	0.0805725	578.327	-2.03035	0.107605	109.067	-4.43702	0.0802977	1451	-0.70326	0.322542	1525.94	-0.630608	0.365438	1685.39	-0.487221
558.9/68	558.857	67.6287	558.9/68	NA	0	NA	NA	2177.45	1991.74	2069.71	2280.95	2084.39	2176.25	2453.43	2269.68	2014.26	2094	1654	1115.58	2366.11	1544.41	2730.42	2507.88	2242.22	2887.89	1950.48	2460.65	1694.64	2018.15	1441.86	1337.29	1599.1	2079.63	0.379067	0.144157	2180.53	0.447417	0.102275	2245.79	0.489961	0.0721899	1621.19	0.019795	0.953373	2213.65	0.469163	0.222833	2546	0.670969
750.8/68	750.792	67.6287	750.8/68	NA	0	NA	NA	2680.56	2387.1	2597.76	3091.4	2301.29	2975.83	3226.45	2941.98	2551.07	2542.83	1932.4	1219.33	2845.77	2024.79	3462.73	3141.24	3019.03	2889.73	2801.62	2764.09	2199.05	2429.23	2039.8	1549.71	2006.25	2555.14	0.348902	0.153548	2789.5	0.475509	0.0915505	2906.5	0.534783	0.0522726	1898.18	-0.0798792	0.827194	2777.77	0.469426	0.203576	3016.67	0.588457
422.9/68	422.882	67.659	422.9/68	NA	0	NA	NA	4338.82	4244.22	4451.37	4316.01	4422.92	4156.51	3707.17	3905.46	3361.08	3696.78	3014.61	2457.93	4190.02	3561.46	4784.48	3991.25	3739.93	4908.16	3291.72	3412.64	2477.49	3397.95	3519.24	3582.51	3499.9	4344.8	0.311978	0.000495983	4298.48	0.296514	0.00172465	3657.9	0.0637051	0.429998	3056.44	-0.195459	0.340926	4178.65	0.255726	0.192075	4213.11	0.267574
488.9/68	488.872	67.659	488.9/68	NA	0	NA	NA	8266.44	7859.29	8294.69	8501.46	8218.54	9431.79	8623.44	8343.93	7721.13	7273.74	7087.13	4863.22	8401.45	7439.41	10638.9	8929.04	8004.61	9442.29	7338.75	8414.38	6375.35	8000.72	6648.05	7365.71	7338.16	8140.14	0.149635	0.166678	8717.26	0.248457	0.0619389	8229.5	0.165386	0.142057	6408.03	-0.195537	0.363151	8826.6	0.266439	0.253372	8791.98	0.26077
740.8/68	740.764	67.7022	740.8/68	NA	0	NA	NA	2227.98	2104.63	2140.46	2067.09	2244.05	2092.92	1475.03	1358.85	1296.34	1838.97	1471.33	1161.18	1885.27	1995.78	2067.94	1985.31	1859.27	2044.46	1670.25	1556.24	1205.65	1722.38	1601.44	1585.7	1636.51	2157.69	0.398868	0.000874712	2134.69	0.383404	0.00255122	1376.74	-0.249362	0.0199172	1490.49	-0.13483	0.536475	1982.99	0.277059	0.00798935	1963.01	0.262449
420.9/68	420.885	67.712	420.9/68	NA	0	NA	NA	15439.3	17070.1	15898.7	17061.2	15126.7	16143.4	15391	13962	13327.3	14191.3	12231.9	9488.18	16569.4	13722.3	19013.7	16817.7	15306.7	17425	13000.6	13325.2	10594.8	13808.3	13173.3	13766.1	13582.5	16136	0.248532	0.0214566	16110.5	0.246244	0.0333417	14226.8	0.0668567	0.405467	11970.4	-0.182277	0.358488	16435.2	0.275034	0.201259	16516.5	0.282151
490.9/68	490.869	67.7233	490.9/68	NA	0	NA	NA	2261.5	2101.24	2140.78	2157.31	2189.72	2402.32	2387.14	2175.09	1974.33	1781	1837.24	1117.51	2394.55	1946.81	2929.31	2413.27	2308.85	2567.54	2063.14	2149.14	1548.2	2147.56	1491.94	1596.14	1745.21	2167.84	0.312855	0.167584	2249.78	0.366382	0.118053	2178.86	0.320166	0.15659	1578.59	-0.144772	0.617522	2423.55	0.47372	0.131438	2429.89	0.477485
107/68	106.95	67.7346	107/68	NA	0	NA	NA	3056.03	3414.64	2695.42	2718.81	4405.04	3969.71	2402.57	2528.52	2342.65	5211.69	4405.57	4477.28	5584.79	5229.78	4455.43	5045.17	6100	4475.7	4890.15	4077.32	5630.23	6803.58	6631.97	5038.13	6157.9	3055.37	-1.01109	0.020919	3697.85	-0.73575	0.0317513	2424.58	-1.3447	0.021087	4698.18	-0.390337	0.105366	5090	-0.274771	0.193678	5206.96	-0.241997
682.8/68	682.805	67.7674	682.8/68	NA	0	NA	NA	5080.83	4665.77	4732.48	5600.88	4582.68	4667.22	4818.03	4001.56	3802.86	4452.66	3537.12	2577.76	5028.35	3952.05	5331.57	5555.8	4828.07	5771.76	3779.49	3917.06	3005.59	3804.79	3883.62	3526.4	3738.27	4826.36	0.368564	0.00324673	4950.26	0.405133	0.0536031	4207.48	0.170587	0.266717	3522.51	-0.0857662	0.731123	4770.66	0.351817	0.124702	5385.21	0.526631
684.8/68	684.803	67.7674	684.8/68	NA	0	NA	NA	3737.22	3237.53	2872.1	3444.32	2984.6	3180.19	2698.89	2396.76	2401.55	2634.93	2399.34	1653.58	3077.09	2222.76	3616.68	3014.05	2757.79	3370.53	2186.55	2283.43	1837.41	2521.44	2329.97	2462.14	2437.85	3282.28	0.42909	0.0714756	3203.04	0.39383	0.0171427	2499.07	0.0357811	0.629156	2229.28	-0.129029	0.555886	2972.18	0.285909	0.317932	3047.45	0.321995
616.8/68	616.815	67.8078	616.8/68	NA	0	NA	NA	3782.92	3286.91	3498.88	3628.75	3122.33	3442.7	2880.58	3029.22	2457.65	2622.03	2320.03	1870.14	3066.38	2765.74	3796.4	2967.78	2573.57	3915.85	2229.8	2094.67	1740.64	2500.64	2542.37	3002.24	2681.75	3522.91	0.393591	0.0179273	3397.93	0.34148	0.0308309	2789.15	0.0566514	0.671223	2270.73	-0.240017	0.210336	3209.51	0.259177	0.223488	3152.4	0.233275
548.8/68	548.828	67.8238	548.8/68	NA	0	NA	NA	3597.52	3692.5	3613.08	3279.17	3130.05	3146	2276.6	2356.75	2188.51	2563.32	2438.4	2130.8	2749.22	2803.64	3599.23	2891.78	2546.7	3781.81	1999.21	1945.31	1318.49	2247.78	2400.57	2962.92	2537.09	3634.37	0.518529	0.0350557	3185.08	0.328152	0.0903986	2273.95	-0.157974	0.349514	2377.51	-0.0937238	0.569228	3050.7	0.265964	0.220154	3073.43	0.276675
352.9/68	352.897	67.866	352.9/68	NA	0	NA	NA	13102	12548	12435.3	12601.2	12517.1	11409.8	10593.5	9764.4	9217.42	8988.13	8668.49	8349.54	10593.3	10946.3	13532.5	11827.1	9630.31	12764.5	8785.77	8604.7	7085.91	9211.21	9017.1	10488.1	9572.13	12695.1	0.407358	0.0107615	12176	0.347133	0.0131739	9858.43	0.0425179	0.664053	8668.72	-0.143021	0.179684	11690.7	0.288451	0.135204	11407.3	0.253045
354.9/68	354.894	67.8676	354.9/68	NA	0	NA	NA	3290.61	3473.56	3532.04	3527.02	3202.31	3109.38	3187.84	2579	2425.52	2558.36	2279.15	2252.77	3112.55	3578.59	3587.89	3172.25	2893.91	4103.36	2580.76	2605.91	1734.75	2322.84	2537.6	2696.26	2518.9	3432.07	0.446283	0.00354342	3279.57	0.38071	0.0108725	2730.79	0.116521	0.473038	2363.42	-0.0919171	0.346985	3426.34	0.443873	0.0118821	3389.84	0.428421
614.8/68	614.818	67.8762	614.8/68	NA	0	NA	NA	5684.38	5602.41	5735.46	5835.76	5316.75	5289.87	5237.72	4511.64	3963.58	4440.33	3890.16	3150.89	4995.72	5487.84	6561.86	5920.65	4891.38	6349.57	4265.44	4343.13	2776.6	4145.27	4240.27	4480.09	4288.54	5674.08	0.403899	0.00199374	5480.79	0.353897	0.00870566	4570.98	0.0920159	0.528276	3827.13	-0.164225	0.34191	5681.81	0.405862	0.0886758	5720.54	0.415662
436.9/68	436.858	67.888	436.9/68	NA	0	NA	NA	1083.78	984.955	1063.81	1015.76	1893.03	1803	664.131	798.654	926.825	2131.96	1545.63	1650.23	2310.43	1715.24	1621.71	2074.89	2163.1	1708.36	2010.55	1333.43	1927.79	2824.91	2665.58	1506.2	2332.23	1044.18	-1.15934	0.0894594	1570.6	-0.570396	0.212567	796.536	-1.5499	0.0617217	1775.94	-0.393127	0.314828	1882.46	-0.30909	0.407509	1982.12	-0.234666
546.8/68	546.831	67.9509	546.8/68	NA	0	NA	NA	5630.13	5688.74	6028.98	5640.37	5185.7	4923.51	3897.29	3785.45	3625.29	3931.25	3675.75	3537.29	4790.22	4790.07	6171.68	4844.32	3703.97	6175.62	3382.58	3432.55	2446.82	3923.12	4153.83	4799.67	4292.21	5782.62	0.430002	0.016139	5249.86	0.290559	0.048935	3769.34	-0.187407	0.17679	3714.77	-0.208449	0.145737	5250.66	0.290778	0.163182	4907.97	0.193406
672.8/68	672.776	67.9959	672.8/68	NA	0	NA	NA	3054.96	3102.13	3465.07	2982.63	2819.55	2787.29	1895.38	1905.32	1815.38	1886.75	2079.34	2013.95	2442.7	2457	3112.32	2421.49	1999.75	3378.76	2093.55	1992.94	1419.87	1928.13	2046.34	2653.32	2209.26	3207.39	0.537836	0.0276189	2863.16	0.374043	0.0917156	1872.03	-0.238964	0.271134	1993.35	-0.14837	0.440061	2670.67	0.273638	0.216888	2600	0.234948
604.8/68	604.789	68.0173	604.8/68	NA	0	NA	NA	3771.42	3627.32	3511.48	3038.84	3382.95	3041.47	1695.05	2055.77	1633.98	2159.01	2152.98	2399.09	2528.95	2652.36	3653.74	2571.6	2019.19	3345.53	1718.31	1528.98	1254.58	1905.67	2369.04	3118.46	2464.39	3636.74	0.561413	0.0741821	3154.42	0.356143	0.182033	1794.93	-0.457301	0.190081	2237.03	-0.139649	0.589195	2945.02	0.257045	0.392305	2645.44	0.102277
674.8/68	674.774	68.0386	674.8/68	NA	0	NA	NA	3537.09	4083.17	3612.4	3652.82	3200.98	2586.7	2075.24	1917.27	1709.01	2399.64	2323.96	1814.58	2827.45	2834.21	3373.37	3090.13	2282.69	3683.38	1632.88	1655.25	1107.73	1886.23	2456.93	2044.83	2129.33	3744.22	0.814266	0.00258443	3146.83	0.563501	0.0605801	1900.51	-0.164014	0.32857	2179.39	0.0335258	0.851317	3011.68	0.500169	0.0238611	3018.73	0.503542
606.8/68	606.786	68.0773	606.8/68	NA	0	NA	NA	3549.21	3510.2	3733.05	3150.5	3248.14	2839.59	2218.64	1632.93	1644.8	1904.68	2511.48	2134.62	2224.93	3166.38	3724.19	2555.03	1994.4	3638.32	1861.99	1494.17	1113.96	2038.82	2267.22	3079.99	2462.01	3597.49	0.547152	0.0634541	3079.41	0.322818	0.180408	1832.12	-0.426321	0.178864	2183.59	-0.173133	0.495611	3038.5	0.303524	0.351064	2729.25	0.148669
594.8/68	594.76	68.0844	594.8/68	NA	0	NA	NA	2433.62	2494.48	2409.89	2187.17	2521.66	2217.17	1489.14	1433.32	1318.05	1611.07	1624.44	1729.54	1799.51	1965.09	2655.01	2045.18	1941.18	2207.76	1974.97	1552.79	1642.82	1824.03	2084.7	1781.94	1896.89	2446	0.366784	0.0224214	2308.67	0.283422	0.0455983	1413.5	-0.424362	0.0197227	1655.02	-0.196792	0.110912	2139.87	0.173883	0.458337	2064.71	0.122298
654.7/68	654.716	68.0844	654.7/68	NA	0	NA	NA	2496.97	2938.29	1845.07	1965.9	1389.54	1404.18	743.019	840.403	529.809	946.166	1395.17	1526.74	1254.39	1924.13	1450	1204.18	951.745	1850.38	704.055	704.599	415.734	999.631	1523.25	2119.57	1547.48	2426.78	0.649118	0.124445	1586.54	0.0359594	0.923196	704.41	-1.13543	0.111838	1289.36	-0.263267	0.532451	1542.84	-0.00433465	0.990943	1335.43	-0.212616
480.8/68	480.84	68.0847	480.8/68	NA	0	NA	NA	2747.55	3069.52	2965	2840.5	2910.2	2526.88	1822.32	1727.26	1623.24	1656.53	2055.71	2164.51	2021.33	2707.55	3083.22	2128.29	1737.04	2880.98	1662.55	1630.5	1051.16	1955.51	1902.74	2595.49	2151.24	2927.36	0.444427	0.0567214	2759.19	0.359076	0.0936237	1724.27	-0.319183	0.189385	1958.92	-0.135116	0.521494	2604.03	0.275577	0.308162	2248.77	0.0639652
478.8/68	478.843	68.0847	478.8/68	NA	0	NA	NA	5133.61	5033.24	4858.72	4258.21	4875.67	4121.67	3026.97	2683.95	2658.58	2831.09	3574.66	3244.05	3375.44	4433.69	5039.11	3830.33	2943.79	4923.06	2699.14	2517.7	1826.37	3100.86	3352.74	4155.61	3536.41	5008.52	0.502101	0.036879	4418.51	0.321277	0.0947952	2789.83	-0.342105	0.131046	3216.6	-0.136748	0.457718	4282.75	0.276252	0.278424	3899.06	0.140841
122.9/68	122.924	68.134	122.9/68	NA	0	NA	NA	559.796	933.441	648.247	453.662	1140.58	1078.05	71.1596	25.0185	92.6107	2053.38	1739.6	2226.97	2036.98	2458.18	1112.81	1843.61	2126.72	1152.44	1772.24	451.44	1766.01	3476.02	4139.93	2268.59	3294.85	713.828	-2.20656	0.0375275	890.766	-1.88709	0.0342455	62.9296	-5.71033	0.0274081	2006.65	-0.715424	0.135427	1869.32	-0.817695	0.10954	1707.59	-0.94825
732.7/68	732.732	68.1388	732.7/68	NA	0	NA	NA	2123.54	2278.65	2280.2	2009.92	1659.76	1634.01	1171.28	1048.09	915.019	1159	1427.25	1214.86	1397.34	1814.86	2202.34	1751.2	1058.85	2017.72	1170.55	947.607	458.748	1342.13	1388.47	1659.42	1463.34	2227.46	0.606132	0.00623411	1767.9	0.272765	0.126356	1044.8	-0.486046	0.0310724	1267.04	-0.207812	0.203309	1804.85	0.302607	0.278456	1609.26	0.137128
596.8/68	596.757	68.152	596.8/68	NA	0	NA	NA	3373.9	3664.78	3336.93	2785.22	3303.61	2053.57	1207.25	1355.9	1103.89	1400.56	1922.61	2284.57	1914.76	2585.88	2297.66	2116	1367.29	2720.43	1247.04	1170.55	818.311	1456.63	2027.4	3104.65	2196.23	3458.54	0.655133	0.114729	2714.13	0.305463	0.443107	1222.35	-0.845375	0.178862	1869.25	-0.232571	0.591581	2266.1	0.0451834	0.902866	2067.91	-0.0868583
410.9/68	410.856	68.1729	410.9/68	NA	0	NA	NA	9556.69	9714.66	9478.39	8184.65	9873.82	7444.48	5054.57	5021.65	4607.18	5428.88	5983.15	6427.45	6444.13	8369.37	9213.18	7317.9	5210.06	9060.36	4935.87	4028.92	3462.27	5245.45	6636.45	8401.57	6761.16	9583.25	0.503245	0.0898537	8500.99	0.33036	0.212559	4894.47	-0.466119	0.174859	5946.5	-0.18523	0.471514	8008.89	0.244332	0.367317	7196.11	0.0899468
412.9/68	412.853	68.1729	412.9/68	NA	0	NA	NA	5418.1	5895.48	5671.37	4921.22	5456.04	4303.92	2918.5	3146.23	2566.37	3394.49	3680.7	3698.38	4186.36	4584.71	5268.24	3890.64	3025.28	5614.65	2565.63	2378.13	1918.62	2986.3	3868.57	4652.62	3835.83	5661.65	0.561683	0.0536468	4893.73	0.351394	0.153789	2877.03	-0.414958	0.175502	3591.19	-0.0950778	0.664482	4679.77	0.286898	0.227324	4176.86	0.122878
468.8/68	468.814	68.2046	468.8/68	NA	0	NA	NA	2813.06	3165.48	2910.87	2327.53	2593.95	1726.92	1084.34	1122.6	1037.94	1308.27	1848.85	2020.26	1727.19	2548.25	2487.56	1706.72	1277.1	2709.15	1129.72	923.81	777.45	1211.03	1922.47	2544.34	1892.61	2963.14	0.646748	0.0998302	2216.13	0.227668	0.528307	1081.63	-0.807174	0.16938	1725.79	-0.133117	0.729368	2254.33	0.252324	0.487099	1897.66	0.00384268
216.9/68	216.923	68.3035	216.9/68	NA	0	NA	NA	101483	121279	118902	94910.7	98879.7	93769.2	66772	63688.4	59912	63220.5	78163.9	90383.8	77452.3	103177	111401	84270.5	64557.2	109816	61110.9	55779.4	46665.6	68376.3	84625.4	109752	87584.5	113888	0.378867	0.147593	95853.2	0.130151	0.563953	63457.4	-0.464886	0.17993	77256.1	-0.181027	0.518077	97343.6	0.15241	0.570872	86214.5	-0.0227456
218.9/68	218.92	68.3035	218.9/68	NA	0	NA	NA	30035.8	35494.4	33334.5	27256	28011.2	25373.9	18536.9	17355.3	16566.2	18424.3	21954.4	24507.5	21966	28916.3	31876.8	23242.9	17584.9	32220.3	16656.3	16074.5	12053.5	18802.5	23086.6	29371	23753.4	32954.9	0.472358	0.0761783	26880.4	0.17842	0.41719	17486.1	-0.441923	0.174138	21628.7	-0.135186	0.588308	27586.4	0.215821	0.418021	24349.4	0.0357503
536.8/68	536.802	68.306	536.8/68	NA	0	NA	NA	3427.39	4168.81	3176.96	3129.91	3102.38	2278.9	1777.95	1497.53	1290.66	2082.67	2353.37	2329.28	2391.45	3147.29	3322.59	2426.56	1688.28	2841.93	1592.75	1475.7	999.776	1897.92	2525.25	2775.18	2399.45	3591.06	0.581703	0.0404441	2837.06	0.241692	0.316285	1522.05	-0.656692	0.0577772	2255.11	-0.0895094	0.643506	2953.78	0.299856	0.225784	2318.92	-0.049252
538.8/68	538.799	68.306	538.8/68	NA	0	NA	NA	3800.61	3697.84	3599.7	2847.64	3757.85	2465.59	1915.12	1675.67	1507.69	1963.19	2014.84	2425.66	1960.32	3539.96	3179.9	2221.04	1632.41	3117.21	1793.45	1434.29	944.363	1780.9	2390.27	2951.14	2374.1	3699.38	0.639902	0.0555191	3023.69	0.348928	0.27353	1699.49	-0.482279	0.17489	2134.56	-0.153442	0.566012	2893.4	0.285381	0.430293	2323.56	-0.0310479
662.7/68	662.748	68.306	662.7/68	NA	0	NA	NA	2009.26	2246.31	1961.03	1625.61	1980.15	1421.12	808.854	886.021	792.248	1049.87	1206.14	1685.26	1200.7	1666.81	1633.26	1272.29	823.148	1619.08	725.703	599.571	488.77	917.794	1471.02	1917.07	1435.29	2072.2	0.529818	0.149405	1675.63	0.223353	0.519007	829.041	-0.791831	0.169631	1313.76	-0.127648	0.746023	1500.26	0.0638634	0.854623	1238.17	-0.213135
470.8/68	470.811	68.3187	470.8/68	NA	0	NA	NA	2942.31	2877.85	3012.67	2106.1	2543.69	1852.71	1475.85	1057.66	929.379	1406.54	1551.16	2159.71	1548.21	2861.39	2422.48	2004.68	1434.51	2707.4	1414.97	1065.55	600.544	1270	1798.7	2394.79	1821.16	2944.28	0.693053	0.0724518	2167.5	0.251171	0.425651	1154.3	-0.657848	0.165665	1705.8	-0.0944105	0.788068	2277.36	0.322501	0.418386	2048.86	0.169964
664.7/68	664.744	68.3187	664.7/68	NA	0	NA	NA	2830.74	3359.07	3229.21	2707.31	2515.52	2033.59	1859	1424.01	1328.16	1492.3	1672.63	1797.9	1631.53	2815.31	2899.18	2122	1317.12	2848.58	1414.39	1310.77	899.269	1227.04	1824.66	2538.83	1863.51	3139.67	0.752593	0.0616562	2418.81	0.376275	0.285066	1537.06	-0.27785	0.492288	1654.28	-0.171822	0.640129	2448.67	0.393978	0.353777	2095.9	0.169549
234.9/68	234.894	68.3438	234.9/68	NA	0	NA	NA	6617.63	6841.71	5132.77	4836.81	8424.87	6638.12	2473.63	1958	2495.99	6492.95	8465.88	8970.63	7879	10368.5	8747.64	7077.53	6129.31	7756.92	5449.7	3147.29	4118.32	9445.63	11133.1	10221.1	10266.6	6197.37	-0.728232	0.00507924	6633.27	-0.630169	0.0541394	2309.21	-2.15249	0.00151016	7976.49	-0.364135	0.0740712	8998.37	-0.190224	0.231783	6987.92	-0.555025
232.9/68	232.896	68.3721	232.9/68	NA	0	NA	NA	18060.7	21584.9	16764.6	15086.6	22396.3	19209.2	7533.51	6631.61	7211.8	20889.8	23295.6	26872.2	23673.7	30868.6	23821.8	21251.1	18720.8	24963	16428.2	10094.7	11577.3	25503.3	34230.4	30656.3	30130	18803.4	-0.680207	0.027304	18897.4	-0.673016	0.0285474	7125.64	-2.08011	0.0112467	23685.8	-0.347176	0.112869	26121.4	-0.205971	0.31275	21645	-0.477169
248.9/68	248.87	68.3724	248.9/68	NA	0	NA	NA	1280.41	1458.34	611.805	867.194	2137.79	1753.91	191.983	103.703	196.396	2943.93	2778.81	3304.82	2936.99	4249.92	2269.78	2488.23	2827.41	1873.67	2110.73	895.031	1428.44	4457.51	6503.84	3624.29	4861.88	1116.85	-2.12207	0.0390725	1586.3	-1.61585	0.0451832	164.027	-4.8895	0.0314626	3009.18	-0.692141	0.158889	3152.23	-0.625142	0.183299	2396.44	-1.02062
586.7/68	586.728	68.3782	586.7/68	NA	0	NA	NA	2343.85	2782.22	2604.53	1910.64	1591.77	1412.12	967.027	704.379	857.407	977.967	1198.24	1764.16	1253.56	2602.61	1384.61	1424.42	992.566	2030.76	1036.65	954.272	488.77	784.363	1404.31	2025.61	1404.76	2576.87	0.875297	0.0687076	1638.18	0.221768	0.594019	842.938	-0.736825	0.254777	1313.46	-0.0969552	0.843103	1746.93	0.314496	0.574782	1482.58	0.0777887
342.9/68	342.868	68.3802	342.9/68	NA	0	NA	NA	3912.27	4393.86	3871.65	3361.7	3923.11	2925.44	2333.2	1774.22	1714.36	2243.81	2728.97	2936.33	2574.84	4077.86	3918.65	3135.24	2496.11	3685.85	2039.24	1839.71	1093.14	2039	3318.05	3448.35	2935.13	4059.26	0.467791	0.1165	3403.42	0.213558	0.438228	1940.59	-0.596928	0.144471	2636.37	-0.154873	0.590997	3523.78	0.263699	0.419974	3105.73	0.0815074
460.8/68	460.783	68.408	460.8/68	NA	0	NA	NA	2077.06	2492.66	2151.63	1655.55	1762.85	1202.63	773.789	880.683	706.225	896.795	1034.11	1780.13	1054.83	1782.1	1591.29	1008.99	720.308	1804.89	730.173	661.902	501.06	823.4	1258.26	1955.43	1345.7	2240.45	0.735434	0.0987272	1540.35	0.1949	0.636632	786.899	-0.774104	0.23025	1237.01	-0.121495	0.812868	1476.07	0.133411	0.76037	1178.06	-0.19194
344.9/68	344.865	68.4196	344.9/68	NA	0	NA	NA	2310.47	3207.92	2362.3	2494.78	2248.9	1735.58	1218.75	1070.31	1101.74	1567.06	1548.58	1613.49	1560.6	2039.97	2486.13	1774.99	1217.57	2198.26	1080.74	994.319	737.567	1279.26	2165.89	1800.92	1748.69	2626.9	0.587085	0.0875433	2159.75	0.30459	0.295523	1130.27	-0.629613	0.134185	1576.38	-0.149663	0.572293	2028.9	0.214423	0.492119	1730.28	-0.0152742
528.8/68	528.77	68.4872	528.8/68	NA	0	NA	NA	2205.96	3013.1	2767.09	1967.88	2080.72	1513.22	1176.06	939.379	812.937	1080.07	1330.23	1928.95	1425.35	2674.43	1884.91	1586.95	1065.56	2270.47	1077.95	984.931	463.565	1119.93	1524.71	2132.54	1592.39	2662.05	0.741345	0.0500524	1853.94	0.219402	0.495777	976.127	-0.706054	0.161009	1446.42	-0.13871	0.725838	1994.9	0.32512	0.440856	1640.99	0.0433747
402.8/69	402.824	68.5185	402.8/69	NA	0	NA	NA	4837.75	5089.31	4803.59	3693.9	4339.97	3207.8	2097.49	1716.6	1681.27	1950.98	3244.99	3792.18	2563.95	4197.58	4570.77	2630.52	1993.33	4239.83	1709.7	1755.53	1180.61	2261.45	2768.45	4514.83	3181.58	4910.22	0.626045	0.124514	3747.22	0.23608	0.511384	1831.78	-0.796492	0.182683	2996.05	-0.0866801	0.84274	3777.44	0.247665	0.55265	2954.56	-0.106801
400.8/69	400.827	68.5663	400.8/69	NA	0	NA	NA	5382.66	6419.57	5363.65	4572.74	4823.86	3519.32	2518.23	2056.68	1989.15	2709.01	2812.2	4021.54	3291.84	4701.04	4853.72	3115.04	2322.85	4419.08	1988.54	2119.94	1463.59	2770.75	3443.59	5143.51	3785.95	5721.96	0.595855	0.0932787	4305.31	0.185461	0.565437	2188.02	-0.79103	0.145703	3180.92	-0.251212	0.511141	4282.2	0.177696	0.599549	3285.66	-0.204474
392.8/69	392.795	68.6479	392.8/69	NA	0	NA	NA	2432.24	3995.6	3086.47	2521.67	2804.15	1974.96	1260.81	1137.11	1137.48	1440.09	1907.68	2467.54	1787.74	3129.52	2354.78	2050.82	1469.03	2587.79	1193.91	1084.32	635.728	1307.24	2189.22	2923.5	2139.99	3171.44	0.567533	0.188331	2433.59	0.185485	0.616058	1178.47	-0.860695	0.174911	1938.44	-0.14271	0.737361	2424.01	0.179794	0.665408	2035.88	-0.0719506
224.9/69	224.865	68.668	224.9/69	NA	0	NA	NA	1950.46	2379.32	1359.96	1302.33	2592.35	1271.63	409.179	551.002	486.794	1659	1834.65	2977.38	1899.71	3204.31	1588.8	1577.67	1454.82	1819.32	1187.18	954.33	715.656	2189.85	3151.52	2894.84	2745.41	1896.58	-0.533618	0.108641	1722.1	-0.672849	0.13214	482.325	-2.50894	0.0143249	2157.01	-0.347986	0.314631	2230.94	-0.299368	0.43096	1617.27	-0.76346
264.9/69	264.852	68.668	264.9/69	NA	0	NA	NA	2084.74	2503.82	2378.4	1542.56	1397.4	1630.08	837.325	922.073	784.479	951.397	1351.49	1854.81	1212.41	2226.11	2109.05	1196.63	857.013	1734.64	951.563	913.4	532.359	1010.71	1328.42	2319.63	1552.92	2322.32	0.580582	0.182416	1523.34	-0.0277436	0.947445	847.959	-0.87292	0.214604	1385.9	-0.164164	0.74434	1849.19	0.251908	0.592171	1262.76	-0.298406
390.8/69	390.798	68.668	390.8/69	NA	0	NA	NA	1932.44	2637.82	2413.92	1540.82	1636.36	1232.7	880.855	745.877	775.28	914.276	1341.43	1818.64	1006.69	2100.37	1662.84	1274.92	866.268	1865.02	784.52	849.39	463.462	1013.36	1362.06	2103.02	1492.81	2328.06	0.641094	0.105901	1469.96	-0.0222553	0.951811	800.671	-0.898753	0.162044	1358.11	-0.13643	0.761891	1589.97	0.0909639	0.840296	1335.4	-0.160758
526.8/69	526.773	68.6784	526.8/69	NA	0	NA	NA	1885.33	1864.45	2026.05	1380.38	2139.3	1223.21	933.713	752.725	910.693	810.337	1086.17	1207.75	885.522	1526.21	1901	1050.8	758.852	1748.81	1007.75	753.735	699.394	847.888	1183.97	1507.68	1179.85	1925.28	0.706464	0.0513318	1580.97	0.422205	0.313137	865.71	-0.446644	0.236133	1034.75	-0.189315	0.558784	1437.57	0.285036	0.511595	1186.15	0.00769075
222.9/69	222.867	68.7313	222.9/69	NA	0	NA	NA	2471.65	2862.7	2163.15	1612.95	3240.66	3511.08	1844.48	1960.56	1595.94	2325.9	2917.63	4539.49	3264.02	4440.43	2956.24	2793.59	2743.81	2748.33	2414.02	2230.67	2457.61	2881.02	4310.5	4888.19	4026.57	2499.17	-0.688102	0.112796	2788.23	-0.530201	0.214889	1800.33	-1.16129	0.0606738	3261.01	-0.304233	0.439098	3553.56	-0.180285	0.564144	2761.91	-0.543885
208.9/69	208.891	68.8354	208.9/69	NA	0	NA	NA	9128.07	11262.7	10412.8	7510.41	9162.22	6588.74	5074.16	4064.27	3965.63	4545.22	6126.21	8357.39	5561.33	10554.7	9540.91	6442.68	4345.01	8932.1	4569.73	4473.76	2895.42	5301.36	6653.02	9770.11	7241.5	10267.9	0.503776	0.135276	7753.79	0.0986134	0.757521	4368.02	-0.729308	0.154692	6342.94	-0.191136	0.630643	8552.31	0.240027	0.552071	6573.27	-0.139678
206.9/69	206.894	68.8487	206.9/69	NA	0	NA	NA	15364.1	18589.3	16701.8	12510.7	14395.2	11108.5	7428.59	6695.23	6728.37	7761.24	10669.2	14468.5	9439.13	15216.2	15336.6	10092.1	7052.67	14113.5	6577.64	6064.89	4745.87	8283.14	10905	16246.4	11811.5	16885	0.515549	0.150924	12671.5	0.101386	0.759046	6950.73	-0.76496	0.172481	10966.3	-0.107119	0.795422	13330.7	0.174552	0.644966	10419.4	-0.180922
266.8/69	266.849	69.1544	266.8/69	NA	0	NA	NA	2189.45	2595.54	2276.16	1683.22	2021.06	1294.46	1028.66	767.954	822.596	971.018	1341.24	1740.39	1106.67	2501.85	1914.06	1519.94	1070.57	1792.89	997.036	868.112	571.247	949.362	1484.11	2170.92	1534.8	2353.72	0.616892	0.135195	1666.25	0.118553	0.768638	873.071	-0.813879	0.197661	1350.88	-0.184146	0.686372	1840.86	0.26233	0.59982	1461.13	-0.0709622
114.9/69	114.893	69.4192	114.9/69	NA	0	NA	NA	3823.24	5068.99	2819.63	2226.49	6396.19	4093.95	483.776	336.587	507.113	5572.91	7548.25	12771.1	5628.7	12004.5	5560.08	4474.76	4413.6	4994.82	3674.04	1247.68	2731.65	8787.22	15522.2	12211.2	12173.6	3903.96	-1.64074	0.0399223	4238.88	-1.522	0.0341458	442.492	-4.78196	0.0263126	8630.77	-0.496192	0.289056	7731.08	-0.65501	0.199554	4627.72	-1.39538
112.9/69	112.895	69.425	112.9/69	NA	0	NA	NA	8052.46	10750.4	7262.96	5030.71	13656.4	9342.94	1669.03	1237.09	1616.76	11912.1	16773.2	29652.9	12811.6	28176.5	12099.3	11445.3	10101.8	12750.4	8992.37	2744.16	5801.86	19576.7	37341.7	26956.9	27958.4	8688.61	-1.68609	0.0593275	9343.35	-1.58127	0.0500779	1507.63	-4.21293	0.0358361	19446	-0.523809	0.31339	17695.8	-0.659876	0.235268	11432.5	-1.29014
96.9/70	96.9215	69.6363	96.9/70	NA	0	NA	NA	18092.9	23217.7	17751.2	13932.3	22498.1	17488	6185.58	5501.57	6086.25	17122.9	21714.3	30948.2	19613.5	31585.9	23147.2	17931.1	14926.5	21241.4	13218.9	8013.32	10302	22206.8	31821.8	34421.8	29483.5	19687.3	-0.582642	0.101702	17972.8	-0.714093	0.0705102	5924.47	-2.31515	0.0236635	23261.8	-0.341943	0.322207	24782.2	-0.250604	0.412175	18033	-0.709268
80.9/70	80.9475	69.6562	80.9/70	NA	0	NA	NA	26898.6	33222.8	34493.2	24378.8	26940.4	23305	18129.7	17671.9	15339.9	16168.6	20581.4	25767.5	19694	30481.1	29850.7	21618.4	16829.9	30592.9	15893.4	16229.9	11969.1	18157.9	21876.6	31241.3	23758.6	31538.2	0.408651	0.177535	24874.8	0.0662331	0.805124	17047.2	-0.478918	0.223099	20839.2	-0.189152	0.577627	26675.3	0.167053	0.607215	23013.8	-0.0459532
98.9/70	98.9187	69.6775	98.9/70	NA	0	NA	NA	7057.19	8142.88	6337.25	5153.05	8801.89	6707.29	2198.81	1955.7	2353.81	6024.42	8056.04	12171.2	7171.58	12146.5	8469.89	6525.3	5827.17	8020.97	4807.14	3091.58	4227.54	8428.61	11466.3	12326.2	10740.4	7179.11	-0.581168	0.0774815	6887.41	-0.64101	0.0728163	2169.44	-2.30765	0.0177309	8750.55	-0.295598	0.416852	9262.66	-0.213545	0.482664	6791.15	-0.661317
82.9/70	82.9445	69.6964	82.9/70	NA	0	NA	NA	13454.2	16739.5	14975.9	12297.8	13001.7	11146.9	8982.22	7593.3	7200.42	8325.7	9506	11830.1	10112.9	15012.8	14231.1	11510.4	8748.15	13729.9	8057.34	7661.05	5399.54	8508.32	12182.2	14142.7	11611.1	15056.5	0.374885	0.162641	12148.8	0.0653113	0.781608	7925.31	-0.550963	0.145281	9887.25	-0.231862	0.434675	13118.9	0.176148	0.538729	11329.5	-0.0354186
272.8/70	272.794	70.0835	272.8/70	NA	0	NA	NA	1867.97	2326.01	1566	1372	2325.69	1245.46	626.112	193.409	422.003	1765.66	2181.67	2948.41	1888.5	3810.94	2003.36	1720.81	1650.56	2151.85	1297.76	596.369	797.769	1998.32	2948.9	3190.45	2712.56	1919.99	-0.498552	0.151159	1647.72	-0.719185	0.0998828	413.842	-2.7125	0.0160063	2298.58	-0.238911	0.456327	2567.6	-0.0792314	0.852705	1841.07	-0.559107
388.7/70	388.711	70.11	388.7/70	NA	0	NA	NA	1158.11	1910.08	1254.04	1152.59	1482.88	1102.95	388.113	213.823	293.807	1427.85	1581.01	1963.89	1425.6	2918.58	1572.08	1457.82	1072.2	1625.14	1209.68	780.922	495.594	1458.31	2105.86	2349.96	1971.38	1440.74	-0.452389	0.21112	1246.14	-0.661737	0.0956132	298.581	-2.72301	0.0212687	1657.58	-0.250124	0.380501	1972.09	0.000519598	0.999038	1385.05	-0.509262
390.7/70	390.709	70.11	390.7/70	NA	0	NA	NA	1183.26	1725.67	1151.29	1128.4	1416.25	897.214	201.831	72.457	187.387	1012.47	1204.38	1889.94	1399.36	2153.11	1404.04	1250.72	1022.56	1178.92	720.369	376.24	495.154	1351.05	2138.01	2130.23	1873.1	1353.41	-0.468827	0.187915	1147.29	-0.707199	0.0897997	153.892	-3.60544	0.0201934	1368.93	-0.452377	0.247812	1652.17	-0.181066	0.574452	1150.73	-0.702872
180.9/70	180.904	70.1581	180.9/70	NA	0	NA	NA	3173.59	4378.33	2964.24	1694.97	6845.35	4360.82	703.161	735.477	833.358	3829.99	6467.61	12084.5	4420.66	8921.03	3874.75	4152.16	4108.55	4022.24	4644.73	1511.17	4690.18	6846.28	14022.1	9037.79	9968.73	3505.39	-1.50784	0.0873988	4300.38	-1.21294	0.101972	757.332	-3.71841	0.0491909	7460.68	-0.418102	0.481556	5738.81	-0.796658	0.19208	4094.32	-1.28379
666.5/70	666.525	70.1778	666.5/70	NA	0	NA	NA	2431.96	2873.42	2909.45	2081.39	2152.03	1773.66	1499.33	1107.26	958.814	987.928	1366.4	1376.66	1269.16	1941.32	2484.91	1654.34	1226.51	2364.1	903.761	1146.86	496.482	1030.19	1059.9	2283.93	1458.01	2738.28	0.909272	0.0759892	2002.36	0.457706	0.317173	1188.47	-0.294897	0.592265	1243.66	-0.229403	0.662158	1898.46	0.380834	0.463439	1748.32	0.261969
200.9/70	200.859	70.2106	200.9/70	NA	0	NA	NA	4264.38	5195.19	5351.56	3771.8	3844.93	3337.65	2901.59	2466.84	2192.44	2319.33	2580.79	3403.97	2696.41	4413.63	3829.94	3224.12	2535.85	4192.66	2239.68	2277.66	1192.87	2266.03	3029.84	3920.43	3072.1	4937.04	0.684422	0.0387205	3651.46	0.249248	0.350392	2520.29	-0.285634	0.374174	2768.03	-0.150365	0.630715	3646.66	0.24735	0.454835	3317.54	0.11089
780.4/70	780.445	70.2106	780.4/70	NA	0	NA	NA	3678.17	3736.84	4127.91	3009.45	2582.86	2061.92	1983.88	1654.58	1450.48	1195.51	1347.09	1613.61	1645.51	2161.85	2552.71	1927.32	1203.07	2864.51	1151.99	1684.85	502.58	953.979	1095.32	2236.33	1428.54	3847.64	1.42943	0.0181944	2551.41	0.836748	0.0928865	1696.31	0.247858	0.588013	1385.41	-0.0442349	0.926959	2120.02	0.569535	0.237222	1998.3	0.484229
196.9/70	196.865	70.2113	196.9/70	NA	0	NA	NA	15778.8	19621.5	19088.7	14969	14454.2	12638.9	9528.06	9493.19	8564.31	8517.36	10630.3	13303.3	10717.5	15784.3	16231.7	12252.6	8876	16313.1	7852.14	8720.47	5863.45	8938.82	10533	16688.9	12053.6	18163	0.591545	0.105438	14020.7	0.2181	0.497598	9195.19	-0.390508	0.349695	10817	-0.156163	0.68024	14244.5	0.240946	0.502153	12480.6	0.0502262
446.7/70	446.67	70.2113	446.7/70	NA	0	NA	NA	1552.27	2207.74	1198.41	1142.87	1901.1	1108.91	104.109	208.564	209.944	1259.77	1563.25	2034.17	1503.65	2582.22	1641.92	1375.2	1172.16	1517.44	712.948	433.241	472.669	1536.87	2472.06	2405.51	2138.14	1652.81	-0.37144	0.314318	1384.29	-0.627212	0.132055	174.206	-3.6175	0.021527	1619.06	-0.401201	0.245045	1909.26	-0.163344	0.640568	1354.93	-0.658136
492.6/70	492.649	70.212	492.6/70	NA	0	NA	NA	3079.91	3436.52	3444.21	2720.63	2855.56	2172.02	1842.55	1839.36	1409.19	1599.25	1527.35	1950.81	1865.44	2559.34	2763.16	2128.66	1437.9	2558.84	1088.96	1748.9	832.506	1103.42	1410.32	2313.67	1609.14	3320.21	1.04499	0.0320117	2582.74	0.682613	0.0974714	1697.03	0.0767271	0.838427	1692.47	0.072841	0.845426	2395.98	0.574329	0.163519	2041.8	0.34355
198.9/70	198.862	70.2154	198.9/70	NA	0	NA	NA	16493.4	20893.9	18637.9	15615.9	14366.3	13218.1	10287.8	9114.25	8654.17	9429.84	9680.87	13360.8	11434.3	15819.3	15819.6	12496.7	10284.3	15557.9	8199.36	8512.99	6107.33	8807.51	12077.5	16581.7	12488.9	18675.1	0.580465	0.0924039	14400.1	0.205431	0.490816	9352.07	-0.41729	0.296931	10823.8	-0.206435	0.563576	14357.7	0.201181	0.530833	12779.6	0.0331991
782.4/70	782.442	70.2648	782.4/70	NA	0	NA	NA	3874.82	5019.65	5103.87	3923.54	3157.29	2717.52	2877.51	2500.59	2019.98	1734.36	1911.35	1944.01	1965.69	3544.69	3720.89	2792.53	1887.02	3293.84	1545.02	2357.42	710.926	1392.36	1526.63	3084.79	2001.26	4666.11	1.22131	0.0197503	3266.11	0.706667	0.134149	2466.03	0.30128	0.496813	1863.24	-0.103095	0.823782	3077.09	0.62066	0.239312	2657.8	0.409322
664.5/70	664.528	70.2766	664.5/70	NA	0	NA	NA	2812.78	3058.02	3128.11	2329.02	2351.02	1729.87	1335.94	1323.92	1164.03	1195.19	1382.34	1543.12	1607.3	2288.97	2447.95	1704.12	1279.51	2797.09	1024.38	1378.97	490.44	1101.76	1209.52	2280.52	1530.6	2999.64	0.97069	0.052196	2136.64	0.481243	0.249356	1274.63	-0.264021	0.567729	1373.55	-0.156189	0.72142	2114.74	0.466382	0.277789	1926.91	0.332188
254.8/70	254.823	70.2893	254.8/70	NA	0	NA	NA	16032.3	19205.1	18240.8	14393	13423.2	11585.7	10303	8232.63	8044.49	8256.33	10288.7	11337.3	9990.77	15832.8	15168.2	10968.5	8094	15754.8	7749.51	9314.41	5214.02	8127.82	9263.51	14514.1	10635.2	17826.1	0.745149	0.0488796	13134	0.304461	0.334834	8860.04	-0.263457	0.469529	9960.77	-0.0945119	0.77709	13663.9	0.361531	0.324658	11605.8	0.126004
604.6/70	604.572	70.2992	604.6/70	NA	0	NA	NA	3105.68	3381.54	3493.75	2749.35	2248.76	2493.31	1614.25	1609.12	1455.09	1206.23	1352.97	1689.44	1655.12	1953.8	2564.88	1777.28	1227.64	2588.22	875.738	1262.02	682.073	1121.98	1545.83	2465.69	1711.16	3326.99	0.959241	0.0460578	2497.14	0.545299	0.176696	1559.48	-0.133908	0.73995	1416.21	-0.272943	0.543376	2057.93	0.266218	0.513993	1864.38	0.123719
784.4/70	784.439	70.3242	784.4/70	NA	0	NA	NA	2658.57	3127.49	3708.43	2748.78	2195.35	1696.89	1753.1	1590.12	1369.66	1057.64	1265.68	1479.55	1345.3	2081.26	2687.29	1851.16	1089.94	2614.13	882.044	1265.26	478.424	1013.29	1062.88	1838.96	1305.04	3164.83	1.27803	0.010438	2213.67	0.762344	0.0891847	1570.96	0.267548	0.433575	1267.63	-0.0419702	0.907249	2037.95	0.643017	0.203657	1851.74	0.504786
374.7/70	374.735	70.3246	374.7/70	NA	0	NA	NA	4747.14	5704.98	6323.17	4310.01	4025.48	3788.16	2804.34	2988.54	2556.96	2513.69	2622.84	3101.32	2926.8	3980.35	4266.7	3270.76	2707.05	4766.2	2040.85	2388.37	1359.36	2111.93	2918.44	4229.01	3086.46	5591.76	0.857351	0.0349313	4041.22	0.388837	0.258729	2783.28	-0.149167	0.674388	2745.95	-0.168647	0.64231	3724.62	0.271139	0.443636	3581.34	0.214545
314.8/70	314.779	70.3284	314.8/70	NA	0	NA	NA	4612.26	5205.1	5116.73	4028.92	4303.46	3253.02	3082.64	2318.13	2287.6	2525.57	2768.27	3011.05	2805.12	4553.35	4342.73	3715.65	2774.37	4366.24	2509.04	2461.25	1284.7	2120.57	2916.12	3944.72	2993.8	4978.03	0.733594	0.0514154	3861.8	0.367293	0.245815	2562.79	-0.224263	0.518411	2768.3	-0.11298	0.71539	3900.4	0.381642	0.300678	3618.75	0.273513
488.7/70	488.655	70.3426	488.7/70	NA	0	NA	NA	4509.56	4822.94	5355.25	3779.14	3483.04	3399.23	2736.82	2573.16	2261.53	2089.6	2202.75	2942.86	2397.53	3564.41	4296.11	2952.84	2162.87	3824.92	1853.05	2218.49	1241.35	2041.7	2063.48	3947.46	2684.21	4895.92	0.86708	0.0577615	3553.8	0.404864	0.301241	2523.84	-0.0888798	0.825485	2411.74	-0.154427	0.720548	3419.35	0.349223	0.431407	2980.21	0.150914
138.9/70	138.906	70.3427	138.9/70	NA	0	NA	NA	5850.93	6281.49	6038.99	5075.5	5294.45	4443.79	3599.85	2870.92	2964.92	2962.44	3503.16	4918.83	3340.96	6061.85	5399.07	4155.03	3057.35	5210.3	2820.11	3157.48	2096.69	3115.38	3497.09	5815.63	4142.7	6057.14	0.548065	0.148595	4937.91	0.25333	0.449306	3145.23	-0.397405	0.358968	3794.81	-0.126543	0.753543	4933.96	0.252174	0.537931	4140.9	-0.000628072
430.7/70	430.696	70.3427	430.7/70	NA	0	NA	NA	7114.47	7649.86	7999.37	6054.53	5879.85	5109.03	4115.1	3854.48	3424.36	3144.04	3990.01	4163.37	3709.95	5623.95	7331.67	4522.47	3267.91	6255.78	2590.77	3757.53	1815.39	3361.83	3296.62	5926.63	4195.03	7587.9	0.855022	0.0496459	5681.14	0.437501	0.222327	3797.98	-0.143447	0.695089	3765.81	-0.15572	0.678607	5555.19	0.405156	0.375056	4682.05	0.158462
258.8/70	258.817	70.3624	258.8/70	NA	0	NA	NA	9379.2	10841.6	10482.8	8196.99	7756.61	6784.49	6009.47	4991.73	4252.87	4746.19	5777.86	6248.75	5933.61	9325.49	8836.05	6219.94	4790.93	9135.75	4303.34	5466.69	3015.02	4332.04	5340.28	8209.6	5960.64	10234.5	0.779908	0.0523448	7579.37	0.34661	0.296832	5084.69	-0.229307	0.543674	5590.93	-0.0923778	0.788573	8031.72	0.430241	0.258508	6715.54	0.172036
256.8/70	256.82	70.3653	256.8/70	NA	0	NA	NA	22250	25629.2	24984.9	18816.2	18671.1	15504.3	13575.6	12208.6	10874.5	10988	13587.7	15257.5	13544.7	21019	20838.2	14715.7	10829.4	21538.6	10197.2	12261.4	6667.3	10784.3	13116.7	20243.3	14714.8	24288.1	0.722983	0.0643096	17663.9	0.263536	0.414794	12219.6	-0.268072	0.476526	13277.7	-0.148256	0.677745	18467.3	0.327708	0.376105	15694.6	0.0930007
786.4/70	786.436	70.3699	786.4/70	NA	0	NA	NA	1534.51	1955.19	1691.89	1580.25	1046.69	786.696	934.632	599.86	474.808	590.297	643.75	520.818	853.162	887.324	1312.92	914.179	665.162	1095.26	465.182	513.156	97.7543	433.084	645.589	1015.7	698.123	1727.19	1.30688	0.0101988	1137.88	0.704795	0.209274	669.767	-0.0598231	0.903349	584.955	-0.255157	0.577249	1017.8	0.543902	0.23058	891.532	0.352805
432.7/70	432.693	70.3777	432.7/70	NA	0	NA	NA	6843.82	7344.76	7229.11	5831.58	5885.81	4787.35	3546.2	3546.05	3223.25	3139.1	3668.28	4034.67	3876.41	5277.66	6497.9	4258.53	2796.51	5980.03	2337.38	3294.31	1675.01	2999.56	3348.26	5311.33	3886.39	7139.23	0.877339	0.0405932	5501.58	0.501417	0.140106	3438.5	-0.17665	0.598512	3614.02	-0.104825	0.749568	5217.32	0.424881	0.271813	4345.02	0.160935
548.6/70	548.611	70.3879	548.6/70	NA	0	NA	NA	4755.39	4954.13	5392.01	4013.7	3811.18	2799.21	2328.29	2541.33	2014.8	2033.08	1996.36	2536.96	2581.75	3200.1	3763.8	2535.41	1936.54	3963.59	1619.06	1940.14	1018.58	1911.64	1821.56	3881.02	2538.07	5033.84	0.987927	0.0563751	3541.36	0.480571	0.279857	2294.81	-0.145361	0.755001	2188.8	-0.213595	0.65955	3181.88	0.326147	0.456403	2811.85	0.147785
434.7/70	434.69	70.4098	434.7/70	NA	0	NA	NA	2803.08	3187.64	3460.82	2467.01	2389.04	2177.95	1668.6	1640.06	1576.88	1402.22	1403.5	2108.88	1616.12	2643.64	2670.33	2068.34	1616.09	2609.64	1155.19	1679.71	863.034	1301.59	1439.17	2834.87	1858.54	3150.51	0.761415	0.104375	2344.67	0.335212	0.426214	1628.52	-0.190613	0.685015	1638.2	-0.182061	0.713371	2310.03	0.313741	0.498083	2098.02	0.174858
546.6/70	546.613	70.4098	546.6/70	NA	0	NA	NA	3317.93	3744.36	3895.08	3078.2	2566.64	2359.29	2264.96	1751.52	1496.79	1486.36	1479.14	1825.51	1811.05	2750.3	2889.69	2413.93	1749.32	3015.32	1463.68	1623.27	542.169	1135.2	1425.93	2653.78	1738.31	3652.46	1.07119	0.0411646	2668.04	0.618101	0.173324	1837.75	0.080262	0.860249	1597	-0.122314	0.793208	2483.68	0.514798	0.271069	2392.86	0.461054
606.6/70	606.569	70.4098	606.6/70	NA	0	NA	NA	4512.14	5501.31	6174.5	4596.09	3842.36	3680.38	3005.66	2667.75	2443.93	1839.48	2645.3	2903.05	2650.93	4079.68	4881.14	3078.4	2198.44	4314.11	1991.68	2379.81	1065.61	2007.95	1930.8	4081.32	2673.36	5395.99	1.01324	0.039512	4039.61	0.595565	0.182507	2705.78	0.0173929	0.967951	2462.61	-0.118464	0.804217	3870.59	0.5339	0.280739	3196.98	0.258058
372.7/70	372.738	70.4128	372.7/70	NA	0	NA	NA	7209.06	8018.1	7182.65	5991.56	6222.17	4948.69	3949.19	3595.31	3409.39	3158.64	3235.31	4372.58	4040.61	5271.42	5758.8	4246.44	3427.35	5708.17	3037.02	3213.39	1827.84	2915.46	3515.17	5852.98	4094.54	7469.93	0.867395	0.0534149	5720.8	0.482518	0.203563	3651.3	-0.165291	0.671843	3588.84	-0.190181	0.644012	5023.61	0.295024	0.430822	4460.65	0.123555
490.7/70	490.652	70.4246	490.7/70	NA	0	NA	NA	5767.18	6941.02	5929.24	5436.3	4814.82	3742.67	3143.25	2811.26	2386.7	2961.74	2637.65	2918.05	3431.6	4092.26	5178.56	3336.75	2559.68	4442.5	2239.13	2615.3	1442.99	2210.83	2582.5	4479.27	3090.87	6212.48	1.00716	0.0288658	4664.6	0.593741	0.149022	2780.4	-0.152718	0.708115	2839.15	-0.122553	0.755542	4234.14	0.454058	0.264271	3446.31	0.157041
164.9/70	164.93	70.4342	164.9/70	NA	0	NA	NA	39172.4	55615.3	44744.4	33431.5	61222.2	46054.8	29896.8	29654.7	27453.9	29967.5	49819.6	70013.3	38074	59640.4	42683.3	39450.8	36600.8	44192.4	42202.2	29309.6	39593.6	42355.5	69491.7	60010.3	57285.8	46510.7	-0.300615	0.323664	46902.9	-0.288502	0.410292	29001.8	-0.982036	0.0694045	49933.5	-0.198171	0.631289	46799.2	-0.291694	0.36838	40081.3	-0.515248
610.6/70	610.563	70.4379	610.6/70	NA	0	NA	NA	1974.88	2373.53	2050.28	1954.97	1857.8	1321.53	962.424	851.493	788.317	840.609	743.739	832.788	939.864	1151.42	1786.95	1238.93	752.049	1513.28	609.505	754.693	249.754	604.365	785.15	1072.76	820.76	2132.9	1.37778	0.00210184	1711.43	1.06017	0.0252041	867.411	0.0797568	0.773054	805.712	-0.0266953	0.923324	1292.74	0.655405	0.19887	1168.09	0.509117
608.6/70	608.566	70.4824	608.6/70	NA	0	NA	NA	4284.42	5220.46	4699.15	4454.61	3392.03	2740.57	2397.97	2125.53	1979.37	1842.76	2074.08	1888.41	2277.91	3194.33	3842.97	2744.92	1861.58	3703.88	1463.51	2123.3	824.098	1543.96	2143.57	3031.1	2239.55	4734.68	1.08006	0.0124506	3529.07	0.65608	0.12406	2167.62	-0.0470928	0.885631	1935.08	-0.210812	0.555449	3105.07	0.471419	0.23954	2770.13	0.306746
140.9/71	140.903	70.5058	140.9/71	NA	0	NA	NA	3516.95	3897.23	3693.35	2907.23	2885.03	2509.97	2052.33	1912.35	1888.3	1731.1	2295.25	2647.85	2195.61	3225.28	3702.94	2399.46	2116.48	3206.9	1628.16	1782.55	1276.04	1921.74	2174.16	3133.61	2409.84	3702.51	0.619567	0.0625519	2767.41	0.1996	0.440442	1950.99	-0.304727	0.339425	2224.73	-0.115305	0.707235	3041.28	0.335743	0.337934	2574.28	0.0952313
280.8/71	280.847	70.5797	280.8/71	NA	0	NA	NA	4344.34	5826.83	4794.17	3339.8	6035.03	4926.66	3424.13	3092.87	3166.31	2670.25	4388.87	6853.34	3791.98	6120.9	4092.7	3987.86	3459.07	4312.39	4064.02	3466.43	3873.57	3779.56	5716.92	6179.04	5225.18	4988.45	-0.0668893	0.79873	4767.17	-0.132348	0.691619	3227.77	-0.69494	0.110338	4637.48	-0.172137	0.704299	4668.52	-0.162513	0.619841	3919.77	-0.414709
370.7/71	370.74	70.5914	370.7/71	NA	0	NA	NA	2963.84	3242.69	3400.4	2606.87	2430.02	1872.1	1584.99	1564.57	1245.15	1469.49	1581.74	1729.58	1571.36	1940.65	2586.6	1872.38	1427.12	2587.22	1276.66	1219.54	831.155	1243.16	1359.09	2148.58	1583.61	3202.31	1.0159	0.0168093	2303	0.540298	0.120933	1464.9	-0.112408	0.726931	1593.6	0.00907748	0.975648	2032.87	0.360303	0.335887	1962.24	0.309285
550.6/71	550.607	70.6695	550.6/71	NA	0	NA	NA	3186.97	4229.87	3423.87	3223.71	2447.26	1789.12	1766.39	1491.25	1247.42	1577.84	1527.6	1648.79	1765.12	2366.07	2799.68	2089.17	1480.14	2561.99	1306.45	1554.49	606.375	1086.88	1567.87	2521.57	1725.44	3613.57	1.06646	0.0262155	2486.69	0.527266	0.267402	1501.69	-0.20038	0.65769	1584.74	-0.122715	0.770695	2310.29	0.421111	0.327753	2043.77	0.244266
316.8/71	316.776	70.6876	316.8/71	NA	0	NA	NA	2487.71	2797.5	3135.7	2299.17	2243.51	1904.45	1702.72	1538.74	1411.37	1373.91	1312.05	1539.6	1724.26	2233.92	2410.45	1913.11	1402.84	2212.79	1249.77	1110.4	735.828	1176.76	1445.98	2155.62	1592.79	2806.97	0.81746	0.0322411	2149.04	0.432141	0.1879	1550.94	-0.038408	0.901473	1408.52	-0.177375	0.595933	2122.88	0.414465	0.219682	1842.91	0.210432
222.9/71	222.888	70.6973	222.9/71	NA	0	NA	NA	7772.87	10277.5	8747.6	5681.09	11345.8	9433.04	5859.85	5122.68	5732.87	4908.14	8087.63	13813.9	6371.76	10645.3	8337.96	6679.81	5889.89	7696.97	7095.4	5731.55	7201.49	7470.79	11152.8	11679.8	10101.1	8932.67	-0.177353	0.49394	8819.98	-0.195669	0.580848	5571.8	-0.858301	0.0718712	8936.57	-0.176723	0.717231	8451.68	-0.257207	0.414044	6755.56	-0.58037
312.8/71	312.782	70.7004	312.8/71	NA	0	NA	NA	2528.63	3434.61	2879.35	2534.09	2398.94	1799.88	1500.25	1206.19	1250.77	1371.59	1346.39	1820.6	1767.24	2189.64	2569.77	2125.66	1454.28	2100.23	1287.97	1208.01	913.507	1249.44	1637.39	2620.42	1835.75	2947.53	0.683139	0.0951911	2244.3	0.2899	0.443135	1319.07	-0.476846	0.332173	1512.86	-0.279091	0.521089	2175.55	0.24501	0.518766	1893.39	0.0446038
428.7/71	428.699	70.7004	428.7/71	NA	0	NA	NA	2896.2	3033.06	3044.04	2223.6	2270.42	1618.85	1309.76	1515.84	1127.54	1285.96	1244	1529.41	1599.29	1772.31	2267.81	1759.75	1185.84	2348.6	1049.46	1053.01	594.617	1010.88	1238.13	1921.51	1390.17	2991.1	1.10541	0.0251402	2037.62	0.551624	0.13845	1317.71	-0.0772279	0.824151	1353.12	-0.0389704	0.907486	1879.8	0.435316	0.228506	1764.73	0.344182
217/72	216.984	72.0017	217/72	NA	0	NA	NA	8771.29	8973.09	6516.02	5334.15	8120.67	11466.7	8884.29	11577.1	11677.3	6962.86	7157.38	8631.04	7226.53	8178.63	7709.01	8673.93	7021.61	7646.3	14753.6	10303.9	16572	7672.1	9108.98	9209.29	8663.46	8086.8	-0.0993738	0.575005	8307.16	-0.0605868	0.862241	10712.9	0.306334	0.141067	7583.76	-0.192029	0.21029	7704.72	-0.169199	0.186205	7780.61	-0.155059
142.9/72	142.948	72.0721	142.9/72	NA	0	NA	NA	21379	27071.9	20457.1	17381	29931.3	24829.3	16565.5	15307.3	14222.3	16174	25758.5	35255.9	20368.8	31089.2	22681.7	20749.8	20609.2	20247.4	21455.4	19138.4	22390.6	24111.4	33855.3	30262.1	29409.6	22969.3	-0.356578	0.147847	24047.2	-0.290419	0.314097	15365.1	-0.936634	0.0328533	25729.4	-0.192867	0.594613	24713.3	-0.251002	0.339594	20535.5	-0.51817
192/73	192.024	72.6672	192/73	NA	0	NA	NA	3105.2	2855.67	1980.75	2366.31	3965.97	2960.65	349.399	841.821	643.671	4045.21	3865.54	5804.41	5342.18	9858.69	5196.07	4085.57	2648.88	4677.56	2736.69	1552.6	2216.84	4715.97	7837.8	8475.34	7009.7	2647.21	-1.40488	0.0543927	3097.64	-1.17818	0.0623418	611.63	-3.51862	0.0298318	4571.72	-0.616615	0.159499	6798.98	-0.044035	0.91831	3804	-0.881835
195/73	195.002	72.7749	195/73	NA	0	NA	NA	13046	13972.6	10346.7	7389.36	13554.5	10328	8203.21	7226.17	7394.76	11546.7	12621.4	14979.4	7055.06	12410	11052.5	6663.08	7327.06	10373.3	7889.01	8272.11	10797.8	14240.8	14999.4	13403.3	14214.5	12455.1	-0.190625	0.242922	10424	-0.447456	0.160221	7608.04	-0.901764	0.000623706	13049.2	-0.123404	0.377362	10172.5	-0.482685	0.119132	8121.15	-0.807605
203.1/73	203.052	72.984	glutamate_fragment1	glutamic acid	0	NA	NA	8719.52	15187	12537.2	3253.13	10769.8	7657.77	25007.8	6826.38	15795.7	2852.3	8779.88	15476.2	8693.38	20486.7	9176.53	27065.8	55745.3	8135.48	35150.6	20155.9	20250.5	15973.6	34672	4340.07	18328.6	12147.9	-0.593388	0.559287	7226.9	-1.34264	0.335179	15876.6	-0.20719	0.825658	9036.12	-1.02032	0.410777	12785.5	-0.519582	0.609111	30315.5	0.725964
216.1/73	216.063	73.0477	glutamate_adduct	glutamic acid	0	NA	NA	3776.34	4526.33	3738.67	5025.04	4779.86	4766.91	6048.11	4861.15	4644.67	5924.07	3484.15	3111.62	4097.32	1477.82	2528.04	4560.28	7206.1	2619.41	3783.7	2874.07	2335.75	2024.99	1749.82	2011.67	1928.83	4013.78	1.05724	0.00868061	4857.27	1.33242	1.89782e-05	5184.64	1.42652	0.0145222	4173.28	1.11346	0.12447	2701.06	0.485803	0.417262	4795.26	1.31389
170/73	170.042	73.1157	glutamate-Na	glutamic acid	0	NA	NA	2950.19	2915.86	2393.38	2403.5	4261.77	2922.42	911.89	1082.92	992.897	4400.03	4095.99	5939.68	6074.23	9970.6	4619.77	4201.7	3112.59	4684.82	4029.45	1707.56	2695.54	5077.53	9127.96	7217.42	7140.97	2753.14	-1.37504	0.0611625	3195.9	-1.1599	0.0592512	995.903	-2.84204	0.034184	4811.9	-0.569514	0.174638	6888.2	-0.0519926	0.905107	3999.7	-0.836227
173/73	173.021	73.1581	173/73	NA	0	NA	NA	6747.26	6887.99	4569.62	4552.38	6448.16	5519.37	5230.36	4797.39	4213.35	7219.33	5966.13	5409.22	4544.65	5568.76	5610.17	3942.67	4644.27	5584.25	5050.52	6125.11	6799.13	7812.73	7798.51	5263.6	6958.28	6068.29	-0.197441	0.476264	5506.64	-0.337559	0.234937	4747.03	-0.551704	0.108417	6198.23	-0.166874	0.497693	5241.19	-0.408835	0.16934	4723.73	-0.558804
121/73	120.966	73.2129	121/73	NA	0	NA	NA	6262.4	8147.11	6272.54	5132.35	9744.21	8097.08	6063.46	5460.72	5367.46	5006.26	7422.82	10538.1	7404.99	10153.2	7181.04	7446.96	7756.05	6887.29	8743.86	7306.62	8905.77	8063.93	12124.6	9449.35	9879.28	6894.02	-0.519061	0.112539	7657.88	-0.367461	0.285724	5630.55	-0.811131	0.0660502	7655.74	-0.367865	0.332434	8246.41	-0.26064	0.34794	7363.43	-0.424028
87/73	87.0437	73.2583	87/73	NA	0	NA	NA	3847.36	4390.08	2881.96	2936.53	6015.88	2799.29	601.93	754.221	343.483	5604.79	4450.53	6426.79	2626.12	7502.96	4435.68	2647.54	2464.76	4508.93	3116.27	2257.61	3543.43	3510.38	8717.62	6599.2	6275.73	3706.47	-0.759739	0.226236	3917.23	-0.679949	0.277084	566.545	-3.46952	0.0626496	5494.04	-0.191917	0.667003	4854.92	-0.370336	0.531533	3207.07	-0.968526
247.1/73	247.057	73.3013	247.1/73	NA	0	NA	NA	3136.35	4456.01	2997.17	3992.3	4206.07	4207.59	6018.61	4371.83	5215.8	4604.27	2616.25	2131.58	3636.68	1535.38	3370.28	3166.81	4789.8	2606.27	3633.26	3965.58	4654.82	1967.15	1551.02	1498.55	1672.24	3529.85	1.07782	0.0465186	4135.32	1.30622	0.000800946	5202.08	1.63731	0.0117976	3117.37	0.898547	0.192572	2847.45	0.767886	0.213128	3520.96	1.07419
99/73	98.984	73.3221	99/73	NA	0	NA	NA	55253.7	66928.7	59219.7	54633.2	83070.4	80606.5	73623.7	75509.5	67635.5	63612.2	77636.9	79523.8	77432.4	81199.7	69662.6	73816.5	85393.8	71582.6	93828.9	89102.2	109211	92610.5	104105	76104.3	90939.9	60467.4	-0.588757	0.0482065	72770	-0.321569	0.211432	72256.2	-0.331791	0.139378	73591	-0.305384	0.157679	76098.3	-0.25705	0.201383	76930.9	-0.241349
104.1/73	104.07	73.4297	glutamate_fragment2	glutamic acid	0	NA	NA	29193.2	31672.9	22101.4	22820.1	41051	22961.3	11643.2	9910.74	9781.32	38370	35954.3	47267.9	18900.8	54307.5	34237.6	23116.7	23907.6	33785.2	27812.2	19450	29222.6	26558.4	54196.8	45229.1	41994.7	27655.9	-0.602624	0.213539	28944.1	-0.536937	0.272996	10445.1	-2.00738	0.0598472	40530.7	-0.0511922	0.880073	35815.3	-0.229633	0.662681	26936.5	-0.640648
623/73	623.032	73.4917	623/73	NA	0	NA	NA	413722	447237	424870	427957	432981	461770	482145	457561	442056	427841	385991	357095	513175	463841	503148	475425	500008	509352	469312	533051	487576	465528	485789	420982	457433	428609	-0.0938971	0.273288	440903	-0.0530999	0.5025	460587	0.00991424	0.896247	390309	-0.228944	0.0754024	493388	0.109162	0.21768	494928	0.11366
725.1/73	725.092	73.499	725.1/73	NA	0	NA	NA	12603.1	12203.3	7092.94	8564.82	19096.7	7410.39	4378.09	3322.18	3490.85	17105.7	13522.7	18028.3	6478.37	22524.5	12768.2	8308.13	10430.6	12222.5	10843.6	6409.79	11898.7	8802.88	22639.4	16009.4	15817.2	10633.1	-0.572932	0.327685	11690.7	-0.436141	0.491881	3730.37	-2.0841	0.0931235	16218.9	0.0361788	0.93144	13923.7	-0.183954	0.77368	10320.4	-0.615998
148.1/74	148.06	73.6333	glutamic acid	glutamic acid	1	MS, MS2, RT	1	12845.4	12347.7	9703.97	10740.2	16392.2	12829.3	1611.55	1542.49	869.873	20374.2	19321.3	25627.3	26759.3	40765.8	20526.7	17927.7	14150.1	20653.2	16270.3	10307.4	15445.2	25098.5	42656	33170.7	33641.7	11632.4	-1.53211	0.0448717	13320.6	-1.3366	0.0459849	1341.31	-4.64854	0.0235934	21774.3	-0.627629	0.131558	29350.6	-0.196863	0.614243	17577	-0.936566
239/74	239.013	73.6706	239/74	NA	0	NA	NA	4103.93	7488.01	8260.86	3237.88	9507.22	10004.4	4655.87	8474.81	9302.03	1800.42	4395.34	17813.7	4670.67	4444.35	5116.1	6216.8	3751.46	4288.77	9499.51	5442.76	10545.8	4339.66	4816.78	4797.25	4651.23	6617.6	0.508696	0.262364	7583.17	0.705189	0.310215	7477.57	0.684957	0.185591	8003.15	0.782956	0.569047	4743.71	0.0284024	0.732642	4752.35	0.031027
413.2/74	413.164	73.7635	413.2/74	NA	0	NA	NA	7463.62	8756.54	6121.62	5422.63	12585.9	7918.78	6035.53	5028.41	4792.1	4069.42	7871	9874.01	3682.03	11572.3	9288.18	4885.23	2873.95	9508.86	2336.9	2028.18	2475.22	2037.51	2601.66	2972.65	2537.27	7447.26	1.55343	0.014776	8642.44	1.76816	0.0983238	5285.35	1.05872	0.00573739	7271.48	1.51897	0.105127	8180.82	1.68897	0.135944	5756.01	1.18179
391.2/74	391.182	74.2323	391.2/74	NA	0	NA	NA	14638.7	16413.2	11175.5	11280.4	26082.5	15673.6	13518	12698.8	11172.5	9144.73	18285.8	18092.5	7189.78	21609.9	20547.6	10444.9	6533.8	18970.3	5058.47	5648.34	6977.09	5269.44	6392.47	5419.65	5693.85	14075.8	1.30574	0.0270671	17678.8	1.63455	0.111097	12463.1	1.13019	0.0032014	15174.3	1.41416	0.0860701	16449.1	1.53053	0.14556	11983	1.07351
199/74	199.021	74.315	199/74	NA	0	NA	NA	1085.94	3298.11	3557.71	1032.09	5106.14	5157.99	2382.17	4741.33	5573.79	436.552	2209.38	9677.01	2421.33	1607.02	1697.03	3583.42	1400.8	1463.81	6030.85	3478.89	7401.52	2021.07	2499.35	1803.05	2107.82	2647.25	0.328742	0.566977	3765.41	0.837053	0.348675	4232.43	1.00573	0.151014	4107.65	0.96256	0.553459	1908.46	-0.143343	0.579561	2149.34	0.0281418
217/74	217.031	74.3641	217/74	NA	0	NA	NA	6447.81	7993.48	7904.75	4203.42	11003.7	11014.4	7276.49	10785	12365.2	4413.21	5943.56	19852.8	5769.05	4948.61	6587.86	8302.66	6032.43	5857.8	15459.3	8780.64	16543.3	4739.02	6527.83	6326.58	5864.48	7448.68	0.344982	0.105104	8740.5	0.575714	0.331793	10142.2	0.7903	0.0903302	10069.9	0.77997	0.482565	5768.51	-0.0238046	0.902937	6730.96	0.19881
196.1/75	196.095	74.938	196.1/75	NA	0	NA	NA	19952.3	23018.9	16764.8	16774.4	32306.3	21998.8	19502.3	19586.1	17598.2	13194.9	23521.2	24513.3	11815.5	27822.2	27176.8	15021.5	10140.5	27755.1	8193.35	8727.42	10640.7	7748.07	9447.2	8382.66	8525.98	19912	1.2237	0.0184016	23693.1	1.47453	0.0781484	18895.5	1.14811	0.000326885	20409.8	1.25932	0.0789277	22271.5	1.38526	0.118173	17639	1.04884
320.1/75	320.145	75.0095	320.1/75	NA	0	NA	NA	5369.87	6350	4284.51	4137.89	9463.91	5992.27	5223.94	5007.79	4861.62	3654.88	6257.88	6562.83	2967.31	8318.44	7002.12	4124.13	2610.94	7617.74	1659.7	1824.61	2691.89	1597.29	2166.78	1603.55	1789.21	5334.79	1.57611	0.0194236	6531.36	1.86806	0.0913333	5031.12	1.49156	0.000506069	5491.86	1.61797	0.051723	6095.96	1.76853	0.113993	4784.27	1.41898
115/76	115.036	75.5874	115/76	NA	0	NA	NA	7272.24	8620.13	6683.96	5204.05	6470.2	5162.9	5189.56	4791.37	4755.12	5788.86	5644.55	6536.2	4447.56	6261.18	6054.62	4524.94	4633.16	6170.55	4723.43	5383.74	5231.7	5666.31	5310.26	5684.96	5553.84	7525.45	0.438292	0.0692495	5612.38	0.0151277	0.906095	4912.02	-0.177169	0.0263204	5989.87	0.109039	0.252338	5587.79	0.00879187	0.958682	5109.55	-0.12029
244.1/76	244.079	76.2194	N-acetyl glucosamine/mannosamine putative_Na	N-acetyl glucosamine/mannosamine putative	1	MS	3	10825.9	11832.2	8214.32	4621.4	12380.8	6195.41	9149.3	5693.89	5929.49	7956.49	11140.3	13126.4	3240.17	12971.5	7742.95	3049.02	3718.72	7587.74	3821.35	2947.69	3029.48	1936.74	2925.52	3827.49	2896.58	10290.8	1.82893	0.00909967	7732.54	1.41659	0.172527	6924.23	1.2573	0.0498297	10741.1	1.89071	0.0242387	7984.89	1.46292	0.208754	4785.16	0.724215
204.1/76	204.086	76.3265	N-acetyl glucosamine/mannosamine putative-H2O	N-acetyl glucosamine/mannosamine putative	0	MS	NA	3940	3993.73	3124.9	1749.94	5331.01	3362.83	5162.96	3951.79	3822.14	4696.76	5307.42	5198.11	1638.66	5157.53	3789.53	1713.7	2534.14	3648.65	2522.19	2122.34	2276.58	537.893	1728.65	1108.98	1125.18	3686.21	1.71199	0.00505087	3481.26	1.62946	0.140252	4312.3	1.93831	0.00499459	5067.43	2.1711	0.00182132	3528.57	1.64893	0.13259	2632.16	1.2261
116.1/77	116.07	77.0872	proline	proline	1	MS, RT	1	3984.13	5275.99	3536.06	2146.06	2787.57	1755.6	2023.29	1477.11	1350.44	5191.34	4538.71	7166.99	3701.92	3178.56	2930.43	3679.29	2960.7	2983.34	2870.7	697.405	1500.46	12099.2	7440.91	7287.26	8942.46	4265.39	-1.06799	0.0855034	2229.74	-2.00379	0.0467566	1616.95	-2.4674	0.0414152	5632.35	-0.666936	0.159311	3270.3	-1.45125	0.0666961	3207.78	-1.4791
346/78	346.041	78.4123	CMP_Na	Cytidine-5´-monophosphate	0	NA	NA	3263.29	3942.83	2147.36	1350.91	5302.84	2307.46	88.528	271.809	171.11	2552.1	3293.4	7154.52	2036.73	5900.99	2354.43	1435.15	517.384	2116.35	1804.4	480.801	1710.55	3573.36	7080.71	5882.33	5512.13	3117.83	-0.82207	0.130735	2987.07	-0.88388	0.185324	177.149	-4.95958	0.0349621	4333.34	-0.347132	0.542933	3430.72	-0.684101	0.267949	1356.3	-2.02294
259.1/79	259.092	78.6524	GluGlu_Na	Glu-Glu	0	NA	NA	1458.49	2544.71	1520.15	2003.85	3424.72	3898.05	91.5728	129.052	86.2261	3811.99	5098.56	6558.32	4738.84	7827.27	3895.64	2573.83	1640.87	3930.96	1139.42	208.037	603.62	6439.45	13949	10995.1	10461.2	1841.12	-2.50639	0.0552675	3108.87	-1.75058	0.0697383	102.284	-6.67633	0.0416929	5156.29	-1.02064	0.123419	5487.25	-0.93089	0.136699	2715.22	-1.9459
324.1/79	324.059	78.7204	CMP	Cytidine-5´-monophosphate	1	MS, MS2, RT	1	12858.7	15333.1	8520.91	9250.31	19107.7	11861.8	3912.86	4862.91	4636.96	14873.9	16306.7	26453.8	11196.7	23580.3	13112.8	9093.83	7194.56	11599.3	10985	8198.37	14862	20413.4	34649.6	24168.9	26410.6	12237.6	-1.1098	0.061319	13406.6	-0.978173	0.0737702	4470.91	-2.56248	0.0351758	19211.5	-0.459152	0.269957	15963.2	-0.726365	0.143632	9295.88	-1.50646
277.1/79	277.103	78.7354	GluGlu	Glu-Glu	1	MS, MS2	2	3656.9	4511.68	2802.33	3711.55	6866.45	8398.44	352.4	481.079	516.831	7195.66	9076.49	11984.6	8112.33	14300.4	7524.19	4789.16	3644.93	6664.99	2757.16	856.018	1908.09	12105	24322.2	20927.3	19118.2	3656.97	-2.38622	0.0489155	6325.48	-1.5957	0.0579011	450.103	-5.40855	0.0359763	9418.91	-1.02131	0.10266	9978.97	-0.937982	0.112743	5033.02	-1.92545
347/82	347.025	82.2797	347/82	NA	0	NA	NA	2221.99	2283.54	1334.98	928.85	3600.11	1038.86	33.3677	92.9698	47.6934	2295.27	3459.28	6554.52	1210.26	4194.06	2316.21	929.881	96.1984	1788.6	1743.6	740.286	2039.25	3973.48	4536.09	5941.12	4816.9	1946.84	-1.30697	0.0221913	1855.94	-1.37595	0.055978	58.0103	-6.37565	0.0147144	4103.02	-0.231417	0.647244	2573.51	-0.904366	0.109096	938.225	-2.3601
231.6/83	231.613	82.5949	231.6/83	NA	0	NA	NA	3991.95	3964.23	5154.93	4339.31	5615.17	5622.19	5021.24	5063.53	4651.32	1326.09	2038.64	3600.72	3776.12	8085.45	6950.21	5838.11	3072.2	6292.18	2203.24	3723.75	3278.19	421.252	1995.89	1647.37	1354.84	4370.37	1.68964	0.00896385	5192.22	1.93823	0.00405698	4912.03	1.8582	0.0127419	2321.82	0.777135	0.312229	6270.59	2.21048	0.0488244	5067.5	1.90315
325/83	325.043	82.7259	325/83	NA	0	NA	NA	2975.19	2933.82	1794.3	1585.51	4935.12	1741.66	387.097	450.627	168.971	4660.86	4427.25	7363.86	2056.91	5209.69	3142.65	1861.35	1376.47	2829.14	3444.82	1670.05	4071.09	6094.42	7652.38	6935.32	6894.04	2567.77	-1.42484	0.00205343	2754.1	-1.32377	0.0473669	335.565	-4.36069	0.00364136	5483.99	-0.330123	0.27364	3469.75	-0.990518	0.0470732	2022.32	-1.76934
118.1/85	118.086	84.5813	betaine	betaine	1	MS, RT	1	63945.8	59523.4	54633.1	33761.5	42878	33865.2	21602.9	17235.9	14240.8	83871.6	57509.3	79684.8	34789.2	68430.7	51640.4	41275	46175.2	51010.6	44524.5	33107.6	49264.8	79655.9	78932.3	81666.7	80085	59367.4	-0.431859	0.0110371	36834.9	-1.12046	0.00295517	17693.2	-2.17834	0.000307457	73688.6	-0.12009	0.516547	51620.1	-0.633598	0.0983262	46153.6	-0.795088
162.1/85	162.076	84.7182	162.1/85	NA	0	NA	NA	4649.32	3845.14	3114.91	1044.3	1212.8	671.963	1342.55	1587.55	975.293	6081.64	4283.53	4151.72	4975.78	4116.65	3355.67	3416.64	3313.93	3595.42	4072.93	3656.28	3826.8	8659.06	4920.87	4623.04	6067.66	3869.79	-0.648884	0.226872	976.354	-2.63566	0.057312	1301.8	-2.22064	0.0643369	4838.96	-0.326443	0.45875	4149.36	-0.548249	0.274999	3442	-0.817894
664.1/86	664.116	85.5619	NAD	NAD	0	MS, MS2, RT	1	2204.45	2037.34	844.014	1748.36	4228.02	1437.58	183.206	220.829	215.755	3424.02	4701.42	8777.69	1873.25	7310.95	4332.43	1705.46	691.559	4277.36	2528.51	327.865	1559.46	4376.86	9512.77	7937.19	7275.61	1695.27	-2.10155	0.0575349	2471.32	-1.55779	0.0664419	206.597	-5.13818	0.0431997	5634.38	-0.368811	0.500303	4505.54	-0.691366	0.273939	2224.79	-1.7094
337.9/86	337.911	85.73	337.9/86	NA	0	NA	NA	1166.96	2538.32	1507.27	4593.44	8742.58	6044.98	1360.45	749.015	388.929	339.11	1697.63	1513.22	568.257	3881.52	4556.42	2415.49	557.003	4860.98	282.383	285.065	106.012	197.287	211.036	310.361	239.561	1737.52	2.85856	0.0670583	6460.33	4.75314	0.0360305	832.798	1.79757	0.169662	1183.32	2.30437	0.15588	3002.07	3.64749	0.154143	2611.16	3.44622
370.1/86	370.052	85.7345	AMP_Na	adenosien-5¬¥-monophosphate	0	NA	NA	5547.64	5941.47	4465.98	2791.42	5504.74	3637.33	1451.23	1462.39	1399.95	4891.43	6054.52	9212.09	3152.34	6776.96	4765.46	3255.29	2276.32	4163.64	3217.79	2445.34	2826.16	6882.33	9016.87	9890.79	8596.66	5318.37	-0.692793	0.0479123	3977.83	-1.11179	0.0187384	1437.86	-2.57986	0.0151898	6719.34	-0.355456	0.305316	4898.25	-0.811509	0.0564175	3231.75	-1.41146
302.5/86	302.479	85.8575	302.5/86	NA	0	NA	NA	61796.5	82988.4	68289.9	99483.9	166554	123088	78693.4	73808.2	58431.5	29057.6	61040	60533.2	42734.2	105650	119308	69856.7	43116.9	122873	6461.67	10505.4	12587.6	1719.91	3121.06	2298.88	2379.95	71024.9	4.89932	0.00803065	129709	5.7682	0.022941	70311.1	4.88475	0.00776796	50210.2	4.39898	0.0453994	89230.6	5.22854	0.0664081	78615.5	5.04581
450.2/86	450.212	85.8645	450.2/86	NA	0	NA	NA	2005.94	3996.24	2615.18	6513.66	12436.3	8883.95	2339.17	1259.31	1416.44	582.36	3250.28	3115.01	1360.85	5541.91	6725.7	3104.82	1403.32	6338.98	333.56	298.323	429.022	173.106	278.551	181.983	211.213	2872.46	3.76551	0.0452092	9277.95	5.45703	0.0341497	1671.64	2.98449	0.0480162	2315.88	3.45479	0.135886	4542.82	4.42682	0.116834	3615.71	4.09751
453.2/86	453.214	85.9551	453.2/86	NA	0	NA	NA	31138.9	50250.2	35981.6	49086.6	96218.7	67718.6	36361.2	26360.6	26639	20450.8	44031.1	42145.8	19027.9	64308.5	58665.2	28487.8	19435.1	58268.1	3312.94	3549.37	4950.25	539.984	1358.11	1235.13	1044.41	39123.6	5.22728	0.0217706	71008	6.08723	0.0362553	29786.9	4.83392	0.012446	35542.6	5.08879	0.0447373	47333.9	5.50212	0.0830401	35397	5.08287
453.7/86	453.715	85.9553	453.7/86	NA	0	NA	NA	13339	20330.8	14233.7	19305	40493.7	29284.6	14325.7	10017.5	11098.1	7845.62	19306.5	18134.5	7846.36	26906.5	25980.8	12442.5	8180.58	23868.4	395.254	758.043	1604.02	82.5935	213.986	179.047	158.542	15967.8	6.65416	0.0187391	29694.4	7.54918	0.040349	11813.8	6.21946	0.0120464	15095.5	6.57311	0.0545735	20244.6	6.99652	0.0836251	14830.5	6.54755
278.8/86	278.799	85.9555	278.8/86	NA	0	NA	NA	10419.2	13456.5	11226.7	17062.3	29721.8	16478.6	8633.09	6081.8	5376.7	4265.1	10160.5	10507.1	6522.33	17227.3	21505.4	11225.1	5471.38	20935.2	28.9971	101.153	253.896	38.5455	15.5316	25.8278	26.635	11700.8	8.77907	0.00599641	21087.6	9.62886	0.0395985	6697.2	7.97409	0.0212835	8310.89	8.28554	0.0548952	15085	9.14558	0.077517	12543.9	8.87945
169/86	169.035	85.9616	uric acid	uric acid	1	MS, RT	1	9605.37	8400.71	5430.86	4578.82	8770.38	2916.07	561.513	2477.75	1452.75	7606.45	8665.56	9210.15	4252.56	11126.9	6594.49	4113.52	3242.77	6327.19	4095.41	2750.66	4010.8	9797.32	10414.9	9533.98	9915.41	7812.32	-0.343922	0.228814	5421.76	-0.870912	0.120065	1497.34	-2.72727	0.00108469	8494.05	-0.22322	0.0744281	7324.63	-0.436916	0.327324	4561.16	-1.12027
139/86	139.05	85.9718	139/86	NA	0	NA	NA	6282.92	6302.25	4461.37	3775.92	5462.1	2935.47	789.238	91.6301	104.055	6262.38	4794.94	4519.7	3351.74	4973.22	4658.78	3015.61	3446.58	3794.01	582.692	544.845	1673.36	5943.26	4839.65	5598.71	5460.54	5682.18	0.0574021	0.769412	4057.83	-0.428335	0.190751	328.308	-4.05592	0.000388098	5192.34	-0.0726584	0.697378	4327.91	-0.335372	0.140363	3418.73	-0.675581
133/86	133.031	85.9718	methionine_fragment	methionine	0	NA	NA	5802.2	6284.59	4677.44	1488.34	2999.72	1102	617.292	2003.8	1404.02	5653.6	5619.85	7802.83	1409.93	3896.99	2389.54	1577.26	1614.72	2356.95	3145.82	1603.66	1617.01	5607.4	5330.9	6684.62	5874.31	5588.08	-0.0720662	0.673725	1863.35	-1.65652	0.00654759	1341.71	-2.13035	0.00141355	6358.76	0.114327	0.599023	2565.48	-1.19519	0.0256129	1849.64	-1.66717
454.2/86	454.216	85.9739	454.2/86	NA	0	NA	NA	3584.77	5280.45	3719.6	5556.52	11734	7189.66	3988.87	2582.63	2953.3	1985.68	5224.62	4685.01	1745.61	7388.72	6665.23	2948.45	1863.17	6311.44	447.514	788.264	876.236	147.822	390.299	631.789	389.97	4194.94	3.42721	0.0151817	8160.06	4.38714	0.0514349	3174.93	3.02529	0.0147111	3965.1	3.34592	0.0676942	5266.52	3.75541	0.109756	3707.69	3.24908
417.7/86	417.695	85.9798	417.7/86	NA	0	NA	NA	8273.09	12772.8	9236.96	13421.3	26518.2	15499.1	7097.81	5036.74	5272.46	4431.83	10919.9	11067.8	4844.22	15013.6	16434.2	8547.38	4959.96	16416.7	69.1907	103.076	197.303	104.871	140.466	44.7053	96.6808	10094.3	6.70609	0.0181756	18479.5	7.57848	0.0455515	5802.34	5.90726	0.0126601	8806.53	6.5092	0.057665	12097.4	6.96725	0.0813539	9974.68	6.6889
332.6/86	332.562	85.9798	NAD_M+2	NAD	1	MS, RT	1	9820.9	8884.79	6189.77	8424.36	16082.9	8430.49	1395.72	966.349	859.35	14642.5	19972.8	26557.3	10958.2	26056.8	19409.9	10610.4	7339.03	18013.2	14090	7687.71	9203.88	20512.7	32515.4	28718.2	27248.8	8298.49	-1.71527	0.0249944	10979.2	-1.31141	0.0241079	1073.81	-4.66539	0.0176509	20390.9	-0.418267	0.237553	18808.3	-0.534822	0.210788	11987.5	-1.18466
348.1/86	348.07	86.0381	adenosien-5¬¥-monophosphate	adenosien-5¬¥-monophosphate	1	MS, MS2, RT	1	99821.8	102217	76520.9	56575.1	117648	71693.1	32237.4	34144.4	28876.6	105668	140717	201473	68636.5	147144	100882	62383.8	48163.9	91797.3	72344.4	47061.4	70680.7	189325	260854	205538	218572	92853.2	-1.23509	0.0182351	81972.1	-1.41491	0.00915781	31752.8	-2.78315	0.0128337	149286	-0.550033	0.126281	105554	-1.05012	0.022945	67448.3	-1.69626
152.1/86	152.056	86.1096	152.1/86	NA	0	NA	NA	4427.65	4788.2	2605.19	2150.8	5683.45	3153.72	739.314	1270.74	1651.34	3984.82	5875.25	8216.67	2755.01	5859.35	3892.32	2022.32	2112.97	3441.72	3533.25	1692.19	4529.82	6671.2	8125.07	7361.48	7385.92	3940.35	-0.906455	0.0181202	3662.65	-1.01189	0.055893	1220.46	-2.59735	0.000622271	6025.58	-0.293677	0.385143	4168.89	-0.825113	0.0530025	2525.67	-1.54811
113/86	113.034	86.1238	113/86	NA	0	NA	NA	7338.24	6774.03	3748.86	2973.67	6025.73	2002.42	1346.17	1331.75	870.769	7302.29	7781.89	9518.19	2960.99	8097.04	5393.37	2957.09	2123.41	5228.94	3475.28	1966.13	3195.32	9102.53	9114.17	8111.2	8775.96	5953.71	-0.559768	0.11707	3667.28	-1.25885	0.0436967	1182.89	-2.89124	0.000347499	8200.79	-0.0977953	0.500711	5483.8	-0.678381	0.151015	3436.48	-1.35263
150.1/86	150.058	86.2489	methionine	methionine	1	MS, RT	1	19398.4	23305.6	16688.7	6626	10812.9	5607.76	3468.26	7436.62	5676.63	20262.7	19439.6	27142.4	7790.55	14760.1	10339.7	6381.36	7818.55	9814.99	11158.6	7357.94	6622.73	19699.7	20238.3	24764	21567.3	19797.6	-0.123526	0.519765	7682.21	-1.48926	0.00356994	5527.17	-1.96424	0.00188617	22281.6	0.0470011	0.82075	10963.4	-0.976149	0.0166712	8004.97	-1.42988
137/86	137.001	86.3332	137/86	NA	0	NA	NA	1555.31	2849.01	1912.8	1628.35	2447.82	4333.58	2212.55	95.3045	3735.73	9102.18	5423.59	3671.71	2294.05	2472.47	2127.12	928.905	3190.46	2085.3	3037.83	440.523	3216.75	4197.84	3395.95	4685.4	4093.07	2105.71	-0.958877	0.0210443	2803.25	-0.546082	0.245805	2014.53	-1.02274	0.17876	6065.83	0.567523	0.34244	2297.88	-0.832878	0.0339946	2068.22	-0.98479
157/86	157.035	86.4056	157/86	NA	0	NA	NA	5545.43	10504	7108.06	5095.53	8080.25	8431.58	3355.94	490.405	4310.13	15511	14883.6	13960.9	5902.57	10103.3	6208.99	3213.21	5720.26	5986.24	5409.42	1018.03	3892.21	8600.47	12967.3	16230.9	12599.5	7719.15	-0.706857	0.150269	7202.45	-0.806811	0.118931	2718.82	-2.21232	0.028523	14785.2	0.230779	0.428029	7404.97	-0.766806	0.129994	4973.24	-1.34111
79/86	79.021	86.421	79/86	NA	0	NA	NA	37789.5	61768.5	43539.4	35211.2	45152.8	51764.1	25918.7	10992.6	31286.9	76781	77470.2	72305.9	39300.4	55290.3	41274.3	24595.6	38178.5	39151.2	35946	15374.8	28704.3	51483.4	72103.9	86187.2	69924.8	47699.1	-0.551842	0.154896	44042.7	-0.666902	0.107367	22732.7	-1.62103	0.0234569	75519	0.111036	0.636235	45288.3	-0.626664	0.118413	33975.1	-1.04133
146/86	146.007	86.4284	146/86	NA	0	NA	NA	937.067	2387.75	1502.84	1302.74	1618.73	3273.33	1593.95	150.113	2775.38	6476.6	4527.15	2632.28	2234.59	1364	1561.32	342.351	2399.38	1384.12	2354.41	224.083	2555.92	2543.08	2581.79	3578.85	2901.24	1609.22	-0.850311	0.0784676	2064.93	-0.490575	0.314236	1506.48	-0.945485	0.199606	4545.34	0.64772	0.273715	1719.97	-0.754284	0.0547775	1375.28	-1.07694
101/86	101.003	86.4972	101/86	NA	0	NA	NA	130906	190708	155462	121720	165097	177179	117924	64445.8	130274	216465	216825	200264	140791	176546	154066	98551.9	139993	151520	134796	79732.8	123677	168774	185085	224402	192754	159025	-0.277503	0.232041	154665	-0.31761	0.181599	104215	-0.887201	0.029143	211185	0.131744	0.382965	157135	-0.294759	0.15532	130022	-0.568006
81/87	81.0166	86.5144	81/87	NA	0	NA	NA	2554.27	4867.96	3098.76	2263.09	3330.93	4089.06	1629.89	178.4	2116.81	6026.36	6635.38	5974.86	2791.92	4130.34	3237.08	1076.8	2717.94	2766.6	2465.99	320.98	1968.86	3874.04	5447.48	7122.46	5481.33	3507	-0.644288	0.172447	3227.69	-0.764023	0.122948	1308.37	-2.06676	0.0268414	6212.2	0.180579	0.520125	3386.45	-0.694752	0.142225	2187.12	-1.3255
179/87	179.017	86.6667	179/87	NA	0	NA	NA	5347	8052.49	6422.9	5044.45	6503.86	7715.83	4606.27	1676.37	5566.23	10461.3	8981.48	8394.9	6107.46	7747.46	5891.91	3647.99	6450.4	6146.92	5815	2560.82	4880.78	6980.28	7787.09	9659.88	8142.42	6607.46	-0.301361	0.241475	6421.38	-0.342574	0.195171	3949.62	-1.04374	0.0485208	9279.22	0.188547	0.324416	6582.28	-0.30687	0.195017	5415.1	-0.588468
182.1/92	182.081	92.2206	182.1/92	NA	0	NA	NA	15925.3	14954.1	10234.9	4125.6	7097.49	1846.74	678.34	602.035	171.836	14264.1	13957.1	15294.1	5257.63	12542.6	8482.78	4784.1	4174.41	8009.56	4594.01	58.1734	4429.18	18035.8	12096.9	15216.6	15116.5	13704.8	-0.141442	0.596183	4356.61	-1.79484	0.00967377	484.07	-4.96476	0.0129017	14505.1	-0.0595596	0.758785	8761.01	-0.786951	0.0821754	5656.02	-1.41826
86.1/119	86.0962	119.292	Leu/IsoLeu/NorLeu_fragment	leucine/isoleucine/norleucine	0	NA	NA	67751.8	70315.4	55381.7	22863.2	36913.7	19913.3	17929	9712.48	14461.8	40972	37666.7	107457	26766.2	61160.4	43294.9	27744	28731.6	40068.3	38682.1	22624.6	32046.8	66616	84359.3	99528.8	83501.4	64482.9	-0.372882	0.173245	26563.4	-1.65236	0.0123049	14034.4	-2.57283	0.0139805	62031.9	-0.428789	0.454629	43740.5	-0.93283	0.0445944	32181.3	-1.37558
132.1/122	132.102	122.381	leucine/isoleucine/norleucine	leucine/isoleucine/norleucine	1	MS, MS2, RT	1	179778	214613	83872.3	37481	58379.5	31414.4	28270.2	29419.7	26884.5	102850	114986	157335	41301.3	96499.7	63013.7	46243.1	46092.3	74628	62952.5	41449.6	50308.1	188639	231714	144496	188283	159421	-0.240058	0.573768	42425	-2.14992	0.0202945	28191.5	-2.73957	0.0237739	125057	-0.590319	0.114648	66938.2	-1.492	0.0211759	55654.5	-1.75833
182.1/126	182.081	126.225	tyrosine	tyrosine	1	MS, MS2, RT	1	30497.2	32962.9	20363.8	9613.1	15826.7	6528.16	4193.51	3440.35	3289.59	31768.6	24581.9	40283.2	9871.6	23154.8	18711.4	13205	9376.73	18675.9	9402.95	6067.36	9414.06	34837.5	28394.2	40054	34428.6	27941.3	-0.301208	0.27515	10656	-1.69194	0.00610672	3641.15	-3.24114	0.0113632	32211.2	-0.0960429	0.716487	17245.9	-0.99735	0.0300148	13752.6	-1.32391
302.5/139	302.478	139.095	302.5/139	NA	0	NA	NA	33151.4	48907.7	35568	48396.3	93249.2	65786.4	34308	26083.1	27704.3	14944.9	36081.8	43646.4	18097.1	58931.8	65024.5	35279.4	20185.4	63549.6	1801.13	2475.94	4652.05	130.018	308.733	361.768	266.84	39209	7.19907	0.0154465	69144	8.01749	0.0341019	29365.1	6.78199	0.00735394	31557.7	6.88588	0.0677595	47351.1	7.47128	0.0855258	39671.5	7.21598
453.2/139	453.214	139.351	453.2/139	NA	0	NA	NA	7078.28	11385.8	7656.93	10991	21370.7	14886.9	7975.13	4518.05	2905.72	2393.46	7103.85	9587.9	3222.4	14504.7	13964.6	7043.46	3200.97	13782.6	1313.79	1330.76	1517.32	1174.87	880.435	999.75	1018.35	8707	3.09594	0.0290451	15749.5	3.951	0.0396348	5132.97	2.33356	0.11012	6361.74	2.64318	0.126657	10563.9	3.37483	0.121611	8009.02	2.97539
140/175	140.034	174.549	6-hydroxy nicotinc acid	6-hydroxy nicotinc acid	1	MS, RT	1	7375.64	9687.85	6568.08	943.75	5530.85	1527.45	55.5818	41.048	75.5731	12835.8	8248.25	11288	1525.74	9671.16	4891.44	587.066	62.8246	5793.2	718.837	104.938	378.944	19089.8	22957.2	11335.8	17794.2	7877.19	-1.17566	0.0919842	2667.35	-2.73793	0.032649	57.401	-8.27612	0.0351625	10790.7	-0.721623	0.166291	5362.78	-1.73036	0.0467267	2147.7	-3.05055
173.1/178	173.078	178.132	173.1/178	NA	0	NA	NA	7321.48	7723.73	6902.03	9935.66	8099.56	7203.21	7228.06	7564.98	6681.55	9195.14	5237.04	5333.2	7485.89	8919.25	7869.45	9808.59	5816.34	9362.74	6391.21	8144.01	9596.51	4700.17	9286.79	9042.31	7676.42	7315.75	-0.0694292	0.832349	8412.81	0.132154	0.69232	7158.2	-0.100838	0.762806	6588.46	-0.220492	0.612338	8091.53	0.0759781	0.810765	8329.22	0.117748
166.1/210	166.086	210.133	phenylalanine	phenylalanine	1	MS, MS2, RT	1	202380	226454	160718	65758.4	118429	53018.3	27718.1	26558	21156.8	191888	197215	336838	83167.9	192382	141406	95233.5	72464.5	129401	65954.4	36539.3	49859.6	216945	199255	299603	238601	196517	-0.279943	0.323542	79068.4	-1.59343	0.0172338	25144.3	-3.2463	0.0199843	241980	0.0202899	0.955726	138985	-0.779669	0.0872076	99032.9	-1.26862
120.1/210	120.081	210.253	phenylalanine-Fragment	phenylalanine	0	MS, MS2, RT	NA	127966	136825	100520	42603.8	75147.2	34720.9	17797.9	17359.9	13835.5	126154	124906	216296	54729.1	122297	87587.9	62120	47747.5	85009.6	42564	23995.8	17121.9	136657	124884	186889	149477	121771	-0.295754	0.290844	50824	-1.55634	0.0169039	16331.1	-3.19423	0.019419	155786	0.059641	0.869963	88204.8	-0.760992	0.0877549	64959	-1.20232
103.1/211	103.054	210.856	phenylalanine-Fragment2	phenylalanine	0	MS, MS2, RT	NA	9495.77	10824.4	6905.12	2189.75	5179.73	195.934	57.9309	64.0773	55.9222	9670.61	8694.63	16379.9	3264.6	9761.46	5923.44	3784.84	2594.35	5507.15	1920.62	96.4956	189.319	9210.86	10256.8	14076.3	11181.3	9075.1	-0.301104	0.327362	2521.8	-2.14856	0.0138871	59.3101	-7.5586	0.0172192	11581.7	0.0507568	0.895742	6316.5	-0.823893	0.116185	3962.11	-1.49675
298.1/233	298.089	232.637	298.1/233	NA	0	NA	NA	41356.4	47798	30671	14709.6	42462.4	21496.3	22893	16924.8	18823.1	32781.9	44010.5	57218.1	12544.1	45373.7	28718.9	12237	12988.2	25501.1	12200.3	7987.57	12690.4	15692.5	22083.3	21340.2	19705.3	39941.8	1.01932	0.0410624	26222.8	0.412236	0.520104	19547	-0.0116392	0.955736	44670.1	1.18073	0.0619868	28878.9	0.551432	0.436509	16908.8	-0.220813
276.1/233	276.107	232.871	276.1/233	NA	0	NA	NA	69863.6	49187	31852.7	27476.6	67413	33770.8	42211	30234.8	30156.7	58259.9	69666.3	92166.1	23505.1	36297.6	44739.4	22001.3	22841.7	44452.6	12493.6	17313	20801.9	24839	17538.7	35461.2	25946.3	50301.1	0.95506	0.143529	42886.8	0.725003	0.306107	34200.8	0.398501	0.281239	73364.1	1.49954	0.0240809	34847.4	0.42552	0.333733	29765.2	0.198098
479.2/319	479.187	318.808	479.2/319	NA	0	NA	NA	42448.8	46894.6	39828.7	22057.3	36677.1	27699.2	35710	42792.5	31116.2	17315.5	31944.1	34901.9	17316.3	41823.2	42982.6	22763.4	18020.8	42843.3	5987.58	9023.95	10298	2057.68	6253.93	5916.01	4742.54	43057.4	3.18253	0.000259901	28811.2	2.6029	0.0217588	36539.6	2.94573	0.00533331	28053.8	2.56447	0.0434328	34040.7	2.84353	0.0693022	27875.9	2.55528
359.1/327	359.103	327.179	359.1/327	NA	0	NA	NA	3647.35	4895.19	2084.11	447.819	4236.08	114.181	116.543	59.9207	146.588	1031.51	1656.5	11444.3	206.772	7468.49	1624.28	296.218	110.964	2013.82	2165.84	60.1798	99.0951	4359.39	14381	8625.96	9122.11	3542.22	-1.36472	0.18807	1599.36	-2.51187	0.105959	107.684	-6.40449	0.089959	4710.75	-0.953409	0.378749	3099.85	-1.55717	0.179735	807	-3.49873
217.1/337	217.104	336.835	217.1/337	NA	0	NA	NA	10416.3	7273.94	11652.7	13183.2	8880.11	8450.37	7934.97	9099.42	2529.87	15681.6	7179.7	7422.88	6767.63	16071.8	11557.1	13761.5	5192.02	12214.1	8350.75	7203.44	7696.63	6239.31	9023.6	10135.5	8466.15	9780.97	0.208272	0.493384	10171.2	0.264718	0.424343	6521.42	-0.37652	0.46229	10094.7	0.253826	0.631954	11465.5	0.437521	0.387661	10389.2	0.295304
507.2/340	507.166	340.034	507.2/340	NA	0	NA	NA	2292.69	4484.56	2800.62	5224.21	13115.2	8497.46	3390.47	1678.74	2493.02	2098.93	3969.04	4401.95	887.615	7880.41	8907.11	3905.84	2565.6	7820.08	430.034	315.838	404.806	159.885	252.108	531.848	314.614	3192.62	3.34309	0.0456517	8945.61	4.82953	0.0633515	2520.74	3.0022	0.0409697	3489.97	3.47156	0.0431328	5891.71	4.22703	0.157048	4763.84	3.92047
488.2/341	488.192	340.557	488.2/341	NA	0	NA	NA	8906.41	14182.8	9880.98	19813.2	40511.6	23958.9	11158.2	7269.41	7229.74	6488.37	13386.1	14514.9	6294.37	25791.4	27406.5	12711.7	10811.1	24153.9	3256.44	2367.92	6758.52	2884.53	4331.61	5342.3	4186.15	10990.1	1.39251	0.0363189	28094.6	2.7466	0.0616353	8552.46	1.03072	0.0581349	11463.1	1.45331	0.091519	19830.7	2.24404	0.146086	15892.2	1.92463
525.2/346	525.182	345.705	525.2/346	NA	0	NA	NA	2666.19	1055.07	770.696	166.508	2974.49	71.4857	77.1175	88.3651	97.6292	170.509	2525.33	10978.3	67.5881	3735.09	460.39	34.8334	55.4073	565.689	29.898	90.3277	81.0595	2725.89	11567.1	9719.73	8004.24	1497.32	-2.41838	0.131095	1070.83	-2.90204	0.110931	87.7039	-6.51198	0.0988254	4558.05	-0.812348	0.464022	1421.02	-2.49384	0.119567	218.643	-5.19411
293.2/356	293.171	356.362	293.2/356	NA	0	NA	NA	4933.49	7623.01	4654.93	1766.57	2615.96	1399.95	2555.88	2733.43	2470.95	1805.7	3012.23	3429.85	723.097	3298.54	1592.75	224.178	1017.18	1052.39	1429.45	1545.78	2254.93	2813.93	1866.87	2927.02	2535.94	5737.14	1.17781	0.0640482	1927.49	-0.395796	0.284672	2586.76	0.0286224	0.895226	2749.26	0.116523	0.738843	1871.46	-0.438356	0.485434	764.581	-1.72978
367.6/357	367.64	356.507	367.6/357	NA	0	NA	NA	2615.47	1509.79	292.217	573.348	2281.49	160.353	190.768	136.582	152.128	2205.62	2520.35	4691.91	478.149	4085.44	987.905	144.343	209.426	768.185	2331.04	132.719	724.295	8487.66	20680.8	9611.57	12926.7	1472.49	-3.13402	0.0945433	1005.06	-3.68499	0.0882118	159.826	-6.3377	0.0816524	3139.29	-2.04184	0.123178	1850.5	-2.80437	0.0945486	373.985	-5.11123
244.7/362	244.663	361.634	244.7/362	NA	0	NA	NA	6375.05	6998.68	5376.4	1571.63	2915.59	1542.93	2626.08	3760.88	2707.34	4697.17	4144.78	5173.53	2891.75	5473.62	2303.76	1767.25	2805.5	2332.79	5244.63	4423.12	5617.55	3873.66	5836.52	5002.97	4904.38	6250.04	0.349794	0.145296	2010.05	-1.28684	0.0180284	3031.43	-0.694071	0.0601642	4671.83	-0.0700847	0.740974	3556.38	-0.463664	0.312366	2301.85	-1.09128
205.1/363	205.097	363.179	tryptophan	tryptophan	1	MS, RT	1	4443.76	5617.94	5591.38	78.111	1314.42	25.8028	419.332	1561.3	1201.97	3068.42	5496.58	15165.2	1078.16	3205.45	1772	1489.21	724.011	1692.2	4542	535.557	1525.45	6150.48	8929.21	12000.8	9026.84	5217.69	-0.790809	0.146928	472.777	-4.25499	0.0307094	1060.87	-3.08898	0.0377347	7910.08	-0.190528	0.802419	2018.54	-2.16091	0.0404219	1301.81	-2.79371
188.1/363	188.07	363.289	tryptophan_fragment	tryptophan	0	MS, MS2, RT	NA	6131.46	8238.71	7095.91	836.59	2229.83	367.787	1240.73	2334.68	2140.42	4365.67	6784.15	22004	2512.49	4372.88	2522.14	2335.47	1841.19	2558.63	6085.75	1531.7	2300.91	8542.38	13762.5	17004	13103	7155.36	-0.872796	0.130145	1144.74	-3.51681	0.0345252	1905.27	-2.78182	0.0429388	11051.3	-0.245681	0.758449	3135.84	-2.06297	0.0487696	2245.1	-2.54504
136.1/374	136.073	374.214	136.1/374	NA	0	NA	NA	5392.59	5643.36	5351.3	3628.08	4176.47	2564.89	2775.04	2027.16	3358.18	7497.59	7013.67	7426.06	4471.92	6305.29	5091.42	2530.39	4037.1	4815.1	4290.03	2448.6	3351.96	7018.01	7865.23	10428.6	8437.27	5462.42	-0.627236	0.0999395	3456.48	-1.28747	0.0246574	2720.13	-1.6331	0.0201875	7312.44	-0.206423	0.387106	5289.54	-0.673632	0.0719966	3794.2	-1.15298
211.1/392	211.086	391.975	pyocyanin	pyocyanin	1	MS, MS2, RT	1	130179	133388	95969.5	135506	168540	68840.5	3044.57	5492.92	5612.44	193320	133925	162512	79792.5	84708.5	100710	93570.8	63629.1	98399.1	5968.53	2302.05	2502.15	188060	136345	132757	152387	119846	-0.346563	0.214787	124295	-0.293968	0.468119	4716.64	-5.01384	0.0141699	163252	0.0993618	0.683553	88403.7	-0.785562	0.0568237	85199.7	-0.838822
381.6/394	381.556	394.011	381.6/394	NA	0	NA	NA	4747.45	4211.79	4645.46	3162.24	8185.31	2761.41	1010.27	2492.82	912.278	688.315	5842.53	9073.38	941.009	6044.25	6646.51	3929.84	408.709	7108.27	2652.91	2508.65	3108.1	1141.44	1126.89	2805.68	1691.33	4534.9	1.42291	0.0282857	4702.99	1.47542	0.220666	1471.79	-0.200593	0.786103	5201.41	1.62074	0.285095	4543.92	1.42578	0.251613	3815.61	1.17375
120/424	120.044	423.567	120/424	NA	0	NA	NA	8104.1	5619.35	5215.82	4857.16	4875.62	7670.71	38693.9	4580.21	6618.11	15679.5	6893.7	6007.97	8128.34	7367.3	9573.02	5044.38	9781.75	9507.47	19504.6	5559.12	22989.4	6561.43	7696.52	12780.7	9012.88	6313.09	-0.513641	0.295813	5801.16	-0.635646	0.231347	16630.7	0.883791	0.563456	9527.05	0.0800413	0.895517	8356.22	-0.109137	0.770678	8111.2	-0.152072
343.7/430	343.713	429.729	343.7/430	NA	0	NA	NA	3976.61	5199.95	4078.05	4825.91	3215.82	2944.7	2326.59	2868.07	1474.57	75.5958	1003	410.4	1686.54	1160	3103.09	2550.13	1348.49	800.572	1137.29	1569.38	2388.33	33.4891	33.3499	115.356	60.7318	4418.2	6.18486	0.00776276	3662.14	5.91409	0.0253513	2223.08	5.19396	0.0329258	496.333	3.03078	0.24862	1983.21	5.02924	0.0799469	1566.4	4.68885
360.7/438	360.705	437.7	360.7/438	NA	0	NA	NA	5921.05	7385.28	5996.58	3532.49	5921	3183.3	4393.14	5724.51	5052	2712.62	5616.02	6677.42	3530.36	5334.35	4444.76	3299.43	1757.92	2766.64	6396.64	7211.3	8164.88	3571.51	5593.6	5651.59	4938.9	6434.3	0.381594	0.155735	4212.26	-0.229594	0.546368	5056.55	0.0339632	0.889887	5002.02	0.0183207	0.965934	4436.49	-0.154771	0.592373	2608	-0.921247
425.8/486	425.76	485.761	425.8/486	NA	0	NA	NA	4610.83	5831.38	3809.16	2556.41	3666.35	2008.26	2041.03	2382.09	1933.44	2673.66	2722.6	2969.49	1269.51	3425.61	1258.13	988.007	1651.45	546.403	1064.01	1239.26	1826.67	2730.5	3033.22	2714.02	2825.91	4750.46	0.749349	0.0777916	2743.67	-0.0426082	0.883039	2118.85	-0.415434	0.0163204	2788.58	-0.0191846	0.80088	1984.42	-0.510003	0.363102	1061.95	-1.41199
162.1/508	162.055	507.869	DHQ	DHQ	1	MS, RT	1	3996.53	7320.28	6571.17	1617.24	2876	14.7393	48.575	29.9757	22.0208	79.7452	1090.03	12639.6	43.9151	1802.16	219.042	1849.61	45.0157	111.668	37.4654	29.2352	72.3125	26.2609	4529.18	2560.67	2372.04	5962.66	1.32983	0.0990494	1502.66	-0.658606	0.608538	33.5238	-6.1448	0.214615	4603.11	0.956484	0.642751	688.374	-1.78486	0.328661	668.765	-1.82655
542.5/528	542.547	528.283	542.5/528	NA	0	NA	NA	6056.67	8847.91	6946.32	3995.33	7417.53	3126.21	80.4018	3377.61	1103.54	61.0782	3764.4	6907.37	1078.21	5919.25	4271.03	2813.25	61.2156	4092.87	59.7976	113.174	48.4471	716.701	4380.45	5381.8	3492.98	7283.63	1.0602	0.0980753	4846.36	0.472442	0.522103	1520.52	-1.1999	0.32305	3577.62	0.0345389	0.974093	3756.17	0.104801	0.902022	2322.44	-0.588816
542.3/528	542.296	528.399	542.3/528	NA	0	NA	NA	4711.98	7286.95	6291.96	3616.45	6700.06	2670.82	62.5408	3140.55	887.397	79.4382	3069.64	5919.75	883.886	5263.69	3299.14	2231.03	30.5017	3660.5	91.4674	106.183	56.5153	318.047	3567.07	4614.99	2833.37	6096.96	1.10557	0.111218	4329.11	0.611553	0.447181	1363.5	-1.05521	0.412061	3022.94	0.0934356	0.933479	3148.9	0.152332	0.870103	1974.01	-0.521388
243.1/558	243.087	557.679	lumichrome	lumichrome	1	MS, RT	1	3745.03	2733.93	3268.08	1526.92	2561.73	830.215	1082.07	250.093	145.503	2648.57	4382.15	6265.26	2475.91	4997.88	2694.82	889.101	888.128	2283.07	2604.07	82.8749	410.609	8170.33	7927.58	8604.92	8234.28	3249.01	-1.34164	0.000317383	1639.62	-2.32828	0.00227309	492.555	-4.06328	7.52302e-05	4432	-0.893686	0.0631745	3389.53	-1.28056	0.0215016	1353.43	-2.60502
207.2/562	207.159	562.015	207.2/562	NA	0	NA	NA	28390.6	32711.2	33162.3	24776.8	46663.2	44003.5	33330.6	24546.4	29803.4	37983.9	49975.6	29981.9	34722.9	45763.8	44775.2	38145.4	51081.2	39860.8	31186.6	54583.9	60132	27202.8	31683.6	40978.3	33288.2	31421.4	-0.0832646	0.700303	38481.2	0.20914	0.559396	29226.8	-0.187721	0.452746	39313.8	0.240024	0.448308	41754	0.326901	0.191777	43029.2	0.370303
229.1/562	229.141	562.015	229.1/562	NA	0	NA	NA	169908	193990	204986	147938	263557	249842	206856	151192	175642	222397	294561	172895	206266	272421	255296	230439	296768	244636	187652	329945	339510	158659	189630	239041	195777	189628	-0.0460366	0.826917	220446	0.171215	0.604555	177897	-0.138169	0.567405	229951	0.232119	0.47156	244661	0.321576	0.188141	257281	0.394138
151.1/562	151.096	562.169	151.1/562	NA	0	NA	NA	4864.8	5700.28	5503.61	4419.65	8035.28	6975.21	5500.01	4191.43	4934.8	6660.66	8877.47	4724.52	5915.52	7737.12	7540.2	6715.23	9288.27	7019.5	5232.29	9010.76	9393.26	4590.46	5807.72	6820.33	5739.5	5356.23	-0.0997084	0.623805	6476.71	0.174336	0.594073	4875.42	-0.235401	0.326008	6754.22	0.234863	0.509243	7064.28	0.299617	0.201348	7674.33	0.419115
291.1/562	291.111	562.272	291.1/562	NA	0	NA	NA	2765.51	3076.9	3349.01	2264.91	4487.54	3344.89	2797.96	2639.21	2559.43	4047.28	4553.05	2442.03	3385.48	3982.53	3596.73	3538.75	4854.9	3542.01	2854.04	4686.09	5258.28	2213.8	2788.98	3610.02	2870.93	3063.81	0.0938042	0.693349	3365.78	0.22942	0.556055	2665.53	-0.107096	0.664437	3680.79	0.358494	0.353381	3654.92	0.348318	0.183053	3978.55	0.470724
251.2/590	251.161	589.804	251.2/590	NA	0	NA	NA	4341.25	4749.76	3846.74	4281.03	5012.93	4572.24	5367.77	4318.29	3542.69	4217.94	4295.65	3936.1	4366.61	5225.71	5015.98	4766.46	5475.66	4629.99	4985.78	5945.46	4786.94	4952.61	4655.91	3648.3	4418.94	4312.58	-0.0351484	0.834787	4622.07	0.0648379	0.680642	4409.58	-0.00305847	0.989417	4149.9	-0.0906246	0.570794	4869.43	0.140054	0.401747	4957.37	0.165875
241.2/609	241.203	609.059	241.2/609	NA	0	NA	NA	5722.21	3790.38	2371.54	4260.17	6756.19	6205.66	896.253	1604.04	1743.79	2352.42	2489.94	2966.72	6247.91	3586.92	1225.24	1183.33	6202.38	666.666	661.885	322.362	1744.78	3495.81	6311.34	6429.28	5412.15	3961.38	-0.450199	0.347648	5740.67	0.0850195	0.801971	1414.7	-1.93571	0.0447218	2603.03	-1.05601	0.094384	3686.69	-0.553874	0.385186	2684.13	-1.01175
206.1/625	206.117	624.998	206.1/625	NA	0	NA	NA	1864.79	3668.89	1155.37	3435.97	1917.35	95.3467	2226.4	1457.01	43.0236	2258.11	679.265	81.4062	3723.18	2808.92	571.746	3143.03	2804.01	1037.08	8967.3	6784.61	7165.97	397.919	3697.39	99.1657	1398.16	2229.68	0.673312	0.58286	1816.22	0.377416	0.795195	1242.14	-0.170693	0.912996	1006.26	-0.474525	0.785529	2367.95	0.760112	0.55077	2328.04	0.735589
224.1/641	224.081	641.188	phenazine-1-carboxamide	phenazine-1-carboxamide	1	MS, RT	1	6084.84	6376	5287.37	7154.13	8710.5	6735.03	2172.88	2735.04	2389.79	7327.01	8330.54	7986.83	5715.13	4030.17	4481.27	5426.83	5285.42	4490.67	2250.07	2054.39	1546.77	8413.81	5489.25	6612.18	6838.42	5916.07	-0.209023	0.39729	7533.22	0.139604	0.545392	2432.57	-1.49118	0.0315648	7881.46	0.204801	0.346694	4742.19	-0.528108	0.11749	5067.64	-0.432348
213.1/663	213.146	663.013	213.1/663	NA	0	NA	NA	10823.3	12904.4	10891.7	11068.6	11460.5	12219.1	11009.1	11014.2	10433.6	11300.1	9478.71	10547.9	13702	11967	12545	12384.4	14274.4	11524.4	11518.3	12880	12470.2	11730.4	13149.2	11470.6	12116.7	11539.8	-0.0703777	0.541061	11582.7	-0.0650263	0.446105	10819	-0.163438	0.117736	10442.2	-0.214572	0.0871598	12738	0.0721388	0.44246	12727.7	0.0709744
227.1/678	227.125	677.631	227.1/678	NA	0	NA	NA	6117.78	6070.55	5058.77	5520.17	6354.05	6576.05	5602.72	5867.23	5444.28	5874.95	5902.97	5588.84	6101.59	6148.71	7814.28	5650.19	6340.49	6222.37	5618.11	6513.56	6615.73	6787.48	6201.73	6618.66	6535.96	5749.04	-0.185078	0.136165	6150.09	-0.0877908	0.366795	5638.08	-0.213195	0.016909	5788.92	-0.175104	0.0303629	6688.19	0.0332188	0.816882	6071.02	-0.106459
207.1/690	207.055	690.203	phenazine-1-carboxylic acid_fragment	phenazine-1-carboxylic acid	0	MS, MS2, RT	1	9366.46	11315.8	8168.21	6043.71	8084.68	2645.27	1540.96	1139.24	480.333	10281.7	10102.2	14006.9	5009.3	5431.49	4331.28	4437.6	3568.78	4391.75	1049.58	1717.07	1379.95	13539.1	9964.14	13639.6	12380.9	9616.84	-0.364486	0.147774	5591.22	-1.14689	0.0302065	1053.51	-3.55484	0.00799117	11463.6	-0.111064	0.628901	4924.02	-1.33021	0.0196375	4132.71	-1.58296
225.1/690	225.066	690.214	phenazine-1-carboxylic acid	phenazine-1-carboxylic acid	1	MS, MS2, RT	1	82619	99047.3	73208.6	51615.4	70897.4	27415.2	5839	3688.82	4572.25	90935	88376.3	131702	45174.3	49372.7	41722.8	40661.8	31255	40341.7	7730.81	4100.92	6043.43	125177	90099.1	129796	115024	84958.3	-0.437109	0.124274	49976	-1.20263	0.0215206	4700.02	-4.61312	0.0125006	103671	-0.149924	0.579205	45423.3	-1.34043	0.0278448	37419.5	-1.62007
247/690	247.047	690.218	phenazine-1-carboxylic acid_Na_adduct	phenazine-1-carboxylic acid	0	MS, MS2, RT	1	30630.2	36743.5	28076.8	18718.7	27185.8	11051.2	2315.31	1007.12	1697.18	33474.9	31571.5	47177.1	17556	21087.4	16820.5	16757.8	12970.2	16047.2	2844.78	909.388	2305.44	45684.1	34347.5	45830.6	41954.1	31816.8	-0.399023	0.101223	18985.3	-1.14393	0.0202112	1673.2	-4.64813	0.00830448	37407.8	-0.165471	0.507422	18488	-1.18223	0.0168243	15258.4	-1.45921
603.2/700	603.182	699.522	603.2/700	NA	0	NA	NA	1434.81	1593.92	953.362	1334.87	1249.56	907.726	2175.35	886.133	975.391	1872.34	1244.8	1599.43	1378.99	2306.89	1944.81	1197.84	2037.77	1783.46	6161.32	3160.67	6192.44	1695.86	1511.84	1989.8	1732.5	1327.37	-0.384289	0.170365	1164.05	-0.573702	0.0409809	1345.62	-0.364579	0.45563	1572.19	-0.140083	0.524669	1876.9	0.115494	0.667075	1673.02	-0.0504011
214.2/701	214.18	700.758	214.2/701	NA	0	NA	NA	4158.09	1692.96	90.6046	411.358	106.167	3800.34	119.034	4749.56	120.443	6710.6	7981.54	2527.72	1392.42	3542.81	780.554	6104.71	941.962	436.617	1134.59	8211.85	1484.45	11406.2	206.708	16133.1	9248.67	1980.55	-2.22334	0.260588	1439.29	-2.68389	0.236076	1663.01	-2.47545	0.24487	5739.96	-0.688206	0.543035	1905.26	-2.27925	0.258245	2494.43	-1.89054
236.2/701	236.162	701.007	236.2/701	NA	0	NA	NA	3148.71	1767.03	36.7426	257.315	85.0691	3158.46	25.9333	4242.95	29.7535	5570.17	6504.94	1824.48	752.856	2989.56	98.8346	5497.19	497.448	114.108	1065.22	7439.6	498.203	10012.7	96.0853	12190.4	7433.03	1650.83	-2.17076	0.257458	1166.95	-2.67121	0.229793	1432.88	-2.37504	0.243575	4633.2	-0.681943	0.540614	1280.42	-2.53734	0.236527	2036.25	-1.86804
226.2/704	226.18	704.36	226.2/704	NA	0	NA	NA	15322.7	14683.9	10684.6	11633.7	13219	38533	18936.7	24485.7	11023.7	30846.2	19791.4	23667.9	13972	15157.7	14513.5	19022.2	13718.1	14453.8	17740.4	33069.4	22137.9	23361.7	14762.8	26554.7	21559.7	13563.8	-0.668583	0.138127	21128.6	-0.0291439	0.96666	18148.7	-0.248472	0.5523	24768.5	0.200167	0.539369	14547.7	-0.567543	0.183606	15731.4	-0.454696
244.2/704	244.19	704.36	244.2/704	NA	0	NA	NA	9049.25	8915.24	6223.44	6747.72	8265.31	24702.4	11796.4	15032.9	7601.97	18314.4	11956.6	15080.9	8144.13	8913.5	8751.41	11477.8	8215.18	8381.5	11195.6	20089.8	15096.4	15117.3	9169.93	17546.5	13944.6	8062.64	-0.790379	0.129501	13238.5	-0.0749658	0.918037	11477.1	-0.280944	0.495672	15117.3	0.116495	0.72534	8603.01	-0.69679	0.163813	9358.16	-0.575406
266.2/704	266.172	704.361	266.2/704	NA	0	NA	NA	7696.62	6727.02	4605.95	5009.12	6279.13	18534.7	9118.88	11445	5217.54	14303	9588.9	11615.3	6613.41	7152.34	7237.94	8693.55	6363.89	6778.72	8345.9	15890.7	10582.9	11910.7	6796.13	12020.3	10242.4	6343.2	-0.691268	0.1382	9941	-0.0430875	0.95288	8593.81	-0.25318	0.546384	11835.8	0.208601	0.510725	7001.23	-0.548869	0.199422	7278.72	-0.492793
185.1/715	185.096	715.407	185.1/715	NA	0	NA	NA	8608.54	14164.3	8913.12	6080.41	6788.23	8781.29	7534.42	2182.32	3895.01	12849	15678.8	17192.5	11301.2	13398.5	10395.3	5842.42	9313.44	10490.6	19876.5	3489.24	5134	17798.9	26651	25315.4	23255.1	10562	-1.13866	0.0239971	7216.64	-1.68815	0.0212202	4537.25	-2.35766	0.00822328	15240.1	-0.609674	0.0829125	11698.3	-0.991242	0.0417361	8548.83	-1.44375
395.2/722	395.175	722.341	395.2/722	NA	0	NA	NA	7686.89	2871.91	7426.23	7747.4	16060.5	5820.54	346.385	313.057	455.962	6066.03	12452.5	29032.7	7131.81	27489.2	13750	4550.01	683.486	11917.5	362.335	433.72	288.094	27124.6	33638.4	39197	33320	5995.01	-2.47455	0.00729186	9876.14	-1.75437	0.00774025	371.801	-6.48571	0.0110168	15850.4	-1.07187	0.108304	16123.7	-1.04721	0.0836748	5717	-2.54306
177.2/731	177.163	730.845	177.2/731	NA	0	NA	NA	11497.3	12430.3	11586.4	10950.3	12003.2	12296.2	12494.9	11976	10880.2	10906.8	10714.6	10994	12844.3	13409.2	13671	12759.8	12777.2	13117.2	11545.6	13696	13161.1	12426.5	12964.8	12289.4	12560.2	11838	-0.0854378	0.125208	11749.9	-0.0962151	0.176164	11783.7	-0.0920666	0.24006	10871.8	-0.208272	0.00739734	13308.1	0.0834464	0.0810314	12884.7	0.0367985
195.2/731	195.174	730.846	195.2/731	NA	0	NA	NA	8922.14	9420.31	8125.41	8508.65	9299.56	9046.77	8906.28	8904.44	7883.88	8529.58	8262.55	7794	9608.83	9301.96	10403.8	9006.49	9938.9	10554.7	8219.17	9744.28	9932.3	10342.5	9382.12	9154.46	9626.36	8822.62	-0.125783	0.200043	8951.66	-0.104836	0.20579	8564.87	-0.16856	0.10057	8195.38	-0.23218	0.0381631	9771.52	0.0215927	0.782031	9833.36	0.0306942
236.2/731	236.17	730.847	236.2/731	NA	0	NA	NA	5158.63	5465.54	4437.53	4746.41	5782	4347.94	4903.39	4736.28	4127.19	4960.6	3824.34	3785.97	4991.98	4835.28	5027.57	4951.51	5268.95	4815.99	4975.82	5729.06	4845.61	4738.6	4890.71	3993.86	4541.06	5020.56	0.144822	0.309548	4958.78	0.126958	0.465301	4588.95	0.0151372	0.90179	4190.3	-0.115974	0.504771	4951.61	0.12487	0.274477	5012.15	0.142402
251.6/739	251.575	738.556	251.6/739	NA	0	NA	NA	19873.1	20732	20163.3	19032	20620.3	23300.2	22523.9	21815.4	20681.7	19335.5	19552.5	19487.6	22436.1	22735.1	24547	22211.2	22629	23200.9	20591	25130.1	24067.3	23484.3	21958.5	20484.5	21975.8	20256.2	-0.117552	0.178196	20984.1	-0.0666128	0.553039	21673.7	-0.0199697	0.784334	19458.6	-0.175508	0.0999861	23239.4	0.0806589	0.314471	22680.3	0.0455293
158.2/741	158.154	740.617	158.2/741	NA	0	NA	NA	6643.01	6619.2	5827.25	6686.37	6851.4	7818.65	7117.07	6846.51	7098.66	6883.75	6594.78	6605.87	6777.79	7815.39	8338.51	7273.74	7032.89	7045.42	7126.32	8040.6	7769.48	7761.84	7529.56	7284.25	7525.21	6363.15	-0.241991	0.0310298	7118.81	-0.0800974	0.373146	7020.75	-0.100108	0.0457556	6694.8	-0.168691	0.0104699	7643.9	0.0225753	0.824223	7117.35	-0.0803927
395.2/745	395.175	745.251	395.2/745	NA	0	NA	NA	10396.4	6163.07	9204.84	12341.5	15654.4	6941.48	288.408	107.598	204.538	8430.2	14676.5	19801.5	11277.3	18641.8	10046.8	11211.3	5377.93	8944.19	469.002	231.67	224.337	28645.5	23166.7	27091.7	26301.3	8588.09	-1.61472	0.00131784	11645.8	-1.17532	0.0123147	200.181	-7.03768	0.00384845	14302.7	-0.878843	0.0484698	13322	-0.981323	0.0213284	8511.15	-1.62771
315.1/751	315.054	751.035	315.1/751	NA	0	NA	NA	6824.27	7854.57	6033.96	6999.01	7168.23	7291.6	7216.94	7081.85	6866.97	7683.43	6247.44	6435.79	8458.88	7218.1	8186.4	7462.22	8633.03	7205.12	6638.72	8866.14	8424.75	7390.67	7961.39	5883.01	7078.35	6904.27	-0.0359255	0.841319	7152.95	0.015124	0.915655	7055.25	-0.00471578	0.973859	6788.89	-0.0602387	0.726568	7954.46	0.16835	0.306511	7766.79	0.133905
309.2/759	309.203	758.613	309.2/759	NA	0	NA	NA	31819.6	41506.3	28637.1	25784.7	26159.8	27080.9	22958.8	19620.2	20835.6	15129.7	15574.4	14126.9	17108.7	21074.7	19981.7	12810.9	17155.7	17606.8	14969.6	20213.8	14505.3	10320.6	19974.8	12308	14201.1	33987.7	1.25901	0.0174836	26341.8	0.891347	0.0518503	21138.2	0.573847	0.131737	14943.7	0.0735283	0.825315	19388.4	0.449186	0.213088	15857.8	0.159188
269.2/759	269.211	758.614	269.2/759	NA	0	NA	NA	35901.3	46689.6	33196.5	27668.1	30917.7	31581.2	26311.3	22401.5	24588.4	16691.3	18556.1	15953.9	19439.8	24750.4	23019.6	15590.3	19472.3	21150.3	18687.2	24268.9	16722.5	11816.7	23142.9	15243.6	16734.4	38595.8	1.20563	0.0159447	30055.7	0.84482	0.0450329	24433.7	0.546058	0.137824	17067.1	0.0284012	0.931045	22403.3	0.420894	0.228308	18737.6	0.16312
251.2/759	251.2	758.616	251.2/759	NA	0	NA	NA	17114.6	18950.5	15221.4	11644.9	14292.6	13023.5	12666.7	10541.1	10044.1	7138.94	8554.62	6868.43	8055.08	12207.5	10209.6	6977.42	8841.14	10089.4	8941.02	12433.9	7267.27	5247.18	9121.8	6182.1	6850.36	17095.5	1.31937	0.00303829	12987	0.922813	0.0162182	11084	0.694223	0.0471039	7520.66	0.13468	0.639243	10157.4	0.56828	0.119365	8636	0.334183
211.2/759	211.169	759.128	211.2/759	NA	0	NA	NA	6232.05	6320.5	5273.96	4793.27	5394.79	9972.65	6645.36	11107.5	4676	10219.3	8364.23	5645.67	6143.43	7029.02	6610.28	9380.04	7024.07	6129.55	6303.52	14368.9	7606.65	11147.8	5487.01	11366.4	9333.74	5942.17	-0.651466	0.217447	6720.24	-0.473943	0.360605	7476.28	-0.320134	0.530187	8076.4	-0.208743	0.62265	6594.25	-0.501247	0.2897	7511.22	-0.313408
228.2/759	228.196	759.13	228.2/759	NA	0	NA	NA	84726.7	87520.8	71255.8	70055.1	74301.5	138756	84400.1	137165	70435.1	131107	111666	86253.9	91326.2	94933.1	92364.6	125341	94059.9	87164.2	89262.1	182799	116537	145226	80127	157058	127470	81167.8	-0.651183	0.188246	94370.9	-0.433747	0.368319	97333.5	-0.389152	0.392613	109675	-0.21692	0.558665	92874.6	-0.456805	0.284841	102188	-0.31893
250.2/759	250.178	759.366	250.2/759	NA	0	NA	NA	80373.2	75259.5	60300.4	60994.6	64405.7	120718	72545.6	115545	63209	112762	97561	70912.2	74064.1	81906.1	79350.6	109893	76699.2	75747.4	74814.6	162682	104034	122608	68066.5	136410	109028	71977.7	-0.599081	0.21206	82039.3	-0.410316	0.397036	83766.6	-0.380256	0.395442	93745.1	-0.217889	0.569357	78440.2	-0.475037	0.279592	87446.6	-0.318229
258.1/767	258.149	767.095	C7:1-QNO	C7:1-QNO	1	MS, MS2	2	26581.2	25830.9	24952.5	34611.8	46577.7	26663	21364.7	18379.4	19305.8	52536	38128.4	35902.2	21887.7	21550.7	23945.2	20861	22468.4	21982.3	12818.2	7090.65	10193.5	38536.5	30849.3	36454.9	35280.2	25788.2	-0.452148	0.0487402	35950.8	0.0271657	0.92195	19683.3	-0.841888	0.012295	42188.9	0.258003	0.319099	22461.2	-0.651424	0.0219953	21770.6	-0.696481
245.1/772	245.078	772.223	245.1/772	NA	0	NA	NA	6615.08	6912.02	5394.14	11355.2	6650.93	10527.7	5682.77	6673.82	10844.7	7908.28	8700.06	6553.88	7986.98	10500.3	10352.4	7608.26	6409.6	9610.52	5959.9	7221.53	5563.54	10537.9	6923.8	9252.86	8904.85	6307.08	-0.497619	0.118331	9511.27	0.0950466	0.753937	7733.78	-0.203417	0.576066	7720.74	-0.205852	0.401522	9613.21	0.110427	0.625469	7876.13	-0.177105
369.3/783	369.347	783.37	369.3/783	NA	0	NA	NA	2034.99	2350.97	1568.81	2384.74	4778.94	2712.21	219.93	66.9141	192.34	6153.26	3902.19	5431.48	1218.29	3753.71	2816.57	2770.07	2120.2	2507.13	3069.16	1762.94	2533.02	303.497	870.006	2802.03	1325.18	1984.92	0.582897	0.479591	3291.97	1.31276	0.138451	159.728	-3.0525	0.262971	5162.31	1.96183	0.0194743	2596.19	0.970209	0.296009	2465.8	0.895869
328.2/785	328.19	784.531	328.2/785	NA	0	NA	NA	3323.24	1373.77	2635.55	5562.24	13930.6	5966.11	194.038	1606.19	1279.32	2983.04	3497.18	6075.17	501.241	1272.18	1624.17	2215.74	1297.35	1293.48	92.9607	164.482	118.947	2444.06	2692.51	4010.11	3048.89	2444.19	-0.318929	0.46618	8486.32	1.47686	0.180734	1026.52	-1.57053	0.0360928	4185.13	0.456987	0.368086	1132.53	-1.42873	0.037351	1602.19	-0.928236
242.2/787	242.154	786.566	C7:1-HQ	C7:1-HQ	1	MS, MS2	2	25237.8	25737.9	25276.2	19863.8	24461.8	12282.9	20801.6	15434.7	16969.4	56465.4	32198.1	29364.5	18990.9	17361.1	14770.1	16922.7	21709.6	13555.7	11761.8	8380.78	7835.21	37715.7	28627	35337.3	33893.4	25417.3	-0.415191	0.0889458	18869.5	-0.844949	0.0313207	17735.2	-0.934384	0.011993	39342.7	0.215093	0.598074	17040.7	-0.992016	0.0134281	17396	-0.962247
304.2/787	304.19	787.333	304.2/787	NA	0	NA	NA	4759.67	5321.06	4208.48	5093.51	7154.45	3799.24	3217.08	2639.02	3480.84	7391.07	5974.92	7677.22	4491.4	3546.01	3010.35	3924.15	3982.17	3030.17	1843.36	226.391	384.046	5466.69	6802.96	6561.85	6277.17	4763.07	-0.398222	0.0471705	5349.07	-0.230826	0.452451	3112.31	-1.01213	0.00531844	7014.41	0.160207	0.334918	3682.59	-0.769394	0.0122729	3645.49	-0.783999
201.1/787	201.091	787.35	201.1/787	NA	0	NA	NA	18867.6	24761.2	14944.1	6696.28	8957.01	8895.31	5221.05	1272.28	2544.61	19660.8	35969.7	22948.7	12698.5	14596.7	14229.8	7557.8	11969.5	12948.8	11902.4	3560.1	3601.03	30242.8	35343	41343.5	35643.1	19524.3	-0.868353	0.0203578	8182.87	-2.12294	0.0102997	3012.65	-3.56452	0.0048307	26193.1	-0.444438	0.197813	13841.6	-1.36461	0.0183359	10825.4	-1.71921
244.2/790	244.17	790.091	HHQ	HHQ	1	MS, MS2, RT	1	524847	512814	418864	326748	381583	222536	187219	149634	172532	858929	578529	487684	329939	339721	296603	268055	278089	282504	125143	79970.7	85920.3	949339	550893	698024	732752	485508	-0.593828	0.159513	310289	-1.23971	0.05281	169795	-2.10953	0.0390984	641714	-0.191394	0.602653	322088	-1.18587	0.0699576	276216	-1.40753
260.2/796	260.165	796.303	C7-QNO	C7-QNO	1	MS, MS2	2	901210	864247	727199	1.202e+06	1.5038e+06	868102	533539	480905	509069	1.54001e+06	1.123e+06	909606	756185	869423	860685	781815	703741	842712	424173	264566	308329	1.49606e+06	1.07599e+06	1.16315e+06	1.24507e+06	830885	-0.583501	0.0674734	1.1913e+06	-0.0636884	0.82328	507838	-1.29378	0.0274279	1.19087e+06	-0.0642032	0.822944	828765	-0.587188	0.0733061	776090	-0.681927
172.2/807	172.169	807.365	172.2/807	NA	0	NA	NA	9312.88	4343.14	8684.13	9677.54	6577.44	11217.1	13598.2	8532.41	6273.81	12803	6359.09	5166.98	4878.07	9254.54	7022.53	11034.5	2623.68	6622.17	11868.3	5882.19	5715.96	5787.99	11070	11923.1	9593.72	7446.72	-0.365486	0.436389	9157.37	-0.067158	0.862901	9468.14	-0.0190104	0.967486	8109.68	-0.242445	0.65314	7051.71	-0.444118	0.339453	6760.11	-0.505044
197.2/812	197.153	812.48	197.2/812	NA	0	NA	NA	4885.91	4551.56	2625.31	4571.99	6223.51	3312.32	263.599	274.068	329.306	5642.88	4710.98	4373.07	2976.27	6559.16	4758.59	2743.96	2039.97	4230	1224.69	435.286	2182.68	5981.78	4017	5615.63	5204.81	4020.93	-0.372317	0.272364	4702.6	-0.146384	0.655848	288.991	-4.17075	0.0146446	4908.97	-0.0844226	0.703147	4764.67	-0.127467	0.736031	3004.64	-0.792651
237.1/813	237.146	812.502	237.1/813	NA	0	NA	NA	5229.5	5111.53	2824.42	5095.48	7646.31	3518.67	381.025	666.573	407.004	6781.14	5217.66	4556.98	3939.14	8043.12	5663.9	3746.39	2472.31	5342.67	1632.13	1067.17	2610.23	6716.2	4513.53	6431.7	5887.14	4388.48	-0.423845	0.225729	5420.15	-0.119234	0.757326	484.867	-3.60191	0.0147551	5518.59	-0.0932675	0.719436	5882.05	-0.00124752	0.997268	3853.79	-0.611289
265.2/816	265.177	815.573	265.2/816	NA	0	NA	NA	4871.49	5739.97	2686.41	5421	8245.8	3996.07	176.261	128.465	105.461	5848.5	4537.21	4484.72	4388.33	7799.39	5356.6	3779.23	2519.68	5119.13	2149.97	1333.86	3251.84	5643.16	4442.06	5861.16	5315.46	4432.62	-0.262036	0.448485	5887.62	0.14749	0.700327	136.729	-5.28081	0.00708029	4956.81	-0.100783	0.598171	5848.11	0.137774	0.666211	3806.01	-0.481915
214.3/816	214.253	816.347	214.3/816	NA	0	NA	NA	6101.09	9939.44	6361.9	5215.39	5340.84	11399.3	5632.17	1520.45	2632.39	12018.3	16617.5	9616.48	3541.25	6859.65	7190.53	3764.71	4677.94	5768.36	5699.87	1589.53	3354.36	2782.45	7391.98	11095	7089.82	7467.48	0.074872	0.897816	7318.52	0.045802	0.945759	3261.67	-1.12014	0.251899	12750.8	0.846763	0.149669	5863.81	-0.273911	0.678629	4737	-0.581775
813.3/818	813.271	818.183	813.3/818	NA	0	NA	NA	71474.4	56828.6	38954.5	67388.6	30079.5	52445.4	33687.4	40758.8	19026.3	92227.8	112193	112893	34361.8	39324	37231.3	57534.5	43444.9	31939.8	22233.9	51939.9	36126	45939.8	56900.5	57424.2	53421.5	55752.5	0.0616164	0.834641	49971.2	-0.0963242	0.787031	31157.5	-0.77784	0.0524654	105771	0.985455	0.00584179	36972.4	-0.530972	0.0348746	44306.4	-0.269904
814.3/818	814.273	818.183	814.3/818	NA	0	NA	NA	9848.46	16222.4	8901.39	10193.8	9431.55	4291.14	9541.65	9591.67	5519.05	19286	21895.7	20682.9	13792.7	6451.68	15800.4	8646.26	6790.41	14158.4	6348.45	11930	8188.99	12001.6	8630.57	8599.33	9743.84	11657.4	0.258686	0.510685	7972.15	-0.289521	0.469041	8217.46	-0.245798	0.435973	20621.5	1.08159	0.00229567	12014.9	0.302266	0.518612	9865.03	0.0178329
812.3/818	812.267	818.41	812.3/818	NA	0	NA	NA	156422	119857	132937	115765	90638.7	122025	122869	125525	108025	213774	248948	258193	123965	84500.5	74235.6	125381	90063.4	122499	107580	99786	145523	120336	111797	182257	138130	136405	-0.0181293	0.948771	109476	-0.335411	0.329171	118806	-0.217418	0.478567	240305	0.79884	0.0245346	94233.8	-0.551712	0.187165	112648	-0.294209
831.2/818	831.241	818.41	831.2/818	NA	0	NA	NA	7095.14	6310.61	7191.06	7434.5	6081.48	2981.81	9180.48	3882.58	9023.15	12748.5	17260	16914.7	5406.71	5906.45	2882.42	9010.86	7042.12	6591.14	7953.06	6367.39	7805.98	5804.38	6911.36	8049.57	6921.77	6865.6	-0.0117541	0.942052	5499.26	-0.331902	0.406116	7362.07	0.088971	0.83036	15641.1	1.17613	0.0146175	4731.86	-0.548733	0.135496	7548.04	0.124962
831.7/818	831.742	818.41	831.7/818	NA	0	NA	NA	4643.53	4990.3	10415.8	4327.57	5330.51	6805.84	5534.17	5242.87	5442.62	12820.8	16098.9	17790.1	5711.42	9642.2	9963.64	7606.35	6175.15	6330.11	6246.74	2595.39	6349.43	8849.91	9011.81	1861.23	6574.32	6683.21	0.0237006	0.972942	5487.97	-0.260568	0.69637	5406.55	-0.282132	0.669452	15570	1.24385	0.0409522	8439.09	0.360245	0.539909	6703.87	0.0281529
832.2/818	832.243	818.41	832.2/818	NA	0	NA	NA	4542.02	3551.25	2156.5	4698.25	3915.52	6091.07	3335.11	4505.77	4839.83	6585.93	8503.02	8632.07	1179.02	2572.67	3474.43	4080.41	3809.86	3348.33	3013.15	2458.05	3261.79	1798.79	3408.2	293.533	1833.51	3416.59	0.897949	0.239838	4901.61	1.41865	0.0558107	4226.9	1.20499	0.0992055	7907.01	2.10852	0.00705434	2408.71	0.393652	0.636769	3746.2	1.03082
835.3/818	835.252	818.41	835.3/818	NA	0	NA	NA	11382.5	13697.5	11211.7	12701.5	14862.5	12722.5	6662.1	14062.7	17226.1	26251	30790.5	29481.6	10141.7	19759.9	11232.3	10103.5	12995.3	16026.8	5131.56	9950.81	18205	20630.6	8010.08	10864.2	13168.3	12097.2	-0.122393	0.807704	13428.8	0.0282617	0.952314	12650.3	-0.0578993	0.921712	28841	1.13105	0.0423079	13711.3	0.0582966	0.917072	13041.9	-0.01392
407.1/818	407.138	818.445	407.1/818	NA	0	NA	NA	5759.14	3106.06	2730.04	5487.62	3170.43	3513.98	5242.31	3897.54	4776.42	7910.4	8384.32	8977.46	3537.6	3498.29	3900	4442.99	5229.57	1038.26	4651.98	4296.47	3838.83	3770.59	6358.03	4188.44	4772.35	3865.08	-0.304202	0.507875	4057.34	-0.234165	0.544184	4638.76	-0.0409617	0.890909	8424.06	0.819815	0.0320726	3645.3	-0.388664	0.294003	3570.27	-0.418667
425.6/818	425.611	818.445	425.6/818	NA	0	NA	NA	22522.5	19610.9	28321.2	33777.5	14976.5	8949.13	36394.6	15476.7	17749.6	46659.9	54094.6	54189.9	23929.1	23794.2	25611.5	26712.2	26679.4	19656.2	15845.6	32933.1	19451.4	26149.1	10412.3	35250.5	23937.3	23484.8	-0.0275311	0.957492	19234.4	-0.315573	0.675102	23206.9	-0.0447042	0.944343	51648.1	1.10946	0.0499345	24445	0.0302771	0.950668	24349.3	0.0246181
834.2/818	834.249	818.445	834.2/818	NA	0	NA	NA	60611.2	24905.2	33098.4	26968.6	37949.9	44045.4	35171.1	35899.9	36065.4	65985	71380.9	77684.4	27438.5	20934.2	46811.5	40587.7	20964.3	31821.1	33414.3	27614.8	9852.37	28999	18298.9	63565.5	36954.5	39538.3	0.0975	0.889579	36321.3	-0.024933	0.968482	35712.1	-0.0493342	0.935828	71683.5	0.955891	0.118734	31728.1	-0.219989	0.760241	31124.4	-0.247704
836.3/818	836.254	818.445	836.3/818	NA	0	NA	NA	2502.34	3885.48	3136.83	2771.73	1948.53	2414.32	1465.69	2318.76	4336.9	5590.03	6258.87	5752.82	2785.5	2201.36	2939.48	1999.91	2842.55	3736.48	1979.47	1862.75	3346.74	1944.05	934.519	3751.66	2210.08	3174.89	0.522608	0.372099	2378.19	0.105769	0.860405	2707.12	0.292659	0.696414	5867.24	1.40859	0.0406167	2642.11	0.257596	0.657435	2859.65	0.37174
426.1/819	426.112	818.634	426.1/819	NA	0	NA	NA	11069.5	10246.6	14000.4	9204.26	11062.8	9106.56	14812.5	13459.1	10542.5	22920.8	25533.9	26491.1	13788.9	10690	14838.9	12135.4	4678.84	14825.6	5879.25	8078.8	8615.23	10343.6	13755.6	13511.4	12536.9	11772.2	-0.0907961	0.654292	9791.2	-0.356618	0.113537	12938	0.045444	0.82235	24981.9	0.994709	0.0012525	13105.9	0.0640453	0.749373	10546.6	-0.249394
406.6/819	406.637	818.667	406.6/819	NA	0	NA	NA	7421.81	8209.98	6397.88	7422.82	6067.18	6211.07	8291.38	6422.12	9062.18	15669.3	17586.3	18867.5	7754.2	8900.68	9913.32	9459.63	6889.86	7561.67	6078.48	10090.5	9610.66	6835.98	5749.7	8132.97	6906.22	7343.22	0.0885176	0.642078	6567.02	-0.0726562	0.701489	7925.23	0.198557	0.384945	17374.3	1.33099	0.001195	8856.07	0.358771	0.104538	7970.39	0.206754
417.6/819	417.622	818.667	417.6/819	NA	0	NA	NA	4707.9	2880.37	5004.47	4372.45	6713.25	4392.35	5126.96	4311	3058.28	9662.19	10578.3	11005.7	5779.89	3643.54	4266.77	3859.53	6169.28	7483.36	4979.67	6543.14	7927.75	6815.8	6277.52	5409.38	6167.57	4197.58	-0.555145	0.0775559	5159.35	-0.257513	0.333472	4165.41	-0.566242	0.0590216	10415.4	0.755943	0.00173975	4563.4	-0.434593	0.112467	5837.39	-0.0793787
426.6/819	426.613	818.667	426.6/819	NA	0	NA	NA	1958.7	1080.94	5179.63	1833.2	3839.65	2271.38	2078.6	3206.79	1336.65	6390.56	6830.98	7190.31	3302.53	4238.84	2909.8	2385.8	2584.08	4252.48	4260.69	3699.57	2385.3	2702.84	2648.8	2086.03	2479.22	2739.76	0.144158	0.854684	2648.08	0.0950554	0.812823	2207.35	-0.167575	0.675951	6803.95	1.45648	0.000165491	3483.72	0.490742	0.108785	3074.12	0.310284
736.6/819	736.623	818.927	736.6/819	NA	0	NA	NA	5526.95	4809.11	4542.81	6542.61	2242.03	5815.6	3014.6	5966.91	6797.47	9565.58	9603.26	9295.48	3894.33	4131.45	6056.02	4431	1920.46	4950.7	6245.31	2192.84	5568.66	5849.96	3803.86	4984.8	4879.54	4959.62	0.0234844	0.91152	4866.75	-0.0037875	0.993581	5259.66	0.108223	0.787798	9488.11	0.959374	0.0142834	4693.93	-0.0559489	0.847808	3767.39	-0.373182
736.1/819	736.121	819.151	736.1/819	NA	0	NA	NA	3883.98	9681.91	6602.82	9170.86	11286.2	11513.8	7607.8	7403.57	5430.54	15140.7	15618.5	15848.9	6228.81	5261.48	6572.56	6382.48	5186.19	5716.76	3985.46	6777.24	11346.4	10843.4	8016.85	7608.03	8822.75	6722.9	-0.392144	0.355949	10657	0.272495	0.225746	6813.97	-0.372733	0.187548	15536	0.816319	0.0188004	6020.95	-0.551237	0.0959299	5761.81	-0.614706
617.2/829	617.178	828.652	617.2/829	NA	0	NA	NA	5203.9	4721.66	6819.4	7984.46	8413.7	242.952	313.249	5674.33	1779.21	237.286	1070.07	5145.82	386.599	2830.7	199.976	4416.98	941.057	243.452	262.552	7396.51	189.278	149.518	8421.69	2069.59	3546.93	5581.65	0.65412	0.504511	5547.04	0.645145	0.612622	2588.93	-0.454217	0.765674	2151.06	-0.721524	0.66294	1139.09	-1.63869	0.442181	1867.16	-0.925723
739.6/830	739.601	830.06	739.6/830	NA	0	NA	NA	4044.3	4773.84	3439.28	2226.31	2729.58	1539.3	1582.82	2170.74	1942.68	1890.34	1192.1	2898.9	2177.5	1585.57	1420.03	2489.92	1654.18	1389.21	1538.16	567.9	1197.79	1557.58	963.928	1190.46	1237.32	4085.81	1.7234	0.00852537	2165.07	0.80719	0.0971053	1898.75	0.617827	0.0530839	1993.78	0.688287	0.262823	1727.7	0.48163	0.168985	1844.44	0.57596
739.1/830	739.099	830.187	739.1/830	NA	0	NA	NA	7073.71	7493.62	6640.39	3713.15	2521.88	3790.29	3191.88	2431.69	3217.91	6541.06	4598.99	2557	4188.74	3992.57	311.58	3243.29	3363.35	2880.65	4297.08	1659.56	2314.1	2282.96	5425.23	4199.88	3969.36	7069.24	0.83265	0.0683077	3341.78	-0.248291	0.578926	2947.16	-0.42958	0.381133	4565.69	0.201927	0.706635	2830.97	-0.487611	0.509023	3162.43	-0.327872
429.6/830	429.591	830.316	429.6/830	NA	0	NA	NA	3839.4	4702.08	3513.14	2749.44	1965.57	2325.67	2758.5	1428.56	1222.09	2437.48	2077.78	2303.62	2444.07	1809.51	1828.73	1978.1	1701.96	2230.35	2672.78	1431.87	1798.6	1979.36	1222.97	825.883	1342.74	4018.21	1.58138	0.00551123	2346.89	0.805577	0.0783883	1803.05	0.425262	0.482432	2272.96	0.759397	0.0999046	2027.44	0.594482	0.174271	1970.13	0.553117
420.6/830	420.6	830.442	420.6/830	NA	0	NA	NA	4357.75	5653.53	4707.11	2728.18	3397.55	2838.31	2284.57	1239.03	1712.1	1990.32	2664.92	2637.25	2101.45	2155.78	1306.91	3124.03	1980.91	4388.41	2602.68	1257.97	3110.78	2422.46	2391.5	1102.57	1972.18	4906.13	1.3148	0.00754603	2988.02	0.599398	0.129827	1745.23	-0.17637	0.692878	2430.83	0.30166	0.417016	1854.71	-0.0885946	0.832459	3164.45	0.682164
428.6/830	428.589	830.442	428.6/830	NA	0	NA	NA	25562.5	29866	25375.6	8562.18	10465.7	18451.4	15256.7	6850.5	20288.2	8726.74	11892.4	12550.1	9255.79	16542.2	13485.2	11619.2	7582.21	16459	16336	8402.75	14182.8	9578.26	6400.87	15993.1	10657.4	26934.7	1.33761	0.0143393	12493.1	0.229275	0.68048	14131.8	0.40709	0.51541	11056.4	0.0530256	0.905359	13094.4	0.297094	0.530129	11886.8	0.157506
838.2/830	838.199	830.444	838.2/830	NA	0	NA	NA	2640.43	3978.46	2192.12	1055.19	844.545	1650.47	136.223	1179.74	1607.8	801.147	1207.28	1204.14	481.086	1308.15	469.854	1037.95	645.839	1225.15	1042.68	1069.73	1635.49	1274.75	1410.93	592.555	1092.74	2937.01	1.42639	0.0567344	1183.4	0.11498	0.808306	974.589	-0.165091	0.829175	1070.86	-0.0291924	0.943902	753.031	-0.537176	0.417406	969.646	-0.172427
429.1/830	429.09	830.446	429.1/830	NA	0	NA	NA	12352.8	13959.2	12092.9	6293.09	6126.94	8958.24	2050.22	7757.7	8770.48	9350.73	1715.36	8929.88	7103.08	7669.26	6384.98	5833.63	5750.78	6182.79	4137.6	6069.36	1747.33	8195.83	5542.34	5982.43	6573.54	12801.6	0.961583	0.00484529	7126.09	0.116441	0.677065	6192.8	-0.0860774	0.877755	6665.32	0.0200048	0.974629	7052.44	0.101453	0.634566	5922.4	-0.150487
837.2/830	837.197	830.446	837.2/830	NA	0	NA	NA	4765.25	6904.17	4310.78	1969.43	2409.2	1922.73	1426.98	1206.75	3378.72	1012.56	1590.51	1291.18	1870.03	2037.17	1925.47	2379.36	2918.11	1380.2	724.08	2647.51	2850.52	1665.57	928.881	2768.51	1787.65	5326.73	1.57518	0.0268773	2100.45	0.232633	0.623441	2004.15	0.164921	0.817081	1298.08	-0.461686	0.461009	1944.22	0.121126	0.797607	2225.89	0.316315
837.7/830	837.699	830.446	837.7/830	NA	0	NA	NA	4937.18	6327.13	4135.35	2589.06	2440.71	2517.76	2469.32	2703.66	1724.72	2140.4	2098.64	1880.61	3553.7	2327.96	2336.1	1789.58	1083.59	1236.82	1581.41	627.668	2478.33	2020.06	1894.09	2934.37	2282.84	5133.22	1.16904	0.0290379	2515.84	0.140215	0.551819	2299.24	0.0103261	0.972143	2039.88	-0.162341	0.53932	2739.25	0.262955	0.433993	1370	-0.736655
840.2/831	840.205	830.703	840.2/831	NA	0	NA	NA	43226.6	48787.5	36828.1	19713.9	22491.4	15979.7	21607	13494.8	17229.6	23449.8	15920.4	20177.7	13361.7	11592.6	13086.5	20319.9	6026.78	16861.9	25053.5	12820	28833.6	4199.9	23682.3	18567.1	15483.1	42947.4	1.47188	0.0232446	19395	0.324994	0.578609	17443.8	0.172023	0.778133	19849.3	0.358395	0.541693	12680.3	-0.288109	0.678768	14402.9	-0.104335
841.2/831	841.208	830.716	841.2/831	NA	0	NA	NA	17222.3	19392.8	14184.9	5681.01	8952.23	11609	4532.76	9446.43	7862.49	5276.16	9935.98	8160.37	4757.75	8004.14	6915.75	7804.1	10888.2	4041.52	5942.12	9590.03	6829.88	8072.16	3524.52	7673.09	6423.26	16933.3	1.39849	0.00744833	8747.4	0.44555	0.361018	7280.56	0.180744	0.697552	7790.83	0.278473	0.529754	6559.21	0.0302176	0.941999	7577.93	0.238498
409.6/831	409.615	831.208	409.6/831	NA	0	NA	NA	9176.73	11290.5	8813.1	6829.52	7566.94	2446.47	2531.55	5128.5	4154.89	3596.18	3905.08	3875.31	7061.38	6337.5	4503.89	4323.9	3339.53	5229	4230.44	3607.61	3986.11	3049.41	1366.39	4711.97	3042.59	9760.11	1.6816	0.00637577	5614.31	0.883809	0.254708	3938.31	0.372278	0.508115	3792.19	0.317732	0.519353	5967.59	0.971849	0.0796291	4297.48	0.498191
818.2/831	818.224	831.23	818.2/831	NA	0	NA	NA	156172	198934	153785	54411	96783.8	106946	49817.3	119965	75623	68556.8	51613.5	82915	107856	83661.9	101778	88273.3	42568.1	30015.6	72679	64736	142408	107927	58626.4	75823	80792.2	169630	1.0701	0.0125029	86047	0.0909078	0.820073	81801.6	0.0179131	0.970014	67695.1	-0.255165	0.492693	97765.2	0.275104	0.372171	53619	-0.591471
819.2/831	819.227	831.23	819.2/831	NA	0	NA	NA	64918.3	78675.7	60402.5	31973.7	44425.4	45954.2	31717.4	31394.6	42966	26420.9	30254.4	41547	41432.7	29537.4	21489.2	52428.3	35693.9	27345.9	41883.9	46932.4	33876.7	16699.2	23766.2	27638.9	22701.5	67998.8	1.58272	0.00449944	40784.4	0.845233	0.0341085	35359.4	0.639307	0.065401	32740.8	0.528304	0.153076	30819.8	0.44107	0.304503	38489.4	0.761674
820.2/831	820.227	831.23	820.2/831	NA	0	NA	NA	14981.5	19080.2	14194.9	7325.53	4924.01	8765.51	5489.6	5993.83	6488.49	5688.6	9231.52	8840.35	6739.04	8894.11	8632.6	9133.21	5121.05	7376.46	4216.79	7859.23	5053.46	8322.19	613.948	7067.86	5334.67	16085.6	1.5923	0.0258165	7005.02	0.392991	0.573874	5990.64	0.167313	0.810004	7920.16	0.570131	0.40298	8088.58	0.600489	0.368916	7210.24	0.43465
576.7/833	576.706	832.52	576.7/833	NA	0	NA	NA	5442.7	6544.91	5180.42	3578.78	2378.53	1545.69	1270.84	3108.25	1061.47	2997.53	1955.16	2824.78	2622.9	1208.7	3115.04	2577.33	2636.94	3268.34	2977.57	2230.63	3264.15	2137.19	1137.76	1960.8	1745.25	5722.68	1.71326	0.00217889	2501	0.519072	0.338358	1813.52	0.0553604	0.930663	2592.49	0.570905	0.130426	2315.54	0.407918	0.442923	2827.54	0.696112
651.5/834	651.479	833.653	Dihydroxy octadecenoic acid _2M+Na	Dihydroxyoctadecenoic acid	0	MS, MS2	2	23819.7	30484.2	22800	21236.2	27017.1	19937.2	8640.11	8414.85	7967.72	14927.7	15450.5	14780.5	12139.7	19631.8	13078.4	9507.77	9998.13	12949.9	6325.86	8307.4	4180.39	9032.21	13157.2	7949.65	10046.4	25701.3	1.35517	0.00840015	22730.2	1.17793	0.0114587	8340.89	-0.268399	0.39493	15052.9	0.583368	0.085128	14950	0.573472	0.169454	10818.6	0.10684
667.4/834	667.445	833.793	Dihydroxy octadecenoic acid _2M+K	Dihydroxyoctadecenoic acid	0	MS, MS2	2	10907.7	11070.5	9878.59	11176.5	14559.8	11262	7316.24	6956.84	6022.21	9232.71	10449.9	9761.08	9006.22	12111.8	10228.6	7937.12	7812.63	10689.1	6268.67	7595.28	4407.71	7188.74	9866.72	4701.5	7252.32	10618.9	0.550125	0.145704	12332.8	0.765982	0.0571125	6765.1	-0.100332	0.778584	9814.57	0.436483	0.223908	10448.9	0.526833	0.155881	8812.95	0.281183
337.2/834	337.235	833.797	Dihydroxy octadecenoic acid +Na	Dihydroxyoctadecenoic acid	0	MS, MS2	2	269591	322634	275103	253283	290755	284743	174847	175024	168537	213106	224683	232802	220993	271872	237389	191461	193437	232450	154178	182758	134452	187306	227759	187643	200903	289109	0.52512	0.0164379	276260	0.459532	0.013813	172803	-0.217371	0.168579	223530	0.153972	0.228565	243418	0.276941	0.103065	205783	0.0346263
981.7/834	981.691	833.799	981.7/834	NA	0	NA	NA	4048.07	4664.53	3436.02	3598.71	5038.84	3239.9	1310.7	1049.78	1070.11	2505.93	2805.28	2628.41	1719.38	3308.33	2054.3	1399.56	1621.73	2063.28	790.799	1036.3	242.91	1147.57	2083.66	618.493	1283.24	4049.54	1.65797	0.00833486	3959.15	1.6254	0.0205579	1143.53	-0.166296	0.777328	2646.54	1.04431	0.0807144	2360.67	0.879404	0.171727	1694.85	0.401369
593.5/834	593.477	833.802	593.5/834	NA	0	NA	NA	8943.75	11343.8	7914.55	6361.86	8536.15	6856.62	2941.9	2592.84	2624.95	4844.13	5831.73	5185.07	4137.86	6528.76	4542.9	3266.78	3278.18	4402.18	2374.21	2469.82	1182.82	2859.39	4013.47	3157.09	3343.32	9400.69	1.49149	0.0184273	7251.54	1.11701	0.0131063	2719.9	-0.297728	0.206638	5286.98	0.661163	0.0134211	5069.84	0.60066	0.12979	3649.05	0.12624
261.2/834	261.221	833.802	261.2/834	NA	0	NA	NA	22061.1	25918.5	22093.6	19343.5	21982.2	22555.3	13079.1	12540.9	13371.1	16492.1	17135.8	18666.8	15969.8	20608	18898.2	13621	14789.6	16907.3	11032.6	13751.3	10505.4	15292.3	16795.3	16088.6	16058.7	23357.7	0.540539	0.0204996	21293.7	0.407065	0.0205453	12997.1	-0.305174	0.00753355	17431.5	0.118341	0.162268	18492	0.203543	0.207631	15106	-0.0882387
279.2/834	279.232	833.802	Dihydroxy octadecenoic acid -2H2O	Dihydroxyoctadecenoic acid	0	MS, MS2	2	109359	138385	110536	99261.8	108131	108797	64990.4	63041.5	66487.1	84678.2	82776.8	88261.7	85662.4	99039.3	86696.8	69348.7	74655	82054.3	55296.3	66946.6	51339	70231.3	87421.9	77026.2	78226.4	119427	0.610399	0.0305269	105397	0.430101	0.0150966	64839.7	-0.27078	0.110526	85238.9	0.123856	0.29386	90466.2	0.209722	0.13851	75352.6	-0.0539983
297.2/834	297.242	833.804	Dihydroxy octadecenoic acid -H2O	Dihydroxyoctadecenoic acid	1	MS, MS2	2	260559	324554	273878	231287	262012	262370	165433	163270	162090	199897	207075	213446	204673	248857	218233	175459	178585	210755	140927	170562	125501	173172	208228	190328	190576	286330	0.587316	0.0222332	251890	0.402427	0.0132126	163598	-0.220213	0.115297	206806	0.117912	0.245506	223921	0.232622	0.118232	188266	-0.0175931
243.2/834	243.21	833.805	243.2/834	NA	0	NA	NA	9920.94	11356.1	9080.02	8489.58	9839.52	9456.15	5061.69	5456.02	5082.32	7059.15	7789.11	7057.82	6852.07	8364.62	7610.7	5372.08	6115.19	7080.78	4594.26	5648.15	4551.81	6022.39	7070.63	6265.02	6452.68	10119	0.649101	0.0173481	9261.75	0.521387	0.00624046	5200.01	-0.311383	0.0434157	7302.03	0.178398	0.105275	7609.13	0.237834	0.105278	6189.35	-0.0601101
673.5/834	673.461	833.816	673.5/834	NA	0	NA	NA	3682.32	4693.65	3935.92	4922.16	5784.68	5585.61	4114.29	3608.9	2903.43	4629.6	4258.89	4778.64	4481	6235.42	4485.91	4220.74	4177.89	4277.75	3535.77	4223.73	2440.76	3454.51	4527.27	1943.72	3308.5	4103.97	0.310843	0.406602	5430.81	0.714993	0.0924946	3542.21	0.0984742	0.79696	4555.71	0.4615	0.234931	5067.44	0.615082	0.14202	4225.46	0.352932
316.2/834	316.216	833.98	316.2/834	NA	0	NA	NA	5376.21	6408.14	5521.93	5132.19	6453.37	6224.38	3265.26	3145.32	3255.06	4826.42	5041.22	4669.16	4501.71	5365.74	5367.47	3606.76	4215.12	4588.55	2579.61	3128	2298.1	3917.32	4841.86	3427.98	4062.38	5768.76	0.505935	0.0341974	5936.65	0.547322	0.032177	3221.88	-0.334425	0.178802	4845.6	0.254348	0.193739	5078.3	0.32202	0.123033	4136.81	0.0261916
575.5/834	575.466	834.015	575.5/834	NA	0	NA	NA	4549.17	5351.34	4024.11	3308.04	4039.16	3172.01	979.909	1123.26	1199.96	2388.68	2287.47	2429.03	1666.9	2689.34	1730.14	1279.87	1377.25	1828.12	266.195	955.135	108.106	1188.44	1815.97	1450.44	1484.95	4641.54	1.64419	0.00608878	3506.4	1.23958	0.00518299	1101.04	-0.431542	0.159195	2368.39	0.673496	0.0342893	2028.79	0.45021	0.242305	1495.08	0.00980688
359.2/834	359.216	834.045	359.2/834	NA	0	NA	NA	9041.81	9404.51	9103.86	10326.7	12105.1	11172.9	10926.1	9611.48	7964.08	10585.5	9715.01	9634.65	11750.6	13545.8	11390.3	10161.3	11309	11126.1	9284.94	11561.5	7519.53	9598.28	11020.3	7501.74	9373.45	9183.39	-0.0295534	0.870022	11201.6	0.257048	0.209785	9500.55	0.0194297	0.928794	9978.37	0.090224	0.620028	12228.9	0.383639	0.0899946	10865.5	0.213098
353.2/834	353.201	834.068	353.2/834	NA	0	NA	NA	5956.81	6280.56	5213.04	6144.22	7405	6725.99	5155.21	4894.29	5017.3	6200.24	5356.15	5835.87	6297.46	6894.95	6698.78	5456.28	6005.69	5860.59	4698.49	5415.53	4595.13	5291.66	6477.43	4432.84	5400.65	5816.8	0.107094	0.578739	6758.4	0.32355	0.137091	5022.27	-0.104793	0.589535	5797.42	0.102279	0.584912	6630.4	0.295963	0.165708	5774.19	0.0964853
258.2/847	258.185	846.511	C8-HQ	C8-HQ	1	MS, MS2	2	10237.1	9254.34	6596.72	4722.89	7312.97	2904.82	2887.34	2361.45	2292.77	10958.1	7660.41	6531.65	4963.34	4511.41	4350.62	4960.4	4779.67	4187.36	2480.89	823.327	1412.34	8988.16	5261.04	7558.29	7269.16	8696.05	0.258571	0.405628	4980.23	-0.545577	0.245916	2513.85	-1.53189	0.0447746	8383.37	0.205742	0.552681	4608.45	-0.657507	0.13015	4642.48	-0.646895
245.2/849	245.151	848.805	245.2/849	NA	0	NA	NA	20577.6	22406.8	20679.4	20895.1	21940.9	24745.9	22957.2	22429	21811.8	20274.9	18671.1	21594.8	23615	24434.6	24845.4	21961.4	23454.8	24161.7	19024.4	26366.2	25501	14689.9	24309.7	23664.3	20888	21221.3	0.0228386	0.92506	22527.3	0.109003	0.660106	22399.3	0.100782	0.675222	20180.2	-0.0497282	0.843957	24298.3	0.218185	0.386574	23192.6	0.150995
274.2/849	274.18	848.94	C8-QNO	C8-QNO	1	MS, MS2	2	14205.9	12292.5	10554.8	19111.7	28937	15705.5	8420.91	7520.09	7124.62	20346.1	17293.8	13848	11025.7	10632.9	11068.9	10458	11146.6	10406.6	7811.92	4841.35	5644.9	15272.3	11984.6	14195.9	13817.6	12351	-0.161876	0.363805	21251.4	0.621047	0.196666	7688.54	-0.845728	0.0142339	17162.6	0.312763	0.211569	10909.2	-0.340971	0.0922923	10670.4	-0.372891
245.1/856	245.114	856.161	245.1/856	NA	0	NA	NA	14138.8	16093.6	14021.8	13958.3	15488.7	16101.4	16816.8	14372.4	13763.9	14756.7	13692.7	13895.4	17155.5	16885.9	18038.8	17013.8	18421	15920.1	15471.2	18454.7	16561.5	16060.4	18193.8	15509.4	16587.9	14751.4	-0.169278	0.160636	15182.8	-0.12769	0.251023	14984.3	-0.146672	0.267042	14114.9	-0.232907	0.0788656	17360	0.0656435	0.455585	17118.3	0.0454108
105/856	105.033	856.163	105/856	NA	0	NA	NA	4685.1	4849.67	4634.49	4259.42	4603.19	4691.34	4616.47	4355.52	4254.9	4413.26	3961.83	3923.48	5473.18	4965.26	5309.86	4866.02	5520.62	4675.68	4487.72	5343.03	4995.16	4605.51	5278.5	4712.99	4865.67	4723.08	-0.0429088	0.571565	4517.98	-0.106959	0.244091	4408.96	-0.142199	0.147249	4099.52	-0.247181	0.0467842	5249.43	0.109523	0.216556	5020.77	0.0452713
286.2/858	286.18	858.207	C9:1-QNO(I)	C9:1-QNO	1	MS, MS2	2	127251	106928	109949	170903	210117	136798	97454.7	83688.9	99379.4	198471	187056	152029	83093.9	74993	102115	84301.5	119535	99005.1	65842	49166.8	56876.5	142747	116310	139603	132886	114709	-0.212209	0.162675	172606	0.377289	0.193061	93507.6	-0.507037	0.0230594	179185	0.431259	0.059175	86734	-0.615524	0.016376	100947	-0.396592
291.2/865	291.193	865.497	291.2/865	NA	0	NA	NA	106097	97596	69025.1	53388.2	64016.7	63307.7	128536	95765.4	93387.5	47809.8	47354.5	34935	36705.2	53724.3	44415.6	29320.6	45163.4	44257.2	69293.9	85095.7	73687.5	38950.6	64348.4	37295	46864.6	90905.9	0.955874	0.0392657	60237.5	0.362163	0.263135	105896	1.17608	0.0165811	43366.4	-0.111921	0.743628	44948.3	-0.0602323	0.860317	39580.4	-0.243713
233.2/866	233.19	865.568	233.2/866	NA	0	NA	NA	6449.41	5945.95	3628.22	3049.46	3609.87	3369.38	7226.26	5080.78	5605.28	2690.19	2423.21	1712.65	2144.5	3109.37	2126.79	1041.61	2417.64	1869.05	3785.35	5068.44	4137.8	1880.28	3480.33	1908.29	2422.97	5341.19	1.14039	0.0571355	3342.9	0.464326	0.218243	5970.77	1.30114	0.0142622	2275.35	-0.0906882	0.822106	2460.22	0.0220122	0.955557	1776.1	-0.448062
251.2/866	251.2	865.602	251.2/866	NA	0	NA	NA	19872.8	17978	12468.4	9779.46	11783	11502	25237.8	16496.4	16580.6	8848.26	9189.98	6283.34	6603.77	11271	8355.79	5641.19	9003.7	7830.78	13639.3	17467.4	12803.5	6738.39	12019	7654.34	8803.91	16773.1	0.929931	0.0492763	11021.5	0.324101	0.306429	19438.3	1.14268	0.0462248	8107.19	-0.118942	0.733063	8743.51	-0.00993137	0.978707	7491.89	-0.232814
307.2/866	307.166	865.642	307.2/866	NA	0	NA	NA	6090.63	5008.85	7539.97	6371.48	7358.5	7906.87	6817.15	5443.51	5419.41	6855.96	5954.29	6301.52	7899.63	7310.82	8387.83	7034.83	8551.71	8409.8	7181.83	8377.4	7816.29	7530.04	7714.89	6605.76	7283.56	6213.15	-0.229319	0.282615	7212.28	-0.0141885	0.906132	5893.36	-0.305555	0.0784243	6370.59	-0.193217	0.106829	7866.09	0.111003	0.277623	7998.78	0.135136
801.2/867	801.197	867.281	801.2/867	NA	0	NA	NA	4785.09	8167.55	4080.8	1194.6	2128.71	1189.24	2002.31	2035.43	2290.34	1311.99	1232.26	2755.24	2482.21	1886.3	1397.93	1388.5	1179.07	2537.96	1147.42	1552.3	1559.21	3194.86	2010.82	2973.13	2726.27	5677.81	1.05841	0.135347	1504.18	-0.857949	0.0646498	2109.36	-0.370122	0.22745	1766.5	-0.626038	0.199326	1922.15	-0.504208	0.170696	1701.84	-0.67983
268.2/870	268.169	870.022	268.2/870	NA	0	NA	NA	6616.97	6296.76	6735.5	5804.3	12710.9	2938.05	4469.09	3310.8	3458.5	13079.5	7046.85	7835.05	4399.17	3734.9	3614.62	4003.89	5551.09	3552.43	3270.7	2352.62	2618.29	8282.64	6405.38	7887.19	7525.07	6549.74	-0.200267	0.226149	7151.09	-0.0735429	0.910156	3746.13	-1.00631	0.0081248	9320.47	0.308698	0.446874	3916.23	-0.94224	0.0134304	4369.14	-0.784356
184.1/871	184.075	871.308	184.1/871	NA	0	NA	NA	2981.21	2828.32	2936.85	4868.2	5565.43	3030.38	2584.19	1450.37	1561.51	5478.6	4202.66	3808.9	1701.95	1373.2	1970.86	1996.42	3035.03	2004.25	678.025	488.646	313.122	3270.17	3370.04	3230.57	3290.26	2915.46	-0.174478	0.00376757	4488	0.447873	0.253789	1865.36	-0.818748	0.0567969	4496.72	0.450671	0.138072	1682	-0.96802	0.00842883	2345.23	-0.48847
288.2/871	288.187	871.343	C9-QNO(I)	C9-QNO	1	MS, MS2	2	51427.5	49294.7	50026.5	85398.4	97004.8	56623.2	45429.6	33320	33439.7	92743.4	83060.9	74642.3	35750.1	31534.8	39549.8	42355.6	50622.2	37609	21512.2	11912.9	13174.6	61823.8	58840.4	59567.5	60077.2	50249.6	-0.257707	0.00141553	79675.4	0.407317	0.243664	37396.4	-0.683918	0.0253247	83482.2	0.47465	0.042978	35611.6	-0.754473	0.00402934	43528.9	-0.464844
286.2/871	286.18	871.402	C9:1-QNO(II)	C9:1-QNO	1	MS, MS2	2	2.73647e+06	2.68449e+06	2.85399e+06	4.26321e+06	4.87169e+06	3.19948e+06	2.53696e+06	2.0043e+06	1.96225e+06	4.51852e+06	4.11883e+06	3.90324e+06	2.04596e+06	1.85471e+06	2.28786e+06	2.36829e+06	2.78342e+06	2.21725e+06	1.3214e+06	820063	913899	3.28418e+06	3.14855e+06	3.29108e+06	3.24127e+06	2.75832e+06	-0.232773	0.00215985	4.11146e+06	0.343091	0.216031	2.16784e+06	-0.580305	0.0229398	4.1802e+06	0.36701	0.0285897	2.06284e+06	-0.651926	0.00572595	2.45632e+06	-0.40006
571.4/871	571.352	871.435	C9:1-QNO(II)_[2M+2H]+	C9:1-QNO	0	MS, MS2	2	5398.81	4133.2	4696.7	10983.5	14343.7	5927	4241.16	2506.89	2596.06	12878.8	10335.8	8623.57	2406.74	1869.47	2739.53	3649.09	4496.37	2699.6	1026.66	409.635	275.401	5948.4	5315.7	5695.51	5653.2	4742.9	-0.253297	0.114375	10418.1	0.881945	0.190139	3114.7	-0.859975	0.0356108	10612.7	0.908656	0.054024	2338.58	-1.27343	0.000720146	3615.02	-0.645065
308.2/872	308.162	871.562	C9:1-QNO(II)_Na	C9:1-QNO	0	MS, MS2	2	5379.78	5182.53	5265.68	7872.03	9432.78	5810.18	5667.75	4847.61	4354.54	8898.09	7138.4	6978.62	4780.95	4864.32	5349.29	5373.1	5414.43	5330.09	3917.18	4056.04	4084.77	6323.21	6160.32	5588.94	6024.15	5276	-0.191314	0.0701674	7705	0.355036	0.247447	4956.64	-0.281397	0.0893293	7671.7	0.348788	0.102412	4998.19	-0.269353	0.0246103	5372.54	-0.165155
198.1/872	198.091	871.563	198.1/872	NA	0	NA	NA	3452.3	3153.2	2982.46	5684.24	6483.3	3195.86	2757.81	1822.08	1709.46	6234.91	4533.56	4242.14	1963.11	1419.97	1954.88	2264.84	3062.4	1720.63	660.174	411.576	398.054	3272.82	3202	3269.67	3248.16	3195.99	-0.023363	0.742146	5121.13	0.656839	0.198953	2096.45	-0.631676	0.0734104	5003.54	0.623324	0.105598	1779.32	-0.868298	0.0135121	2349.29	-0.4674
307.2/876	307.188	875.573	307.2/876	NA	0	NA	NA	47056.7	52272.8	48464.7	47294.2	50945.2	49458.7	47000	48811.3	41909.4	46366.8	41164	43085.4	54712.9	51238.2	54559.7	50122.3	55578.3	53348.2	45850.9	54864.5	50163.2	49474.4	58666.9	46238.5	51459.9	49264.7	-0.0628955	0.628405	49232.7	-0.0638322	0.615907	45906.9	-0.164739	0.279873	43538.8	-0.24115	0.155502	53503.6	0.056186	0.644562	53016.2	0.0429847
265.2/882	265.177	882.323	265.2/882	NA	0	NA	NA	12780.4	12986.3	6684.25	11778.7	16762.4	9630.44	1812.31	728.97	351.631	14513.6	10337.2	9604.02	10096.5	15622.5	11996.5	8600.67	8049.92	10776	3914.79	3573.67	5052.77	12798.4	14321.3	11523.4	12881.1	10817	-0.251952	0.430513	12723.8	-0.0177173	0.949623	964.305	-3.73962	0.00086971	11484.9	-0.165508	0.477984	12571.9	-0.035054	0.875542	9142.18	-0.494642
300.2/890	300.195	889.512	300.2/890	NA	0	NA	NA	12248.8	13409.8	12361.2	42998.7	64543.7	31129.7	11360.4	9279.91	9232.9	24989.7	20579.4	18952	11482.8	11566.5	13634.6	16400.6	19398.7	12925.5	6120.58	4978.7	4982.13	14325.6	12666.4	13042.7	13344.9	12673.3	-0.074498	0.34706	46224	1.79236	0.0778488	9957.73	-0.422399	0.0207109	21507	0.688521	0.03745	12228	-0.126103	0.272741	16241.6	0.283403
284.2/895	284.201	894.669	C10:1-HQ	C10:1-HQ	1	MS, MS2	2	5344.06	5485.6	5367.75	11151.7	25702.1	6874.79	5477.07	4019.25	4666.35	15123.1	6331.19	6033.3	5178.81	3895.2	4649.78	5810.08	8113.98	4015.2	3755.34	4317.71	4453.7	6506.46	4963.73	5760.49	5743.56	5399.14	-0.0892161	0.520714	14576.2	1.3436	0.260833	4720.89	-0.282886	0.171011	9162.52	0.6738	0.370074	4574.59	-0.328301	0.116573	5979.76	0.0581417
293.2/896	293.208	896.212	293.2/896	NA	0	NA	NA	21119.5	29935	25305.6	19938.4	33600	24638	31900.7	25190.7	22876.8	20241.3	22073.6	26717.9	16066.9	25377.8	20274.6	15750.9	16945.3	18041.2	33068.2	42104.2	46219.1	8023.43	9703.23	18107.5	11944.7	25453.4	1.09148	0.0301939	26058.8	1.1254	0.0532417	26656.1	1.15809	0.0243215	23011	0.945946	0.049656	20573.1	0.784384	0.105829	16912.5	0.501713
253.2/896	253.216	896.215	253.2/896	NA	0	NA	NA	7095.12	10770	9445.13	7149.69	11340.9	7777.92	10698.5	9439.33	7976.36	7675.56	7164.25	8801.31	6272.63	8589.33	6590.24	5688.6	6423.67	6856.55	11492	14189.2	14330.9	2663.59	3423	6081.51	4056.03	9103.42	1.16634	0.0278092	8756.17	1.11023	0.050643	9371.39	1.20819	0.017295	7880.37	0.958195	0.0481701	7150.73	0.818022	0.0781251	6322.94	0.640527
235.2/896	235.205	896.235	235.2/896	NA	0	NA	NA	8150.31	11137.9	9763.54	7992.68	12725.4	8951.72	12337	9269.38	9240.43	7993.25	8066.77	10063.2	6503.47	9427.37	7451.65	6184.72	6601.8	7224.96	12416.6	15343.6	16836.7	2958.07	3448.66	6999.94	4468.89	9683.92	1.11567	0.0335746	9889.93	1.14604	0.0489336	10282.3	1.20217	0.0255229	8707.73	0.96238	0.0593853	7794.16	0.802477	0.106027	6670.49	0.577877
315.2/896	315.19	896.237	315.2/896	NA	0	NA	NA	5786.1	6334.97	5274.45	4787.34	7798.6	4926.91	6628.1	5601.76	4658.05	4544.67	4540.92	5615.78	3841.9	5405.6	4245.09	3958.53	3983.08	4094.32	6704.12	9253.22	8347.29	2082.73	2444.33	2926.28	2484.45	5798.5	1.22276	0.0013185	5837.62	1.23245	0.0683223	5629.3	1.18003	0.018719	4900.46	0.979991	0.00725826	4497.53	0.856207	0.0315952	4011.98	0.691388
292.2/900	292.167	899.831	292.2/900	NA	0	NA	NA	4930.58	4626.32	4813.9	4729.07	8107.06	3121.77	4160.13	3832.88	4006.56	9307.12	5803.46	5000.2	3755.98	3500.97	4055.63	3826.29	5669.48	4077.43	3023.01	2922.35	3424.25	6516.37	5046.51	5606.6	5723.16	4790.26	-0.256707	0.156438	5319.3	-0.105577	0.813327	3999.86	-0.516864	0.0507151	6703.6	0.228123	0.542439	3770.86	-0.601919	0.0324607	4524.4	-0.339087
184.1/900	184.075	900.059	184.1/900	NA	0	NA	NA	6293.19	5994.72	6361.34	6612.86	10464.4	3638.02	5822.77	4393.52	4606.02	13391.1	6399	6247.51	5247.19	4370.31	4460.21	4982.5	7256.65	4896.53	3493.11	3721.15	3593.34	7453.78	6035.51	7182.41	6890.57	6216.42	-0.148539	0.257767	6905.09	0.00303841	0.994872	4940.77	-0.479887	0.0350909	8679.18	0.332937	0.528861	4692.57	-0.554245	0.0183508	5711.89	-0.270653
270.2/900	270.185	900.068	C9:1-HQ	C9:1-HQ	1	MS, MS2	2	2.51407e+06	2.4768e+06	2.7427e+06	2.6591e+06	3.99812e+06	1.75327e+06	2.40162e+06	2.00084e+06	2.13403e+06	4.93958e+06	2.88716e+06	2.70447e+06	2.1908e+06	1.91923e+06	2.10734e+06	2.25111e+06	2.9178e+06	2.0347e+06	1.57655e+06	1.60464e+06	1.64767e+06	3.37497e+06	2.78259e+06	3.17426e+06	3.11061e+06	2.57786e+06	-0.271023	0.0735759	2.8035e+06	-0.149967	0.688719	2.17883e+06	-0.513642	0.0151568	3.5104e+06	0.174441	0.636916	2.07246e+06	-0.585854	0.0145002	2.4012e+06	-0.373439
557.4/900	557.373	900.343	557.4/900	NA	0	NA	NA	4031.54	3271.85	3892.88	6018.79	8476.12	2740.35	2624.91	1593.51	1920.32	10372.5	5370.67	5603.99	2019.82	1501.02	1951.9	2719.89	3688.98	2008.51	1283.21	237.248	555.6	4998.56	3604.84	4693.15	4432.18	3732.09	-0.248033	0.239958	5745.09	0.374312	0.515759	2046.25	-1.11504	0.012745	7115.72	0.682994	0.23734	1824.25	-1.28072	0.0155699	2805.79	-0.659607
288.6/901	288.617	900.7	288.6/901	NA	0	NA	NA	79.686	38.3085	61.7145	1813.73	3525.19	298.982	70.3628	42.9811	33.4135	1741.89	1746.39	1141.91	32.6778	50.5745	30.9466	12.1704	23.0352	39.9113	41.7889	49.7817	28.8177	42.2998	51.9909	29.5983	41.2963	59.903	0.536615	0.263148	1879.3	5.50804	0.187318	48.9191	0.244386	0.591523	1543.4	5.22395	0.0173133	38.0663	-0.117498	0.738452	25.039	-0.721838
288.4/901	288.428	900.826	288.4/901	NA	0	NA	NA	507.113	99.7263	42.2035	2254.16	2781.02	337.619	56.5656	8.83495	64.645	2099.35	1632.3	1276.32	41.0343	51.9264	50.7307	64.0407	38.2767	49.6423	57.8528	34.7897	50.6644	216.736	354.966	94.1503	221.951	216.348	-0.036887	0.974987	1790.94	3.0124	0.167655	43.3485	-2.35618	0.134907	1669.32	2.91095	0.018508	47.8971	-2.21223	0.146817	50.6532	-2.13151
172.1/901	172.075	900.828	172.1/901	NA	0	NA	NA	3492.25	3416.28	3629.33	4655.76	6782.55	2958.44	2605.62	2171.14	2401.97	6700.43	4488.32	4261.3	2487.95	1959.39	2376.05	2821.39	3962.04	2517.94	1634.4	1407.2	1699.11	4357.59	3687.61	4276.52	4107.24	3512.62	-0.225621	0.0961961	4798.92	0.22454	0.597913	2392.91	-0.779402	0.00459584	5150.02	0.32641	0.310735	2274.46	-0.852641	0.00295224	3100.46	-0.405687
159.1/901	159.067	900.833	159.1/901	NA	0	NA	NA	7537.66	6890.42	7541.21	9578.11	13152	7869.84	5763.22	4606.35	4996.72	11847.6	8909.35	8973.67	5518.91	4824.01	5406.1	5869.71	7628.09	5376.67	4658.06	3550.86	3785.27	8828.38	8034.86	8990.24	8617.83	7323.1	-0.234871	0.0277633	10200	0.243171	0.416993	5122.1	-0.750589	0.00160311	9910.2	0.20159	0.312755	5249.67	-0.715097	0.00116045	6291.49	-0.453923
288.2/901	288.196	900.854	C9-QNO(II)	C9-QNO	1	MS, MS5	2	3.81971e+06	3.70883e+06	3.92189e+06	5.59941e+06	6.13282e+06	4.73239e+06	3.06969e+06	2.46395e+06	2.46133e+06	5.25912e+06	5.28642e+06	4.99429e+06	2.98321e+06	2.67834e+06	3.11089e+06	3.31273e+06	3.60467e+06	3.03737e+06	2.40126e+06	1.6288e+06	1.73413e+06	4.48725e+06	4.21787e+06	4.44367e+06	4.38293e+06	3.81681e+06	-0.199528	0.00695613	5.48821e+06	0.324439	0.108111	2.66499e+06	-0.717767	0.00652257	5.17994e+06	0.241039	0.0032401	2.92415e+06	-0.58388	0.00137073	3.31826e+06	-0.401471
272.2/901	272.201	900.857	C9-HQ	C9-HQ	1	MS, MS7	2	1.92398e+06	1.89703e+06	2.06925e+06	1.97253e+06	3.19278e+06	1.44287e+06	1.67685e+06	1.41601e+06	1.5112e+06	3.49638e+06	2.22326e+06	2.11574e+06	1.60438e+06	1.40234e+06	1.47574e+06	1.60032e+06	1.98735e+06	1.42443e+06	1.30417e+06	1.34641e+06	1.3482e+06	2.58119e+06	2.12332e+06	2.44668e+06	2.38373e+06	1.96342e+06	-0.279852	0.0752533	2.20273e+06	-0.11393	0.764111	1.53469e+06	-0.635277	0.0107181	2.61179e+06	0.13182	0.66467	1.49415e+06	-0.673893	0.0120508	1.6707e+06	-0.512765
559.4/901	559.388	900.876	559.4/901	NA	0	NA	NA	3947.4	3395.92	3796.44	5814.78	9487.63	2825.19	2287.39	1698.42	1596.06	9503.7	4981.89	5075.1	2129.08	1474.09	1722.07	2126.19	2989.46	1477.96	1342.5	137.651	656.115	4467.42	3621.9	4155.54	4081.62	3713.25	-0.136459	0.291387	6042.53	0.566012	0.416098	1860.62	-1.13335	0.00263884	6520.23	0.675782	0.24177	1775.08	-1.20126	0.00226414	2197.87	-0.893034
575.4/901	575.384	901.076	575.4/901	NA	0	NA	NA	5857.05	4679.83	5208.88	12574.9	13755	7749.95	2897.43	1740.09	1791.61	9406.58	9919.07	8586.19	2811.37	2003.33	2590.34	3169.2	4111.06	3057.67	2106.11	140.669	316.454	5862.2	5254.8	5374.11	5497.04	5248.59	-0.0667247	0.566055	11360	1.04723	0.0842579	2143.04	-1.35899	0.00456443	9303.94	0.759189	0.00360963	2468.35	-1.15511	0.000780383	3445.98	-0.673741
310.2/901	310.177	901.105	310.2/901	NA	0	NA	NA	7274.5	7285.79	7889.44	11028.6	11368.8	9292.18	5964.55	5896.38	4763.7	9571.39	9420.39	8871.68	5827.24	4774.12	6150.45	6722.56	7674.75	6413.51	4953.69	3211.74	3489.38	8327.02	7508.42	7635.8	7823.75	7483.24	-0.064196	0.357199	10563.2	0.433117	0.0369304	5541.54	-0.497572	0.0116489	9287.82	0.24748	0.0123655	5583.93	-0.486578	0.0155113	6936.94	-0.17356
452.3/912	452.277	911.88	LPE(16:1)(I)	LPE(16:1)	1	MS, MS2	2	43888.5	26771.8	39936.1	24491.5	26013.7	40599.9	19900.3	43184.2	28469.6	106643	41779.1	32360.8	17205.7	28665.4	69188.1	14587.9	16404.4	71333	46101.9	42976	35784.4	29539.3	33905.6	25639.2	29694.7	36865.5	0.312065	0.302521	30368.4	0.032365	0.913245	30518	0.0394567	0.917618	60261	1.02102	0.320343	38353.1	0.369137	0.639501	34108.4	0.199924
474.3/912	474.259	911.896	LPE(16:1)_Na (I)	LPE(16:1)	0	NA	NA	8102.41	4771.04	7241.95	4171.19	5367.96	7056.34	3424.53	7966.76	4517.75	16898.2	6758.99	5902.19	3158.08	4948.72	11555.9	2175.8	3140.38	11067.2	6181.42	5717.65	4827.92	5232.97	6061.67	3383.18	4892.61	6705.14	0.454663	0.231489	5531.83	0.177153	0.608642	5303.02	0.116209	0.811007	9853.13	1.00998	0.293505	6554.25	0.421827	0.588599	5461.13	0.158595
311.3/912	311.258	912.149	LPE(16:1)_fragment (I)	LPE(16:1)	0	NA	NA	4482.21	3023.14	3636.73	2438.19	2459	4046.09	2572.49	4384.03	2784.49	10122.3	4350.45	3202.26	1736.43	3015.3	7304.83	1259.26	1892.7	6655.59	5134.91	5365.66	3557.2	2895.42	3942.22	2314.09	3050.57	3714.03	0.283904	0.357229	2981.09	-0.0332405	0.927262	3247	0.0900284	0.805271	5891.67	0.949596	0.31457	4018.86	0.397704	0.62883	3269.18	0.0998489
351.3/921	351.25	921.138	351.3/921	NA	0	NA	NA	6978.77	3249.06	6549.83	3779.56	3059.27	709.281	32.928	698.221	737.086	4419.51	3511.36	2919.88	3999.12	5247.62	2027.03	1825.45	3576.07	1664.79	2901.23	803.731	99.1854	6937.64	5775.43	3090.51	5267.86	5592.56	0.0862914	0.852626	2516.04	-1.06606	0.137211	489.411	-3.4281	0.0475751	3616.92	-0.542456	0.282497	3757.93	-0.48728	0.365941	2355.44	-1.16122
304.3/921	304.3	921.42	304.3/921	NA	0	NA	NA	36825.2	51383.3	25919.8	18221.9	22302.3	17159.4	55062.5	68023.9	172429	70918.5	78306.1	69108.7	58328.7	25635.8	30104.5	76883	77922.9	28923.1	122649	123908	41115.6	17295.3	69479.7	16747.4	34507.5	38042.8	0.140714	0.865374	19227.8	-0.843711	0.474648	98505.2	1.51329	0.221823	72777.8	1.07659	0.156994	38023	0.139965	0.872574	61243	0.827637
155/922	155.046	921.655	155/922	NA	0	NA	NA	2382.24	3024.38	2385.89	2011.47	3414.77	3748.74	2509.52	2287.3	2688.07	2830.1	3437.39	3174.32	3686.22	4387.69	4357.81	3365.36	3934.37	4327.71	2243.69	3250.96	3481.81	1955.84	2867.78	3056.55	2626.72	2597.5	-0.0161396	0.946068	3058.32	0.219477	0.538023	2494.96	-0.0742462	0.742887	3147.27	0.260837	0.266907	4143.91	0.657727	0.0261991	3875.81	0.561235
267.2/922	267.172	921.656	267.2/922	NA	0	NA	NA	7754.46	9182.35	6858.9	6327.61	10765.3	9028.52	6701.4	6955.8	7073.9	8408.68	9866.51	7753.6	9818.96	11623.6	11866.9	9176.58	10666.2	11098.6	6842.2	9073.5	10401.2	5738.79	7331.87	8174	7081.55	7931.9	0.163601	0.436221	8707.14	0.298134	0.348234	6910.37	-0.0353034	0.833864	8676.26	0.293008	0.16929	11103.2	0.648832	0.0142466	10313.8	0.542437
291.2/922	291.193	921.66	291.2/922	NA	0	NA	NA	12468.9	14938	15880.6	9700.19	11567.5	9869.79	17675.2	16500.6	17806.1	7735.27	8158.89	7011.02	6603.49	7127.76	8295.97	6351.06	9917.49	8198.16	11251.8	16631.1	9964.61	5340.94	2964.62	3746.61	4017.39	14429.2	1.84466	0.00180873	10379.2	1.36936	0.0025007	17327.3	2.10871	0.000308562	7635.06	0.926382	0.0204469	7342.41	0.869995	0.0216981	8155.57	1.02153
99/922	98.9838	921.683	99/922	NA	0	NA	NA	5743.99	6553.91	6306.01	4923.51	7963.49	7661.28	5764.34	6165.14	5567.79	6710.85	8379.54	6577.97	8109.82	9546.02	9703	7533.61	8451.13	9592.66	5364.24	8771.88	8722.77	4931.99	6009.4	6942.79	5961.39	6201.3	0.0569218	0.731048	6849.42	0.200333	0.48412	5832.43	-0.0315538	0.848689	7222.79	0.276906	0.199103	9119.61	0.613323	0.0154616	8525.8	0.516186
211.1/922	211.109	921.801	211.1/922	NA	0	NA	NA	5232.15	5744	4841.59	4270.88	6393.42	6070.11	4022.14	4788.02	4783.86	5411.58	7592.09	5465.89	7087.02	7706.58	8881.71	5809.14	7004.54	8049.95	3906.53	6394.26	7615.69	4473.77	4786.77	5669.95	4976.83	5272.58	0.083282	0.544397	5578.14	0.164556	0.48049	4531.34	-0.13529	0.373717	6156.52	0.306888	0.239687	7891.77	0.665122	0.0136535	6954.54	0.482728
289.2/922	289.154	921.801	289.2/922	NA	0	NA	NA	60255.7	73527.7	58368.5	51537.4	79685.1	74829.6	53300.8	56128.6	59346.8	66972.7	83350.2	67034.3	82041.2	94742.2	100360	73890	84089.1	94681.2	53146.2	80342.5	86298.5	48463.3	59846.1	67977.6	58762.3	64050.7	0.124321	0.515452	68684	0.225083	0.400919	56258.7	-0.0628145	0.70773	72452.4	0.302141	0.156464	92381.1	0.652707	0.0127893	84220.1	0.519273
251.2/922	251.2	921.908	251.2/922	NA	0	NA	NA	5675.25	7134.51	6553.25	4571.42	5248.88	4763.64	9069.61	7448.89	8378.26	4027.99	4033.73	3556.87	3950.53	4198.72	4460.16	4067.68	5656.68	3978.68	6002.72	8047.87	4659.13	2642.6	2206.06	2139.81	2329.49	6454.34	1.47026	0.005241	4861.32	1.06133	0.000771945	8298.92	1.83291	0.00308051	3872.86	0.733387	0.00229706	4203.14	0.851453	0.000987802	4567.68	0.971448
656.2/923	656.245	922.567	656.2/923	NA	0	NA	NA	10933.9	8627.66	9669.94	14094.9	10768.2	11685.3	10846.1	12436	8157.07	5147.8	6704.83	15719	12285.5	11456.9	7845.13	5737.13	17407.8	15848	22259.5	32776.2	31124.7	9151.99	8880.58	9825.89	9286.15	9743.84	0.0694097	0.576696	12182.8	0.391694	0.0904346	10479.7	0.174447	0.441656	9190.55	-0.0149297	0.979529	10529.2	0.181241	0.459636	12997.6	0.485098
657.2/923	657.247	922.567	657.2/923	NA	0	NA	NA	3329.47	2395.34	2370.64	3583.16	2912.48	3189.64	3745.34	4231.49	2914.44	3428.53	1948.94	4113.45	4476.97	1581.05	1471.23	3323.02	2450.95	4124.27	6222.78	9870.1	8878.83	4892.25	2849.52	3199.81	3647.19	2698.48	-0.434638	0.272828	3228.43	-0.175954	0.581462	3630.42	-0.00664912	0.983188	3163.64	-0.2052	0.61868	2509.75	-0.539242	0.394434	3299.41	-0.144577
678.2/923	678.226	922.788	678.2/923	NA	0	NA	NA	6230.11	7638.03	3297.14	5706.23	3396.73	6055.05	1968.5	5438.67	3347.3	8175.33	5537	6626.99	6890.29	4149.03	4776.34	5851.42	5333.13	3095.43	10475.1	15019.7	13817.5	5152.63	6027.15	5150.79	5443.53	5721.76	0.0719184	0.849987	5052.67	-0.107496	0.693884	3584.82	-0.602639	0.200486	6779.77	0.316696	0.216268	5271.89	-0.0462223	0.860019	4759.99	-0.193581
312.2/923	312.196	922.926	312.2/923	NA	0	NA	NA	199195	200165	201227	401570	405398	269371	184532	123674	120594	340327	289822	255043	151549	128800	181602	184836	235062	169775	80713.6	40058.3	52103.9	221212	205462	205772	210815	200196	-0.074568	0.176343	358780	0.76712	0.0785565	142933	-0.560636	0.0747782	295064	0.48505	0.0708464	153984	-0.453201	0.0531517	196558	-0.101024
570.2/923	570.233	923.314	570.2/923	NA	0	NA	NA	613.271	412.007	403.136	434.281	365.623	275.849	760.721	350.414	342.479	585.369	421.878	443.402	478.467	413.221	159.133	520.752	358.52	306.895	11161.8	13799.3	14399	470.686	265.846	519.526	418.686	476.138	0.185511	0.609392	358.584	-0.223555	0.549728	484.538	0.210741	0.704431	483.55	0.207796	0.529908	350.274	-0.257386	0.61356	395.389	-0.0825968
256.3/924	256.3	923.676	256.3/924	NA	0	NA	NA	74833.2	169616	12673	16484.4	51488.2	11842.6	6900.9	110406	18671.9	28915.6	49752.8	15017.1	174068	24645.1	84494.3	8952.85	19903.1	76749.8	31622.5	151376	9542.51	67474.1	43771.3	5558.71	38934.7	85707.3	1.13836	0.420161	26605.1	-0.549354	0.607774	45326.3	0.219293	0.874676	31228.5	-0.318193	0.733013	94402.4	1.27777	0.332452	35201.9	-0.145402
200.2/927	200.201	926.848	200.2/927	NA	0	NA	NA	8235.58	8468.47	7125.53	7110.57	7547.07	12744.1	8570.75	11193.1	6605.67	15248.3	10886.8	7078.73	8737.56	8433.25	9596.46	10186.4	9067.48	8499.95	12412.9	11712.9	8515.65	13043.9	7718.86	11826.9	10863.2	7943.19	-0.451663	0.206427	9133.9	-0.250151	0.515278	8789.85	-0.305544	0.378861	11071.3	0.0273659	0.945899	8922.42	-0.283947	0.35122	9251.27	-0.231731
474.3/930	474.259	929.782	LPE(16:1)_Na (II)	LPE(16:1)	0	NA	NA	9891.51	4971.44	10276.4	3246.65	4357.7	3310.93	2500.87	6110.61	2932.89	13767.2	7797.34	8470.05	4777.94	7712.84	8825.78	3307.93	3702.6	8527.48	10616.6	8199.37	12778.4	10216.5	17221.1	5260.68	10899.4	8379.79	-0.379265	0.562383	3638.42	-1.58287	0.170142	3848.12	-1.50203	0.170389	10011.5	-0.122588	0.836198	7105.52	-0.61724	0.391842	5179.34	-1.07341
452.3/930	452.277	929.817	LPE(16:1)(II)	LPE(16:1)	1	MS, MS2	2	55254.7	25383.5	55889.4	18933.3	23675.2	21375.7	13881.8	31788.2	17718.9	78173	46906.8	47175.8	24589.6	46106.4	49265.8	17375.1	17673.2	50970.4	59099.8	42795	42007	57749.5	51208.4	43594.4	50850.8	45509.2	-0.160111	0.660837	21328	-1.25352	0.0119378	21129.6	-1.267	0.0141494	57418.5	0.175247	0.603073	39987.3	-0.346729	0.30246	28672.9	-0.826583
336.2/939	336.193	938.846	C11:1-QNO(I)_Na+	C11:1-QNO	0	MS, MS2	2	4793.19	4019.3	4293.27	9090.49	10172.3	6701.45	3383.27	2859.56	2313.73	6863.45	6128.95	5578.6	3462.69	3003.89	3639.16	4240.18	5182.54	3986.01	1647.55	554.203	554.499	4429.11	4513.34	4396.51	4446.32	4368.59	-0.0254445	0.765518	8654.76	0.960883	0.0543967	2852.19	-0.640543	0.0341173	6190.33	0.477405	0.0415884	3368.58	-0.400469	0.0262522	4469.58	0.00752659
627.4/939	627.415	938.848	C11:1-QNO(I)_[M+2H]2+	C11:1-QNO	0	MS, MS2	2	1530.2	1071.44	1401.96	6923.48	8537.14	3591.08	492.731	170.867	83.8643	3800.37	3692.46	2930.32	518.045	191.703	1251.77	1448.66	2149.11	733.307	39.6888	26.867	52.567	1684.56	1225.54	1335.11	1415.07	1334.54	-0.0845327	0.700087	6350.57	2.16602	0.0758372	249.154	-2.50576	0.00343692	3474.38	1.29589	0.00704332	653.84	-1.11386	0.120912	1443.69	0.0288922
314.2/939	314.211	938.852	C11:1-QNO(I)	C11:1-QNO	1	MS, MS2	2	1.89227e+06	1.76549e+06	1.93798e+06	3.67373e+06	4.16145e+06	2.86131e+06	1.41675e+06	1.13971e+06	1.09933e+06	2.69628e+06	2.57188e+06	2.39507e+06	1.49744e+06	1.30239e+06	1.75492e+06	1.83554e+06	2.08069e+06	1.66377e+06	817321	585088	563434	2.01309e+06	1.85866e+06	1.92253e+06	1.93143e+06	1.86525e+06	-0.0503034	0.388608	3.5655e+06	0.884433	0.0480943	1.2186e+06	-0.664449	0.00927812	2.55441e+06	0.40332	0.00805592	1.51825e+06	-0.347263	0.0748505	1.86e+06	-0.0543668
298.2/939	298.217	939.37	C11:1-HQ(I)	C11:1-HQ	1	MS, MS2	2	755350	745746	820374	1.09853e+06	1.68046e+06	774773	624109	522605	541894	1.51942e+06	899696	817500	687040	568363	657896	738395	935822	641072	448952	502010	495581	937985	743270	876474	852577	773824	-0.139825	0.304546	1.18459e+06	0.474483	0.336189	562869	-0.59903	0.0201783	1.07887e+06	0.339623	0.416293	637766	-0.418802	0.043267	771763	-0.143672
111.1/947	111.117	946.668	111.1/947	NA	0	NA	NA	7556.46	8847.23	6491.68	6864.41	6336.65	6752.41	9300.02	7999.19	7938.32	6435.53	5160.57	3895.08	5662.03	4952.82	5096.58	4485.33	6391.82	4613.48	5494.93	7528.39	5753.11	4192.61	5348.66	3731.18	4424.15	7631.79	0.786622	0.0223252	6651.16	0.588206	0.0331429	8412.51	0.927136	0.00374863	5163.72	0.223012	0.453534	5237.14	0.24338	0.227987	5163.54	0.222962
125.1/947	125.132	946.712	125.1/947	NA	0	NA	NA	7922.55	7932.42	6739.13	5962.93	6225.87	7346.28	8562.97	7929.77	7774.22	6307.86	5332.43	3954.08	4908.02	4637.33	5462.27	4564.71	5717.81	4727.97	5023.77	6996.17	5506.42	4546.95	4646.16	4137.05	4443.39	7531.37	0.761253	0.00854721	6511.69	0.551373	0.028051	8088.99	0.8643	0.000535108	5198.12	0.226332	0.38472	5002.54	0.171001	0.136868	5003.49	0.171277
205.2/947	205.158	946.755	205.2/947	NA	0	NA	NA	4423.2	4906.1	3646.57	3607.64	3318.55	3672.54	5082.63	4503.19	4118.53	3708.33	2874.7	2007.6	2856.94	2408.69	2651.97	2386.16	3536.99	2929.69	2704	3710.89	2970.17	2206.53	2778.84	1919.13	2301.5	4325.29	0.910225	0.0137819	3532.91	0.618285	0.025561	4568.12	0.989027	0.00399766	2863.54	0.315229	0.383916	2639.2	0.197529	0.320303	2950.95	0.358605
612.5/947	612.451	946.755	612.5/947	NA	0	NA	NA	4478.65	4977.79	3261.06	2773.88	2716.52	2954.63	5195.27	4542.87	4253.74	2804.82	1845.79	882.239	1521.94	1289.68	953.506	1076.82	2098.17	1146.04	1705.96	3328.22	1664	584.976	1389.67	342.555	772.402	4239.17	2.45636	0.00761063	2815.01	1.86572	0.0190308	4663.96	2.59413	0.000825181	1844.28	1.25564	0.186916	1255.04	0.700313	0.268836	1440.35	0.898991
472.3/947	472.319	946.764	472.3/947	NA	0	NA	NA	4892.36	5690.43	3847.58	3270.8	3120.46	10288	5826.76	4975.7	21658.3	3264.24	2276.03	2010.19	2373.97	1986.1	1989.64	1692.65	2567.62	1793.87	2861.05	4112.07	4189.16	1865.03	2412.3	4684.62	2987.32	4810.13	0.687225	0.161057	5559.77	0.896174	0.394601	10820.2	1.85681	0.284322	2516.82	-0.247247	0.6552	2116.57	-0.49712	0.419697	2018.05	-0.565888
473.3/947	473.32	946.778	473.3/947	NA	0	NA	NA	4445.61	4176.53	3397.58	2746.75	3184.99	6187.92	4798.53	4325.54	9177.51	2535.19	2304.88	1442.47	1728.07	1911.35	1649.14	1250.7	2264.32	1539.25	2122.84	3295.13	2462.79	1408.59	1828.81	3743.91	2327.1	4006.57	0.783834	0.130334	4039.89	0.79578	0.267271	6100.52	1.3904	0.119009	2094.18	-0.15215	0.78898	1762.85	-0.400622	0.515169	1684.76	-0.465993
557.5/947	557.456	946.779	557.5/947	NA	0	NA	NA	225397	235383	176460	155406	146767	171271	287004	242482	240418	154516	117574	68263.6	100364	93773.3	86469.8	73838.1	127181	82659.1	110118	178643	121689	64800.1	96384	50072.5	70418.8	212413	1.59284	0.00430701	157815	1.1642	0.0106537	256635	1.86568	0.000847365	113451	0.68804	0.225109	93535.7	0.409556	0.227603	94559.3	0.425258
456.3/947	456.344	946.781	456.3/947	NA	0	NA	NA	17896.8	19493.9	14603.7	12159.2	12566.1	13899.3	21056.1	18929.8	17539.3	12054.5	9642.77	6323.71	9236.64	8224.5	7549.14	7134.08	10533.2	7013.87	9794.01	15944.5	9890.65	6499.2	9094.89	3692.41	6428.83	17331.4	1.43076	0.00692849	12874.9	1.00193	0.0424115	19175.1	1.5766	0.00403738	9340.34	0.538918	0.27075	8336.76	0.37493	0.346417	8227.06	0.355821
457.3/947	457.346	946.781	457.3/947	NA	0	NA	NA	6519.4	7204.53	5515.83	4594.44	4575.74	5361.86	8039.33	6914.27	7057.27	4578.81	3388.96	2494.29	3348.27	3228.94	2962.09	2647.23	3889.18	2608.79	3552.76	6099.53	3840.85	2234.18	3627.15	939.768	2267.03	6413.25	1.50025	0.015666	4844.01	1.0954	0.0676881	7336.95	1.69438	0.0115714	3487.36	0.621328	0.286121	3179.76	0.488115	0.360326	3048.4	0.427248
465.3/947	465.336	946.781	465.3/947	NA	0	NA	NA	19501.3	20862.8	15517	12815.9	13005.4	14499.2	23457.5	20878.5	17960	12574.2	9582.97	6211.75	9549.99	8997.84	7759.53	7561.2	10331.4	7249.51	10713.5	17005.9	9724.52	6415.96	9253.99	3451.75	6373.9	18627	1.54715	0.00618807	13440.2	1.0763	0.0414718	20765.4	1.70393	0.00340313	9456.32	0.569102	0.283419	8769.12	0.460255	0.286716	8380.7	0.394894
161.1/947	161.132	946.782	161.1/947	NA	0	NA	NA	4056.22	4313.37	3352.53	3357.81	3650.47	3654.81	5047.33	4944.14	4072.42	3543.96	2851.02	2124.03	2581.37	2732.91	2562.04	2225.73	3244.95	2543.73	3029	4462.84	3034.19	2086.45	2768.97	2023.42	2292.95	3907.38	0.768996	0.0133376	3554.36	0.632386	0.0215838	4687.96	1.03176	0.0043839	2839.67	0.308519	0.327515	2625.44	0.195355	0.296592	2671.47	0.220429
464.8/947	464.835	946.788	464.8/947	NA	0	NA	NA	60321.3	63944.7	47725.7	39992.2	40946.7	47391.6	72491.6	62838.5	58291	38187.1	31335.8	21379.5	29825.8	26167	24977.1	23098.6	33603.2	22919.6	32345.1	53126.8	33302.7	21513.9	30179.5	12395.4	21362.9	57330.6	1.4242	0.00721492	42776.8	1.00172	0.036384	64540.4	1.59509	0.00328168	30300.8	0.504247	0.275732	26990	0.337314	0.389015	26540.5	0.313086
456.8/947	456.846	946.793	456.8/947	NA	0	NA	NA	12615	13560.4	10091.9	8737.1	8978.5	10333.4	15284.9	13382.3	12947.2	8383.77	6980.66	4723.67	6587	5757.71	5421.63	5125.09	7471.15	5127.42	6878.56	11387	7291.02	4508.66	6308.21	2721.16	4512.68	12089.1	1.42165	0.00663178	9349.68	1.05093	0.0265982	13871.4	1.62006	0.00273529	6696.03	0.569323	0.215804	5922.11	0.392128	0.305406	5907.88	0.388657
464.3/947	464.333	946.794	464.3/947	NA	0	NA	NA	101727	108022	82241.3	67743	70912.6	79279.5	119477	105413	98868.7	65084.8	54978.3	34369.1	50102.8	44344.7	42384.9	38730.6	54996.1	39844.6	53745.7	84975.6	54133.7	35601.7	49932	19652.9	35062.2	97330	1.47297	0.00622243	72645	1.05095	0.0362737	107920	1.62197	0.00359011	51477.4	0.554023	0.261892	45610.8	0.379459	0.351069	44523.8	0.344659
197.2/947	197.153	946.8	197.2/947	NA	0	NA	NA	7663.86	7912.06	6336.02	6209.03	6589.16	7180.27	8801.28	8032.73	8209.22	6185.33	4742.58	4141.47	5051.51	4960.35	5096.69	4305.02	5880.81	4488.91	5101.3	6999.41	6030.8	4369.51	5046.33	3960.01	4458.62	7303.98	0.712086	0.0119802	6659.49	0.578814	0.00681782	8347.74	0.90479	0.000888554	5023.13	0.17199	0.469529	5036.18	0.175734	0.208239	4891.58	0.133704
169.1/947	169.122	946.8	169.1/947	NA	0	NA	NA	11680.7	12389.9	10164.9	9326.51	9993.15	9829.9	14403.4	12835.8	12053.3	9908.64	7885.39	6268.93	8106.08	8243.11	8032.11	7265.8	9484.85	7675.06	8213.1	11463.3	8266.66	6593.53	8563.3	6274.71	7143.85	11411.8	0.67576	0.0119285	9716.52	0.443739	0.0602095	13097.5	0.874522	0.00393374	8020.99	0.167079	0.533494	8127.1	0.18604	0.302852	8141.9	0.188665
243.2/947	243.21	946.8	243.2/947	NA	0	NA	NA	61148.2	61091	49372.5	46728.9	49018.3	52409.5	67820.1	62903.1	60194.1	46384.6	41209.2	29809.6	39106.9	36927.2	40286.8	32433	43080.1	37807.9	38207.6	54355.4	43250.5	31860.6	38170.2	29122.4	33051.1	57203.9	0.791416	0.00971187	49385.6	0.579392	0.0106885	63639.1	0.945217	0.00107527	39134.5	0.243743	0.353116	38773.6	0.230379	0.155413	37773.7	0.192684
261.2/947	261.221	946.8	261.2/947	NA	0	NA	NA	148206	156246	128060	118108	119007	139189	173282	160576	156615	119269	102328	80992.9	101517	98017.1	99255.6	82794.3	112977	93999.5	99575.3	138966	117277	84274.4	99846.4	78292.7	87471.2	144171	0.720897	0.00698512	125435	0.520058	0.0158486	163491	0.902328	0.000959947	100863	0.205522	0.367821	99596.7	0.18729	0.197172	96590.1	0.143068
314.3/947	314.269	946.8	314.3/947	NA	0	NA	NA	8020.99	7570.01	6072.22	5661.19	5718.67	6010.58	9548.25	7624.59	7605.54	5883.97	4681.87	2656.92	4193.63	3801.18	3849.67	3339.9	4949.81	3423.82	4486.31	6621.48	4675.2	2726.6	3844.26	1979	2849.95	7221.07	1.34127	0.00557573	5796.81	1.02432	0.0282686	8259.46	1.53511	0.00333142	4407.59	0.62905	0.241836	3948.16	0.470243	0.174759	3904.51	0.454203
615.5/947	615.459	946.8	Hydroxyoctadecadienoic acid(I)_2M+Na	Hydroxyoctadecadienoic acid	0	NA	NA	943540	1.00597e+06	830235	737856	728130	834712	1.12543e+06	1.0298e+06	979687	730456	620083	454372	601287	573024	561797	493558	669287	540621	618579	884573	670494	469804	593897	381376	481692	926583	0.943808	0.00568523	766899	0.670925	0.0252235	1.04497e+06	1.11728	0.00263319	601637	0.320781	0.305437	578703	0.26471	0.253894	567822	0.237326
279.2/947	279.232	946.8	Hydroxyoctadecadienoic acid(I)-H2O	Hydroxyoctadecadienoic acid	0	NA	NA	461773	500703	420670	383047	385077	435254	539329	499641	494280	382765	329509	262947	336516	321547	326345	282514	363424	314786	328292	453405	374668	272538	325860	255378	284592	461049	0.696025	0.00501996	401126	0.49516	0.01416	511083	0.844663	0.0016234	325074	0.191872	0.386243	328136	0.205398	0.172057	320241	0.170263
147.1/947	147.116	946.8	147.1/947	NA	0	NA	NA	5150.13	5028.72	4213.24	3849.17	4127.52	4675.81	6580.41	5154.54	5455.18	4294.69	3298.57	2650.12	3573.26	3465.24	3057.87	2934.62	3715.54	3107.06	3601.17	4711.56	3438.21	2738.76	3416.87	2586.6	2914.08	4797.36	0.719202	0.00885164	4217.5	0.533348	0.0209263	5730.04	0.975507	0.00919555	3414.46	0.22862	0.422974	3365.46	0.207763	0.220328	3252.4	0.158467
181.1/947	181.122	946.8	181.1/947	NA	0	NA	NA	7502.12	7130.86	6260.6	5605.31	6047.8	6151.51	8286.62	7396.18	6790.1	5633.32	4671.29	3708.22	5172.95	4906.44	4908.48	4247.42	5399.5	4368.45	4848.47	6752.53	5249.12	4143.52	4328.17	3539.88	4003.86	6964.53	0.798635	0.00429861	5934.87	0.567827	0.00389144	7490.96	0.90376	0.00528598	4670.94	0.222323	0.358096	4995.96	0.31937	0.0399372	4671.79	0.222585
95.1/947	95.0852	946.8	95.1/947	NA	0	NA	NA	9324.22	9698.27	7985.92	7129.38	7465.18	8718.06	11774	9526.92	9410.22	7856.13	6321.17	4903.64	6419.83	7046.97	6632.3	5856.96	7494.92	5967.52	6712.26	9695.72	6917.87	5558.92	7039.12	5035.8	5877.94	9002.8	0.615062	0.0176755	7770.87	0.402765	0.072774	10237	0.800415	0.0126321	6360.31	0.113786	0.670194	6699.7	0.188785	0.302711	6439.8	0.131705
123.1/947	123.116	946.801	123.1/947	NA	0	NA	NA	9078.8	9397.28	7187.6	7100.18	7223.63	8190.46	10107.8	9204.59	9246.35	7109.32	6478.84	4701.77	6043.28	5607.58	5888.85	5089.67	6844.31	6785.28	6062.25	8391.21	7052.61	5036	6191.2	6069.23	5765.48	8554.56	0.569253	0.0366032	7504.76	0.380365	0.0260368	9519.58	0.723457	0.00160808	6096.64	0.0805748	0.709884	5846.57	0.0201505	0.85041	6239.75	0.114048
151.1/947_1	151.111	946.801	151.1/947_1	NA	0	NA	NA	7177.82	7275.01	6175.43	5823.59	5946.32	6292.56	8665.48	7442	7674.38	5738.76	4871.17	3770.99	4972.04	4843.81	5003.43	3839.89	5727.72	4693.29	4779.97	6595.98	5420.2	3972.34	4694.2	3753.34	4139.96	6876.09	0.731971	0.00431102	6020.82	0.540344	0.010313	7927.29	0.93721	0.00173562	4793.64	0.211504	0.381334	4939.76	0.254825	0.102492	4753.63	0.199414
165.1/947	165.127	946.801	165.1/947	NA	0	NA	NA	9492.51	9989.45	8350.69	7752.25	7820.26	8709.16	10725.6	9773.12	9850.87	7474.53	6412.75	5166.81	6234.8	6532.06	6647.6	5391.42	7243.66	5819.63	6458.32	9201.64	7221.54	5141.39	6120.22	4872.99	5378.2	9277.55	0.78662	0.00384705	8093.89	0.589709	0.00577649	10116.5	0.911521	0.000773033	6351.36	0.239943	0.289708	6471.49	0.266973	0.0903958	6151.57	0.193831
179.1/947	179.143	946.801	179.1/947	NA	0	NA	NA	8395.48	8954.63	7154.4	6697.13	6793.99	7793.3	9627.87	8561.33	8930.05	6600.39	5800.92	4561.42	5608.34	5470.85	5171.61	4676.7	6363.52	5096.57	5392.34	7819.56	6020.43	4727.02	5736.52	4056.63	4840.06	8168.17	0.754988	0.0101347	7094.81	0.551739	0.0237099	9039.75	0.901258	0.00350279	5654.24	0.224309	0.351031	5416.93	0.162452	0.359102	5378.93	0.152295
223.2/947	223.169	946.801	223.2/947	NA	0	NA	NA	11431.6	11961.6	10215.3	8934.38	10262.1	9599.67	12879.4	12436	11664.4	9166.99	7550.55	5596.04	8115.99	7827.49	7302.31	6564.1	9446.95	7209.8	7845.1	11079.7	8435.81	5991.9	7926.35	5595.81	6504.69	11202.8	0.784311	0.00795481	9598.71	0.561361	0.0312461	12326.6	0.922221	0.00593075	7437.86	0.193408	0.50419	7748.6	0.252456	0.220142	7740.29	0.250907
153.1/947	153.091	946.803	153.1/947	NA	0	NA	NA	7445.82	8293.59	6324.33	6312.89	5966.91	6796.57	9287.55	7905.58	8086.54	6247.42	5120.33	3882.56	5513.86	5095.79	4516.5	4501.6	6443.18	4417.95	5492.33	7899.6	5726.95	4147.52	5599.51	3628.77	4458.6	7354.58	0.722053	0.0242783	6358.79	0.512161	0.0683654	8426.56	0.918353	0.00714584	5083.44	0.189214	0.527509	5042.05	0.17742	0.441692	5120.91	0.19981
319.2/947	319.224	946.803	Hydroxyoctadecadienoic acid(I)+Na	Hydroxyoctadecadienoic acid	1	MS, MS2	1	2.65285e+06	2.88212e+06	2.52688e+06	2.25469e+06	2.30894e+06	2.61475e+06	3.05634e+06	2.88818e+06	2.78025e+06	2.23903e+06	2.01288e+06	1.68473e+06	2.08399e+06	2.01322e+06	2.06477e+06	1.82482e+06	2.21176e+06	1.98164e+06	2.03771e+06	2.74066e+06	2.27667e+06	1.78294e+06	2.06822e+06	1.59688e+06	1.81602e+06	2.68729e+06	0.565373	0.00860716	2.39279e+06	0.397919	0.0329563	2.90826e+06	0.679377	0.00495577	1.97888e+06	0.123909	0.485004	2.05399e+06	0.177653	0.222619	2.00607e+06	0.143599
677.4/947	677.429	946.804	677.4/947	NA	0	NA	NA	6852.06	7110.9	5668.45	4889.21	5409.61	5873.99	6911.25	7370.89	6378.59	5084.96	4002.88	3445.32	4073.78	3239.35	3695.19	3138.92	4578.52	3094.58	4414.45	6021.07	4505.05	3464.75	4195.09	1321.14	2993.66	6543.81	1.12822	0.0354319	5390.94	0.848626	0.0968544	6886.91	1.20195	0.0351076	4177.72	0.480806	0.313274	3669.44	0.29365	0.519852	3604.01	0.267692
137.1/947_2	137.132	946.808	137.1/947_2	NA	0	NA	NA	7443.61	7734.94	6286.73	5822.55	6386.36	6525.68	8888.82	8195.42	7557.53	5802.53	4794.37	3812.46	4992.31	4902.19	4868.38	4306.72	5723.34	4721.32	5113.2	7446.96	5287.45	4068.95	5290.86	3612.22	4324.01	7155.09	0.726602	0.0137457	6244.86	0.530301	0.0455126	8213.92	0.925702	0.00435368	4803.12	0.151603	0.564376	4920.96	0.18657	0.355641	4917.13	0.185446
683.4/947	683.446	946.808	683.4/947	NA	0	NA	NA	6074.27	6206.59	4692.49	3986.74	4310.75	4396.14	6396.44	6010.97	5326.66	4216	2893.48	2403.42	3002.68	2692.7	2937.31	2078.21	3804.71	2411.41	3017.57	5187.11	3639.33	2330.02	2920.86	988.62	2079.83	5657.78	1.44377	0.00940027	4231.21	1.0246	0.0579813	5911.36	1.50702	0.00895556	3170.97	0.608455	0.23822	2877.56	0.468379	0.296485	2764.78	0.410695
109.1/947	109.101	946.81	109.1/947	NA	0	NA	NA	10361.8	10934.4	8807.07	8274.76	8443.74	9250.47	11748.1	10722.5	10645.3	8623.19	6941.54	5765.64	7123.65	6989.17	6674.87	6003.67	8328.92	6896.21	7119.93	9977.85	8018.66	5747.53	6970.92	5452.62	6057.02	10034.4	0.728277	0.00908829	8656.32	0.515146	0.0135041	11038.6	0.865877	0.00139376	7110.12	0.231266	0.345416	6929.23	0.194087	0.195006	7076.26	0.22438
155.1/947	155.106	946.81	155.1/947	NA	0	NA	NA	7743.99	8144.59	6549.74	6212.32	6146.42	7232.12	8959.01	8263.17	8043.13	6553.72	5147.73	4274.57	5612.53	4845.31	5325.69	4411.84	6086.54	5179.24	5051.34	7427.37	6045.57	4434.13	4750.65	3889.37	4358.05	7479.44	0.779247	0.0101189	6530.29	0.583463	0.00950435	8421.77	0.95044	0.000423683	5325.34	0.289191	0.280415	5261.18	0.271702	0.0558769	5225.87	0.261989
209.2/947	209.153	946.81	209.2/947	NA	0	NA	NA	10516.6	10890.9	8798.29	7940.17	9077.76	8663.5	12153.4	11449.4	10487.8	8346.9	6891.02	5097.96	7349.96	6571.66	6662.74	5866.87	8451.44	6430.93	6582.09	9765.97	7470.74	5813.33	7136.6	4790.46	5913.46	10068.6	0.767791	0.0114162	8560.48	0.533688	0.0414708	11363.6	0.942341	0.0040084	6778.62	0.196989	0.50078	6861.45	0.214511	0.29625	6916.41	0.226021
219.2/947	219.21	946.81	219.2/947	NA	0	NA	NA	11706.6	11992.7	9878.46	9051.95	9483.5	10131.9	14629.3	11752.8	11608.8	9264.47	7691.32	5973.61	8176.03	8125.27	7426.26	6753.96	9006.6	6691.7	8170.22	11950.7	8359.08	6098.26	7895.77	6109.2	6701.08	11192.6	0.740077	0.00750615	9555.79	0.511982	0.0237521	12663.6	0.918224	0.0109945	7643.13	0.189771	0.456735	7909.19	0.239136	0.17	7484.08	0.159433
316.7/947	316.717	946.81	316.7/947	NA	0	NA	NA	11153.1	12227.7	9905.33	9358.83	8991.21	9756.68	11869.5	11428	10591.3	8949.98	7610.14	6585.62	8388.78	7594	7535.81	6962.76	8918.52	7298.69	7759.63	10947.9	8948.5	7029.46	7924.51	5087.79	6680.59	11095.4	0.731911	0.0161322	9368.91	0.487906	0.0762746	11296.3	0.757801	0.0182637	7715.24	0.207737	0.394884	7839.53	0.230792	0.298959	7726.65	0.209869
195.1/947	195.138	946.812	195.1/947	NA	0	NA	NA	8273.13	9138.09	6399.39	7236.5	6587.92	6954.81	9526.82	7893.65	8134.16	7036.73	5503.49	4233.21	6239.39	5350.43	5116.55	4749.71	6993.85	4990.25	5474.09	7597.6	6006.67	4532.97	5770.58	4002.23	4768.59	7936.87	0.735008	0.0379527	6926.41	0.538545	0.0416605	8518.21	0.836988	0.00683934	5591.14	0.229581	0.449539	5568.79	0.223801	0.280307	5577.94	0.226169
307.2/947	307.21	946.812	307.2/947	NA	0	NA	NA	8392.49	8636.18	7255.39	6645.01	7158.91	7513.41	9509.23	8268.41	7571.22	6355.75	5950.16	4472.75	5952.37	5784.35	5701.25	5176.26	6648.18	5545.74	6489.32	8537.04	6485.9	5106.07	6532.25	3501.86	5046.73	8094.69	0.681628	0.0545483	7105.78	0.493644	0.134103	8449.62	0.743539	0.0388201	5592.89	0.148245	0.633227	5812.66	0.20385	0.474063	5790.06	0.19823
183.1/947	183.138	946.813	183.1/947	NA	0	NA	NA	10896.5	11827	9654.14	8156.74	8609.96	9338.68	12668.5	12195.5	10527.9	8725.14	7124.07	5685.52	7586.07	7072.59	6880.87	6014.65	8747.39	6428.61	7532.72	10940.6	7986.95	5986.14	7531.4	5004.33	6173.96	10792.5	0.805768	0.00936328	8701.79	0.495118	0.0568822	11797.3	0.93419	0.00480615	7178.24	0.217435	0.431469	7179.84	0.217757	0.303225	7063.55	0.194198
179.6/947	179.606	946.817	179.6/947	NA	0	NA	NA	19464.2	20004.1	17996	15863.1	17554	18732.7	20954.1	19988.6	18779.7	16945.5	14656.4	13004	15755.5	15254.8	15434.5	14161.5	17489.3	15471.6	15090.7	20493.1	17810.3	13678.2	14800.7	11899.9	13459.6	19154.8	0.509069	0.00716469	17383.2	0.369062	0.0297141	19907.5	0.564674	0.00464379	14868.6	0.143636	0.381984	15481.6	0.201916	0.135159	15707.4	0.222813
188.6/947	188.611	946.818	188.6/947	NA	0	NA	NA	17147.6	18324.1	16657.6	15788	16638.1	18085.7	18629.4	18402.6	17663.4	14718.7	13474.8	12655.7	15222.2	14792.8	15799.9	13353.1	15566.5	15156.7	14583.9	18958.6	16714	14092.1	15276.2	12123.7	13830.7	17376.4	0.329262	0.0411569	16837.3	0.283787	0.0630093	18231.8	0.398588	0.0314964	13616.4	-0.0225278	0.856199	15271.6	0.142982	0.25354	14692.1	0.0871667
335.2/947	335.198	946.818	335.2/947	NA	0	NA	NA	65823.4	69849	64772.3	54610.5	64195.4	70481.3	75538.8	69523.2	66877.5	56335.8	55753.6	50634	57239.1	54512.9	59512.4	49990.1	59110.7	54746.4	55376.9	69733	59723.1	56322.2	56835.6	44402.3	52520	66814.9	0.347302	0.0575904	63095.7	0.264675	0.161628	70646.5	0.42775	0.0265001	54241.1	0.0465195	0.726589	57088.1	0.120323	0.380869	54615.7	0.056449
151.1/947_2	151.148	946.843	151.1/947_2	NA	0	NA	NA	5231.2	5425.71	4725.31	4309.55	4601.72	6306.04	6373.93	5904.52	5675.68	4567.7	4922.79	3771.89	5028.8	4871.1	5000.65	3838.07	5657.02	4690.3	4714.73	6458.16	5370.02	3972.26	4782	3752.57	4168.94	5127.41	0.298548	0.07257	5072.44	0.282998	0.286853	5984.71	0.5216	0.0119928	4420.79	0.0846231	0.61508	4966.85	0.252649	0.122342	4728.46	0.18169
137.1/947_1	137.096	946.895	137.1/947_1	NA	0	NA	NA	4468.78	4585.53	6215.54	5579.71	6308.9	6478.01	4798.72	7929.91	4663.71	5686.74	4877.01	3812.06	5008.47	4914.48	4869.07	4308.84	5680.26	4721.64	5025.03	6882.4	5192.62	4066.24	5304.1	3612.05	4327.46	5089.95	0.234131	0.371598	6122.21	0.500531	0.0505119	5797.45	0.421896	0.305528	4791.94	0.147088	0.565354	4930.67	0.188264	0.355082	4903.58	0.180313
191.1/947	191.143	946.904	191.1/947	NA	0	NA	NA	3990.96	4328.83	3518.13	3204.13	3101.35	3438.38	4590.4	4905.68	4332.88	3207.84	2555.95	1943.45	2700.98	2435.14	2544.85	2108.88	3037.01	2250.35	2162.45	3615.69	2973.88	1997.56	2291.68	1878.73	2055.99	3945.97	0.94055	0.00559606	3247.95	0.659699	0.00195138	4609.65	1.16483	0.000387499	2569.08	0.321421	0.293287	2560.33	0.316496	0.033432	2465.41	0.261997
167.1/947	167.106	946.907	167.1/947	NA	0	NA	NA	5178.05	5146.09	3836.22	4404.78	4037.34	3990.77	5054.4	4710.92	4602.77	3959.09	3114.12	2267.74	3568.9	2681.39	3149.63	2578.44	3714.41	2785.4	3055.09	4410.45	3350.69	2351.11	3156.26	2308.79	2605.39	4720.12	0.857327	0.0217909	4144.3	0.669631	0.0168826	4789.37	0.878338	0.00626973	3113.65	0.257111	0.428468	3133.31	0.266189	0.233811	3026.08	0.215954
631.4/947	631.432	947.008	631.4/947	NA	0	NA	NA	6713.28	6127.19	6170.65	4751.74	5711.96	5461.4	7101.28	6607.88	5692.7	4811.59	4089.44	3625.36	4120.3	4455.89	4233.41	3642.33	4670.08	4439.3	4529.61	6425.71	4442.77	3663.62	4264.93	2489.11	3472.55	6337.04	0.867812	0.0214557	5308.37	0.61227	0.0514267	6467.29	0.897163	0.0121439	4175.46	0.265939	0.332677	4269.87	0.298193	0.263836	4250.57	0.291658
133.1/947	133.101	947.011	133.1/947	NA	0	NA	NA	4862.64	5718.83	4257.23	3727.7	4005.42	4328.23	5562.06	4959.64	4743.73	3826.57	3339.6	2549.76	3138.3	3051.7	3088.64	2517.9	3752.99	2994.1	3053.53	4179.91	3342.31	2852.09	3068.95	2301.35	2740.8	4946.23	0.851735	0.0185769	4020.45	0.552762	0.0130526	5088.48	0.89264	0.00221923	3238.65	0.240796	0.329659	3092.88	0.174356	0.262405	3088.33	0.172234
626.7/947	626.726	947.06	626.7/947	NA	0	NA	NA	6057.93	6754.85	5819.7	5846.82	6150.91	5877.42	5644.72	6665.06	4916.4	5323.23	4744.73	4879.92	6160.37	5555.99	5256.47	5269.28	5677.47	5239.6	5665.68	7030.07	5213.02	5181.53	5973.04	3084.75	4746.44	6210.83	0.38794	0.225687	5958.38	0.328075	0.294226	5742.06	0.274722	0.387855	4982.63	0.0700609	0.811678	5657.61	0.253346	0.403867	5395.45	0.184898
381.2/947	381.194	947.076	381.2/947	NA	0	NA	NA	6986.52	7408.88	6938.87	6115.44	7571.68	8228.94	8060.87	7535.44	6624.91	6039.25	6406.47	6532.65	7069.37	7195.73	7211.11	7042.01	7032.22	6890.38	6781.37	8816.84	7715.92	7300.57	7046.89	5519.17	6622.21	7111.43	0.102827	0.475326	7305.35	0.141642	0.460463	7407.07	0.161592	0.327381	6326.12	-0.0659905	0.652585	7158.73	0.112392	0.436747	6988.2	0.0776089
298.2/948	298.207	947.796	298.2/948	NA	0	NA	NA	5927.09	6952.53	4735.76	6842.91	11632.2	5378.96	7116.18	7273.39	6551.99	7173.24	6927.8	6603.83	6329.15	5347.9	5958.78	5770.57	7231.24	3312.88	4075.4	7208.76	5898.15	7538.91	3843.66	6840.18	6074.25	5871.79	-0.0489056	0.885825	7951.35	0.388493	0.451837	6980.52	0.200628	0.509641	6901.62	0.184229	0.542437	5878.61	-0.0472309	0.880917	5438.23	-0.15957
478.6/948	478.609	947.799	478.6/948	NA	0	NA	NA	6311.78	7454.47	11260.3	9722.08	11257.3	10997	6986.12	10777.4	8526.93	9403.6	9287.34	9160.96	12536	12349.3	11750	12555.3	12227.9	11005.2	11716.7	14333.1	10886.1	11418.2	13878.2	8084.38	11126.9	8342.19	-0.415557	0.284097	10658.8	-0.0620142	0.810471	8763.47	-0.344481	0.313843	9283.97	-0.261242	0.386818	12211.8	0.134217	0.585589	11929.5	0.100476
297.2/951	297.204	950.703	297.2/951	NA	0	NA	NA	23015.5	25040.4	23949.6	23778.9	19769.5	13231.8	19457.7	15708.9	20007.5	69667.1	26857.3	22890.3	24912.1	19371.3	18859.9	20596	36895.4	17771.9	15507	15607.3	17775.2	33484.9	24232.4	30475.1	29397.5	24001.8	-0.292547	0.181651	18926.7	-0.635268	0.0642421	18391.4	-0.676662	0.0377698	39804.9	0.437254	0.560864	21047.8	-0.482025	0.0736943	25087.8	-0.228709
286.2/954	286.216	954.27	286.2/954	NA	0	NA	NA	5971.29	5460.51	5006.93	4209.61	13609.6	13803.7	5731.22	13071.9	11732.1	11580.7	13013.6	4459.31	4964.59	5454.73	16131.2	4507.86	6283.74	15633.5	4308.29	6137.97	13608.2	6597.1	5565.29	6110.06	6090.82	5479.58	-0.152572	0.208703	10541	0.791302	0.294633	10178.4	0.740803	0.210156	9684.54	0.669047	0.306689	8850.17	0.539069	0.528208	8808.38	0.53224
359.3/957	359.279	956.86	359.3/957	NA	0	NA	NA	2069.04	1586.39	1684.46	1538.17	1787.44	1535.47	800.694	975.04	1424.6	2890.91	3563.91	3392.79	1755.67	1913.05	1379.51	1019.39	1808.86	1448.43	1280.05	1488.39	1450.03	4895.98	6123.43	5621.45	5546.95	1779.96	-1.63985	0.00368352	1620.36	-1.77538	0.00590573	1066.78	-2.37844	0.00151522	3282.54	-0.756883	0.0101064	1682.74	-1.72088	0.00308302	1425.56	-1.96017
673.4/957	673.376	957.111	Rha-Rha-C10-C10+Na	Rha-Rha-C10-C10	1	MS, MS2	2	9943.88	10155.1	9575.38	7542.03	9793.02	9405.01	6018.04	7791.91	8940.13	15082.2	19366.1	18857	11517.4	12901	9531.75	8899.71	11810.6	8029.8	8715.31	11471.8	9702.46	27664.5	35772.5	26503.4	29980.1	9891.46	-1.59975	0.0201292	8913.35	-1.74997	0.0146516	7583.36	-1.9831	0.0114406	17768.5	-0.754687	0.035601	11316.7	-1.40555	0.0157837	9580.05	-1.6459
354.2/957	354.179	957.123	354.2/957	NA	0	NA	NA	1655.28	1651.96	1525.05	1296.96	1617.98	1554.51	575.563	1241.75	1819.81	2500.61	3089.57	3528.11	1802.3	2255.77	1001.53	1722.75	1843.08	1298.48	1308.06	1619.44	1639.16	4698.68	6056.16	5080.93	5278.59	1610.76	-1.71241	0.011239	1489.81	-1.82502	0.00823999	1212.38	-2.12232	0.00176798	3039.43	-0.796351	0.0134843	1686.53	-1.64609	0.00284962	1621.44	-1.70288
326.2/962	326.211	961.618	326.2/962	NA	0	NA	NA	3025.59	2745.35	2685.87	7109.08	10375.2	4442.48	2816.25	2207.04	2276.05	6435.76	3137.68	2911.31	2083.41	1825.07	2113.02	3043.11	3865.05	2217.43	780.818	445.215	423.004	2473.35	2492.84	1891.28	2285.82	2818.93	0.302437	0.0958362	7308.92	1.67695	0.0976452	2433.11	0.0900912	0.621571	4161.58	0.86442	0.239119	2007.17	-0.187552	0.295321	3041.86	0.412242
293.2/962	293.208	961.745	293.2/962	NA	0	NA	NA	8400.26	10077	9085.64	6072.04	7385.13	7765.23	6881.05	5558.13	4548.52	6158.01	6815.41	9250.75	6217.12	6679.24	6680.52	5271.77	7606.66	5872.53	7338.84	6782.47	7509.41	2698.46	6494.89	6657.49	5283.62	9187.62	0.798165	0.0800497	7074.13	0.421027	0.300282	5662.57	0.0999312	0.811812	7408.06	0.487569	0.260967	6525.62	0.30459	0.438578	6250.32	0.242405
314.2/971	314.212	971.24	C11:1-QNO(II)	C11:1-QNO	1	MS, MS2	2	772541	773247	831629	959186	1.14054e+06	690402	686936	509599	487382	1.2145e+06	940962	886861	542329	500267	598487	618577	719233	574960	384152	263698	276679	870812	778215	823136	824054	792472	-0.0563787	0.399074	930044	0.17456	0.504758	561305	-0.553953	0.0377656	1.01411e+06	0.2994	0.196042	547028	-0.591126	0.00211362	637590	-0.37011
333.2/973	333.182	972.559	333.2/973	NA	0	NA	NA	4865.92	5002.04	2414.19	3866.72	5734.18	4306.33	2770.17	1506.37	1476.97	7987.84	4074.18	2625.75	2475.2	3879.64	3285.99	1987.67	3825.5	3014.06	2950.54	2830.76	2574.1	2102.39	2786.06	1546.48	2144.98	4094.05	0.932567	0.132588	4635.75	1.11184	0.0272128	1917.84	-0.161482	0.704866	4895.92	1.19062	0.224271	3213.61	0.583233	0.121265	2942.41	0.456037
295.2/973	295.226	972.597	295.2/973	NA	0	NA	NA	13955.6	13667.3	7534.84	11283.1	17964.5	12106.1	9758.98	5263.41	5195.99	23430.4	12960.5	7403.41	7035.63	13462.1	10065.4	7046.35	11038.9	10349.6	10445	10303.3	8420.13	5421.51	8635.32	5708.8	6588.54	11719.3	0.830851	0.117951	13784.6	1.06502	0.0568051	6739.46	0.0326735	0.938605	14598.1	1.14775	0.22685	10187.7	0.628799	0.184814	9478.27	0.524664
317.2/973	317.209	972.783	317.2/973	NA	0	NA	NA	60542.9	66986	37658.6	53280	85441.9	56833	41550.1	25396.3	22410.5	110703	59769.6	37827.6	32233.5	52277.4	44606.7	30617.3	49293.5	43873.5	45174.8	43346.1	42000.5	24475.2	35480.6	24295.6	28083.8	55062.5	0.971332	0.0775285	65185	1.2148	0.0542301	29785.6	0.0848775	0.822112	69433.3	1.30589	0.19253	43039.2	0.615913	0.108945	41261.5	0.555056
933.7/976	933.706	975.987	933.7/976	NA	0	NA	NA	6672.24	12039.4	10722.3	9995.44	17112	8896.22	12793.5	10096.7	7274.89	13835.7	9999.31	12282.1	6366.64	6317.93	4897.34	7798.8	7288.52	4398.6	12055.4	17685	17904.3	512.528	494.069	2576.53	1194.37	9811.28	3.03819	0.020508	12001.2	3.32885	0.0443726	10055	3.07359	0.0183001	12039	3.33339	0.00245157	5860.64	2.2948	0.0071937	6495.3	2.44314
939.7/976	939.722	976.003	939.7/976	NA	0	NA	NA	1843.93	3602.44	3244.32	3349.97	5820.48	2597.65	4128.22	3161.82	2082.88	4744.9	3217.33	4387.49	1803.96	1736.86	1249.33	2183.28	1808.72	1110.48	3834.96	5503.34	6282.04	53.8159	72.6109	94.8162	73.7477	2896.9	5.29577	0.0342174	3922.7	5.73311	0.0583932	3124.31	5.40479	0.0354677	4116.57	5.8027	0.0127277	1596.72	4.43637	0.0126132	1700.83	4.52749
561.5/976	561.488	976.05	561.5/976	NA	0	NA	NA	46711.9	82396	73423	74260.2	115336	68194.9	87866	67841.4	55370.4	98768.9	75701.3	87611.4	46096.1	43425.7	37811.8	53856.9	51680.6	38143.4	83031.7	116678	128513	7886.41	6793.06	28189.9	14289.8	67510.3	2.24012	0.0192842	85930.5	2.58819	0.0246292	70359.3	2.29975	0.0108666	87360.5	2.612	0.00163125	42444.5	1.57059	0.0436902	47893.6	1.74485
619.5/976	619.489	976.095	619.5/976	NA	0	NA	NA	15202.5	30092.9	23046.9	26595.1	40375.6	19552.4	30990.8	20946.5	16103.6	34852.5	25328.5	28606.4	15140.7	13459.7	12209.3	16770.3	16046.9	11624.6	29547.6	41538.5	43609.9	2651.24	2007.14	6836.78	3831.72	22780.8	2.57175	0.0361144	28841	2.91206	0.0478254	22680.3	2.56538	0.038474	29595.8	2.94933	0.00355083	13603.2	1.82788	0.00975553	14814	1.95089
281.2/976	281.247	976.119	281.2/976	NA	0	NA	NA	70523.5	98472.7	89807.8	90139.2	114808	90555.1	102981	87072.1	78958.6	101832	86638.9	96498.9	73895.2	72796.5	70591.1	78040.4	76038.1	68962.8	98469.5	124538	126984	32657.2	29101.8	59988.6	40582.6	86268	1.08797	0.0243731	98500.8	1.27928	0.0111576	89670.7	1.14378	0.0182637	94990.1	1.22692	0.0174788	72427.6	0.83568	0.0810179	74347.1	0.873417
321.2/976	321.24	976.119	321.2/976	NA	0	NA	NA	189605	284708	261302	256662	341959	260014	295411	251184	220666	296682	267061	292137	205755	199859	203587	222200	218449	189019	284788	366104	392798	85419.4	70021.2	159831	105090	245205	1.22235	0.0245611	286211	1.44545	0.00999176	255754	1.28312	0.0145033	285294	1.44082	0.0153423	203067	0.950322	0.071052	209889	0.997997
245.2/976	245.226	976.119	245.2/976	NA	0	NA	NA	8621.23	12579.7	11924.3	11507.1	14919.7	11645.7	13125.1	11330.8	10171.1	13197	11712.3	12474.9	9387.85	9754.93	9599.63	10740.7	11038.3	8878.1	13202.2	16936.6	16439.7	4606.12	3806.1	8140.77	5517.66	11041.7	1.00084	0.0382656	12690.8	1.20166	0.0154298	11542.3	1.06481	0.0253642	12461.4	1.17534	0.0258593	9580.8	0.796089	0.0917986	10219.1	0.889133
263.2/976	263.237	976.12	263.2/976	NA	0	NA	NA	43670.4	60498	55624.7	54979	74253.6	57818.4	68237	53808.2	49515	63405.4	57540.1	61247.1	46749.8	49846.1	46951.8	52469.2	49600.5	44850.3	65037.8	83324.2	80981.9	20944.7	20200.2	38463.2	26536	53264.4	1.00522	0.0277451	62350.4	1.23245	0.0133771	57186.7	1.10773	0.0204694	60730.9	1.19448	0.0222167	47849.2	0.850543	0.0664853	48973.4	0.884045
635.5/976	635.455	976.123	635.5/976	NA	0	NA	NA	13318.5	18273.8	17047.2	15862.7	21654.9	15834.1	19816.9	16521.9	12749.8	18153.9	17628.5	17951.8	13762.1	13793.4	13906.9	14983.6	14778.3	13240.8	18963.6	25050.7	22659.5	4884.6	4169.24	7642.33	5565.39	16213.2	1.54261	0.00591472	17783.9	1.67602	0.0106466	16362.9	1.55587	0.0182311	17911.4	1.68632	0.00639339	13820.8	1.31229	0.0159241	14334.2	1.36491
641.5/976	641.472	976.123	641.5/976	NA	0	NA	NA	9333.59	12604.8	12564.1	11220.9	18031.6	9869.88	13800.1	11059.4	7943.95	14312.4	11556.8	13082.4	8342.28	8145.41	7720.75	9233.3	9054.07	8109.53	12553	17352.6	17915.5	2836.14	2259.52	3784.44	2960.03	11500.8	1.95805	0.00794595	13040.8	2.13934	0.0535043	10934.5	1.8852	0.0350507	12983.9	2.13303	0.00132115	8069.48	1.44686	0.00297113	8798.97	1.57172
343.2/976	343.222	976.13	343.2/976	NA	0	NA	NA	25510.8	30435.8	29248.2	27624.7	35290.5	27656.9	35485.2	28554.3	22904.5	31539.2	27033.5	29781.5	26400.8	29610.5	26432.8	30013.6	28492	27014	32438.1	41726.6	36988.5	15050.1	15872.9	17705.6	16209.5	28398.3	0.80896	0.0051674	30190.7	0.897261	0.0236497	28981.3	0.838279	0.0664735	29451.4	0.861493	0.00230111	27481.4	0.761611	0.00149592	28506.5	0.81445
337.2/976	337.205	976.134	337.2/976	NA	0	NA	NA	7113.27	9287.44	8882.64	8024.14	9243.41	8258.68	8657.24	8808.17	7010.35	8837.86	7427.25	7926.15	8094.45	7581.77	7689.39	7331.03	8025.08	7702.93	8169.14	10257.8	10050.3	4638.41	4269.09	5651.31	4852.94	8427.78	0.796295	0.0157222	8508.74	0.810088	0.00288725	8158.59	0.749462	0.0120512	8063.75	0.732593	0.00534119	7788.54	0.682495	0.0111905	7686.35	0.663441
335.1/981	335.125	981.257	335.1/981	NA	0	NA	NA	11620.6	13525.7	11887.8	12004	13043.2	14121.3	13272.1	12244.1	12377.8	11328.8	10964.9	13220.4	13434.6	13649.1	14632.4	13537.3	13692.5	13579.1	13131.1	15542.5	14758.4	14591.5	13746.6	13097.6	13811.9	12344.7	-0.16202	0.12372	13056.2	-0.0811774	0.375782	12631.3	-0.128905	0.0994379	11838	-0.222481	0.0871139	13905.4	0.00973112	0.877526	13602.9	-0.0219907
298.2/982	298.216	981.767	298.2/982	NA	0	NA	NA	43487	39148.2	41967.2	42219.2	109041	25102.5	36381.8	28210.9	30431.1	115159	46173.3	35896.5	34663.1	30248.2	31731.6	33465.5	53867.3	29028.9	26586.2	27730.4	29717.9	57234.5	44495.7	54045.6	51925.3	41534.2	-0.322138	0.101222	58787.6	0.179074	0.814857	31674.6	-0.71311	0.0160703	65743	0.340401	0.636028	32214.3	-0.688736	0.025869	38787.2	-0.420855
301.1/985	301.141	985.152	301.1/985	NA	0	NA	NA	28948.5	35095.8	28524.9	31250.6	26659.8	31938	25319.3	27536.7	26874	32746.3	26465.6	27568.1	33437.4	33138.8	32112.2	27009.9	31417.2	30915.2	30084.3	31009.1	29900.6	37222.6	37055.3	32050.6	35442.8	30856.4	-0.199923	0.170255	29949.5	-0.242964	0.0814948	26576.7	-0.415333	0.0231053	28926.6	-0.293095	0.0656483	32896.1	-0.107575	0.269604	29780.8	-0.251113
328.2/987	328.227	986.65	C12:1-QNO	C12:1-QNO	1	MS, MS2	2	61125.4	62974.3	61454.5	161535	224430	104686	46292.6	35000	33616.9	113889	78382.3	66242.1	51082.3	47553.7	64118.3	71510.1	81368.8	60960.1	20768	16456.2	16331	57196.7	48392.5	51663.1	52417.4	61851.4	0.23876	0.0606722	163551	1.64162	0.0839066	38303.2	-0.452583	0.0508138	86171.3	0.71716	0.138064	54251.4	0.0496146	0.767162	71279.6	0.443443
302.1/988	302.144	988.44	302.1/988	NA	0	NA	NA	3814.38	4553.14	3408.78	3914.41	3877.94	4480.43	3667.89	3564.22	3702.61	3327.33	3516.69	3941.71	4024.07	3920.92	4690.5	3940.13	3908.48	3950.68	3738.76	4599.28	4033.85	4911.13	9539.71	4121.69	6190.84	3925.43	-0.657284	0.310883	4090.93	-0.597707	0.339623	3644.9	-0.764255	0.270854	3595.24	-0.784046	0.263561	4211.83	-0.555688	0.362013	3933.1	-0.65447
312.2/990	312.232	990.237	312.2/990	NA	0	NA	NA	37919	35521.8	36685.5	56278.1	152443	31661.3	36227	25452.8	26842.5	104827	37962.4	28049.3	36235.5	33872.9	33325.2	41196.8	57271.2	33981.7	28153.9	31199.9	27166.9	41586.9	34873	37460.6	37973.5	36708.8	-0.0488698	0.592969	80127.5	1.0773	0.371068	29507.4	-0.363915	0.113183	56946.3	0.584609	0.514071	34477.9	-0.139323	0.208763	44149.9	0.217416
149/991	149.023	991.185	149/991	NA	0	NA	NA	5640.95	6362.03	5743.5	6277.63	5618.33	6100.12	5359.62	5019.18	5343.14	5862.91	5328.12	5755.67	6470.01	6300.9	7215.74	6036.29	6020.42	6796.34	5624.42	6480.18	5839.13	6059.66	6190.37	6159.12	6136.39	5915.49	-0.052891	0.430842	5998.69	-0.0327406	0.559213	5240.65	-0.227644	0.00865449	5648.9	-0.119419	0.0889542	6662.22	0.118613	0.200262	6284.35	0.034374
454.3/992	454.293	992.042	LPE(16:0) (I)	LPE(16:0)	1	MS, MS2	2	249976	261103	303713	168428	201268	470341	243403	366770	323175	294657	293488	269237	201131	200237	346331	249868	198381	333574	254688	343007	357754	172955	174447	152286	166563	271597	0.705405	0.0126487	280012	0.749426	0.357245	311116	0.90139	0.052291	285794	0.77891	0.000450898	249233	0.581433	0.22891	260608	0.645816
255.6/992	255.629	992.105	255.6/992	NA	0	NA	NA	5267.29	5442.93	5728.2	3316.33	4592.46	9471.64	4987.43	7267.21	5840.36	5544.51	5546.98	5764.05	4048.91	3772.31	6708.71	5043.88	3711.62	6299.73	5051.93	6948.24	6570.29	3558.71	3667.94	2907.51	3378.05	5479.47	0.697845	0.00376828	5793.48	0.778237	0.326242	6031.67	0.836364	0.0447659	5618.51	0.733996	0.00686478	4843.31	0.5198	0.254678	5018.41	0.571037
476.3/992	476.274	992.144	476.3/992	NA	0	NA	NA	48323.2	48459.4	52528.8	28707.1	41129	76374.7	42969.4	63360.6	50576.8	51217.7	53679.9	49441.2	36245.7	33914.2	59338.8	44247.3	35911.6	59656.9	45516.2	63250.5	58811.4	32730.2	32850.1	21785.9	29122.1	49770.5	0.773177	0.0197263	48736.9	0.742901	0.301497	52302.3	0.84476	0.0387609	51446.3	0.820953	0.01776	43166.2	0.56779	0.219742	46605.3	0.67838
246.6/992	246.623	992.177	LPE(16:0)_MHK2+ (I)	LPE(16:0)	0	NA	NA	11149.9	10878.8	13491.9	6894.26	9229.3	18965.6	9700.51	15224.6	12816.4	12484.5	12362.2	11534.7	9049.69	8563.76	13982.7	10252.9	8580.78	14229.2	10042.1	14169.7	14431	7694.4	7975.29	6533.75	7401.15	11840.2	0.677871	0.0173377	11696.4	0.660243	0.365034	12580.5	0.765367	0.074351	12127.1	0.712415	0.00158267	10532	0.508965	0.207159	11021	0.574429
498.3/992	498.256	992.211	LPE(16:0)_M2Na-H (I)	LPE(16:0)	0	NA	NA	9867.9	9443.77	10226.6	5449.96	8406.69	12042.6	7686.92	10808.9	7752.83	8492.01	8947.86	9050.33	6724.62	6389	9758.2	8688.45	6430.37	10198.2	9125.39	11221.6	9257.16	6692.73	6434.97	3292.61	5473.44	9846.09	0.847104	0.0519217	8633.09	0.65743	0.240966	8749.54	0.676761	0.0948164	8830.07	0.689977	0.0882614	7623.94	0.47809	0.232742	8439.01	0.624627
473.3/992	473.266	992.293	473.3/992	NA	0	NA	NA	2523.46	2706.28	3230.17	912.422	1546.1	6652.52	2094.1	4470.6	3381.43	3160.11	3217.18	2881.14	998.932	610.418	3414.69	2086.88	917.293	2764.86	2282.1	3513.28	3485.71	603.35	582.285	202.814	462.816	2819.97	2.60717	0.00161587	3037.01	2.71414	0.291991	3315.38	2.84066	0.0489887	3086.14	2.73729	0.000130548	1674.68	1.85537	0.300301	1923.01	2.05486
313.3/992	313.273	992.293	313.3/992	NA	0	NA	NA	30316.3	30451	34857.2	19419.3	25012	61262.3	28039.9	43727.5	39437.5	35497.7	35975.5	34138.3	22850.7	22571.8	42719.1	27639.6	23603.1	39038.2	29017.2	40651.3	44038.7	22036.4	19530.5	18526.2	20031	31874.8	0.67018	0.00419932	35231.2	0.814616	0.366072	37068.3	0.88795	0.0616489	35203.8	0.813495	0.00096219	29380.5	0.552624	0.294957	30093.6	0.587222
212.1/994	212.143	993.827	212.1/994	NA	0	NA	NA	7106.79	7134.76	7913.5	6521.97	7841.93	9193.77	7612.72	7988.05	8366.06	7068.1	7203.81	8105.76	7797.53	7770.97	9912.34	7244.43	8073.28	8678.63	6982.46	8687.41	9609.9	9563.34	7441.02	9301.9	8768.75	7385.02	-0.24777	0.163323	7852.56	-0.159209	0.420992	7988.94	-0.134367	0.365123	7459.22	-0.233346	0.179483	8493.61	-0.0459934	0.791739	7998.78	-0.132592
310.2/996	310.216	996.419	310.2/996	NA	0	NA	NA	4107.53	4111.64	4093.37	5200.51	13721.9	3136.51	4331.47	3507.21	3675.96	15299.2	4357.51	3270.78	4329.89	3650.52	3650.6	4008.33	7411.33	3419.5	3108.73	3958.04	4104.96	5506.08	3816.07	4779.25	4700.47	4104.18	-0.195712	0.347322	7352.97	0.645522	0.49997	3838.21	-0.29237	0.215491	7642.49	0.701239	0.52456	3877.01	-0.277862	0.229886	4946.38	0.0735697
437.4/997	437.373	996.644	437.4/997	NA	0	NA	NA	1022.27	957.361	882.6	1064.73	521.993	10029.2	558.345	7395.12	565.691	2067.93	3069.24	608.798	369.089	1359.35	591.094	6473.67	509.628	750.941	734.055	4821.5	527.86	5062.57	836.496	7786.86	4561.98	954.079	-2.25748	0.216254	3871.99	-0.236584	0.862006	2839.72	-0.683911	0.602363	1915.32	-1.25207	0.320782	773.179	-2.56078	0.199613	2578.08	-0.823362
459.4/997	459.355	996.644	459.4/997	NA	0	NA	NA	257.07	152.499	95.6104	145.844	196.085	12409.7	132.124	8236.63	83.0941	1849.32	3740.91	189.221	170.524	1171.17	143.533	5875.28	76.3853	82.5806	210.608	4612.69	145.918	6541.42	98.3635	9000.02	5213.27	168.393	-4.95228	0.197667	4250.55	-0.294537	0.854336	2817.28	-0.887883	0.561907	1926.48	-1.43622	0.34361	495.074	-3.39647	0.215917	2011.41	-1.37398
340.2/1000	340.227	1000.26	340.2/1000	NA	0	NA	NA	173195	171965	178322	333551	396819	220621	153972	110136	106160	301239	210992	196503	132260	121488	166681	179194	198631	157497	66335.4	46480.3	51436.7	172853	146523	163809	161062	174494	0.115564	0.219618	316997	0.976855	0.0909295	123423	-0.384007	0.117165	236244	0.552665	0.142371	140143	-0.200715	0.269689	178441	0.147831
615.5/1000	615.459	1000.36	Hydroxyoctadecadienoic acid(II)_2M+Na	Hydroxyoctadecadienoic acid	0	MS, MS2	2	1897.04	2491.31	3039.07	1146.56	1415.8	1118.63	3447.23	3914.36	3364.63	1125.7	907.787	1056.09	309.173	69.4482	209.745	509.541	1585.02	101.797	1338.9	2945.43	1311.51	40.8738	4120.04	31.3444	1397.42	2475.81	0.825133	0.514441	1227	-0.187635	0.911935	3575.4	1.35534	0.249588	1029.86	-0.440319	0.812567	196.122	-2.83294	0.470698	732.118	-0.932618
298.2/1000	298.245	1000.45	298.2/1000	NA	0	NA	NA	23736.8	29724	26393.7	26716.4	39336.3	12400.9	9720.42	10077.7	9318.68	51692.8	23640.5	18968.2	17744.1	19158	16971.9	21546.1	35663.5	16911.7	17782.8	9886.91	17355.1	26797.1	28390.2	24111.2	26432.8	26618.2	0.0100829	0.935377	26151.2	-0.0154521	0.974598	9705.6	-1.44544	0.00449694	31433.8	0.249988	0.673904	17958	-0.557705	0.00924779	24707.1	-0.0974036
341.2/1001	341.206	1000.51	Hydroxyoctadecadienoic acid(II)+2Na	Hydroxyoctadecadienoic acid	0	MS, MS2	2	9209.21	11074.8	10081.3	7713.53	8862.55	7522.4	11164.2	10459	9672.6	7581.53	6057.48	7002.44	6843.66	5073.03	6501.24	6497.97	9301.01	6074.11	8162.07	12667.7	7939.24	5351.84	28916.1	29942.5	21403.5	10121.8	-1.08039	0.295047	8032.83	-1.41387	0.237626	10431.9	-1.03684	0.305101	6880.48	-1.63727	0.211978	6139.31	-1.8017	0.197233	7291.03	-1.55365
279.2/1001	279.232	1000.52	Hydroxyoctadecadienoic acid(II)-H2O	Hydroxyoctadecadienoic acid	0	MS, MS2	2	65284	82366.8	82310	58743.9	57035.3	58210.4	89086	87200.2	90273.3	56706.5	47312.5	51476	49249.4	36728.2	47653.8	45910.8	67790.9	45607.4	57203.6	87536	60954.4	35108.8	18694.8	27899.3	27234.3	76653.6	1.49293	0.00292906	57996.6	1.09054	0.0220054	88853.2	1.706	0.00467062	51831.7	0.92841	0.0181045	44543.8	0.7098	0.0504227	53103	0.96337
319.2/1001	319.224	1000.52	Hydroxyoctadecadienoic acid(II)+Na	Hydroxyoctadecadienoic acid	0	MS, MS2	2	204958	243672	261293	175684	190430	183361	271042	275551	269750	168952	157018	159884	154372	125506	162019	158534	215062	151571	192464	280033	192495	115807	61063.2	84041.5	86970.6	236641	1.4441	0.00289721	183158	1.07449	0.020297	272114	1.64561	0.00673398	161952	0.896962	0.0364674	147299	0.76015	0.0415295	175056	1.00921
197.6/1001	197.617	1000.53	197.6/1001	NA	0	NA	NA	3964.05	4477.94	4916.62	3310.42	4002.46	3606.21	5549.6	5681.75	5132.67	3290.32	3081.31	2893.24	2721.68	2532.59	3216.5	2756.33	4057.3	2676.08	3758.87	5856.93	3569.81	2107.06	333.146	1227.72	1222.64	4452.87	1.86474	0.0108455	3639.69	1.57382	0.0292167	5454.67	2.15749	0.00894453	3088.29	1.33681	0.0614853	2823.59	1.20753	0.0733813	3163.24	1.3714
251.2/1001	251.237	1000.53	251.2/1001	NA	0	NA	NA	5178.15	5970.81	6341.63	4482.8	4598.93	4759.22	7046.68	6776.94	7185.96	4366.79	3498.22	3940.85	3416.85	2528.45	3863.21	3445.84	5235.24	3215.12	4661.37	6845.86	4856.69	2792.18	593.604	1845.27	1743.69	5830.2	1.7414	0.0102975	4613.65	1.40377	0.0439239	7003.19	2.00587	0.0120884	3935.29	1.17433	0.0598167	3269.5	0.90693	0.124992	3965.4	1.18533
297.2/1001	297.242	1000.62	Hydroxyoctadecadienoic acid(II)	Hydroxyoctadecadienoic acid	1	MS, MS2	2	43706.5	53975	57328.5	37819.1	38321.8	37783.3	63583.4	62220.2	60043.3	37819.2	32419.3	32775.4	31824.8	27598.8	31880	32176.6	46124	32352.1	41920.7	63410.4	39827.8	23079.1	12183.7	17845.4	17702.7	51670	1.54535	0.00346344	37974.8	1.10107	0.0229649	61949	1.80711	0.00249304	34338	0.955831	0.0174191	30434.5	0.781735	0.0392059	36884.2	1.05903
316.2/1003	316.227	1002.82	C11-QNO	C11-QNO	1	MS, MS2	2	1.31109e+06	1.34531e+06	1.43889e+06	1.475e+06	1.71641e+06	1.03966e+06	1.04818e+06	761116	758408	2.01557e+06	1.52199e+06	1.4442e+06	974814	881675	985925	1.0543e+06	1.15699e+06	954877	765527	507243	524983	1.55045e+06	1.35147e+06	1.47832e+06	1.46008e+06	1.3651e+06	-0.097043	0.254352	1.41036e+06	-0.0499887	0.829088	855903	-0.770529	0.00989073	1.66059e+06	0.185646	0.381222	947471	-0.623894	0.0037943	1.05539e+06	-0.468274
699.4/1003	699.392	1003.09	Rha-Rha-C10-C12:1+Na	Rha-Rha-C10-C12:1	1	MS, MS2	2	7124.46	6557	5914.5	5943.57	7529.24	5864.84	3729	3281.05	3234.97	7914.87	9293.31	8827.56	7924.66	8151.27	6019.11	6429.06	7985.57	6274.61	5141.17	6954.77	4708.85	16469.9	19820.5	15032.7	17107.7	6531.99	-1.38905	0.013476	6445.88	-1.40819	0.0096348	3415.01	-2.32468	0.00986952	8678.58	-0.979114	0.0205638	7365.01	-1.21588	0.00967109	6896.41	-1.31073
189.1/1004	189.148	1004.05	189.1/1004	NA	0	NA	NA	4132.22	3995.71	3674.94	3457.64	4226.65	4359.3	2332.52	2405.13	3123.49	5495.78	6736.06	6770.32	4690.56	4703.63	3708.37	3560.84	4723.75	3286.69	2253.06	3341.43	2843.41	8651	8326.41	9361.75	8779.72	3934.29	-1.15807	0.00110462	4014.53	-1.12894	0.000342289	2620.38	-1.7444	0.000126519	6334.05	-0.471046	0.0114301	4367.52	-1.00736	0.000621208	3857.09	-1.18666
153.1/1004	153.127	1004.11	153.1/1004	NA	0	NA	NA	2541.54	2322.81	2066.48	2143.85	2725.83	3168.06	1236.65	1821.75	2145.6	4045.15	4817.22	4897.86	2947.47	3223.87	2433.43	2389.59	3429.73	2384.56	1609.91	1992.25	1920.87	5895.79	5420.88	6091.82	5802.83	2310.28	-1.32869	0.000279382	2679.24	-1.11493	0.0016908	1734.67	-1.7421	0.00039307	4586.75	-0.339286	0.0261582	2868.26	-1.01658	0.000730441	2734.63	-1.08541
171.1/1004	171.138	1004.12	171.1/1004	NA	0	NA	NA	3664.13	3560.01	3592.69	3662.18	3521.86	3664.71	1898.05	2430.52	2694.64	5195.26	6246.24	6165.36	4827.77	4082.38	3605.24	3541.91	4711.45	3379.34	2247.15	2678.19	2572.02	7062.49	8108.64	7971.58	7714.24	3605.61	-1.09728	0.00597215	3616.25	-1.09303	0.00556211	2341.07	-1.72036	0.000332421	5868.95	-0.394421	0.0172968	4171.8	-0.886855	0.00190144	3877.57	-0.992371
359.3/1004	359.279	1004.29	359.3/1004	NA	0	NA	NA	14188.5	12885	12260.1	12004	15174.1	14472.5	7777.21	8864.08	10219.6	19155.3	25003.2	22385	15080.5	15149.3	13387.3	12779.2	15770.8	13464.9	8730.7	10582.7	9426.54	26569.4	26961.6	28121.8	27217.6	13111.2	-1.05374	5.73062e-05	13883.5	-0.971165	0.00132605	8953.62	-1.604	8.13636e-05	22181.2	-0.295204	0.0874986	14539	-0.904607	9.22544e-05	14005	-0.958597
527.3/1004	527.319	1004.29	Rha-C10-C10+Na	Rha-C10-C10	1	MS, MS2	2	46003.9	44008.9	43221.4	41127.8	49573.8	49109.9	28040	30247.5	32664.7	64343.8	85671.9	81883.2	53322.7	54014.3	45331.7	44789.4	55275.1	43438.7	31404.1	38510.9	32228.1	93914.7	95601.8	85098.7	91538.4	44411.4	-1.04345	0.00304799	46603.8	-0.973928	0.000528446	30317.4	-1.59423	0.000824668	77299.7	-0.243915	0.149728	50889.6	-0.847007	0.00077219	47834.4	-0.93633
292.7/1004	292.659	1004.37	292.7/1004	NA	0	NA	NA	3023.88	2489.66	2610.95	2279.05	2943.84	3210.18	1627.01	1761.75	2274.06	4034.19	4932.75	4797.18	3114.4	3361.02	2672.05	2656.65	3439.53	2791.69	1848.39	2272.09	2055.83	5584.8	5857.29	5487.7	5643.26	2708.17	-1.05921	0.000251594	2811.02	-1.00543	0.00420941	1887.61	-1.57997	0.000359592	4588.04	-0.298651	0.0487238	3049.16	-0.888118	0.00127267	2962.62	-0.929654
549.3/1004	549.3	1004.38	549.3/1004	NA	0	NA	NA	4725.79	4729.84	4273.66	3967.44	5167.36	5018.19	2660.49	2881.63	3090.33	5922.99	7570.09	8073.98	5329.02	5662.04	4798.2	5033.66	6048.59	4190.85	3516.38	3899.45	3065.7	9538.5	9302.36	6047.26	8296.04	4576.43	-0.8582	0.0782348	4717.66	-0.81435	0.0740611	2877.49	-1.52761	0.0391748	7189.02	-0.206628	0.45359	5263.08	-0.656514	0.108354	5091.03	-0.704465
332.3/1006	332.331	1005.65	332.3/1006	NA	0	NA	NA	60572.9	51315.2	45422.2	34276.2	57283.9	37308.1	79777.4	68735.3	177712	83991	117726	64854.1	108438	52698.3	52682.3	107862	131437	52025.8	141153	177713	48445.5	21756.1	122973	20734.8	55154.5	52436.8	-0.0729008	0.94368	42956.1	-0.360616	0.756077	108742	0.979352	0.330954	88857.2	0.688009	0.436836	71272.7	0.369871	0.703974	97108.1	0.816113
298.2/1007	298.217	1006.69	C11:1-HQ(II)	C11:1-HQ	1	MS, MS2	2	803446	793799	860133	728444	1.37315e+06	463285	691545	573991	616117	2.01273e+06	847381	695967	725035	650146	637089	681734	1.07311e+06	610646	575610	582583	628580	1.13342e+06	919362	1.0586e+06	1.03713e+06	819126	-0.340436	0.0617846	854960	-0.278665	0.572979	627218	-0.725555	0.00961457	1.18536e+06	0.19273	0.756939	670757	-0.628732	0.0160669	788497	-0.395415
300.2/1007	300.232	1007.36	C11-HQ	C11-HQ	1	MS, MS2	2	880213	871413	938449	775375	1.43183e+06	502240	738281	582499	643596	1.97926e+06	930961	801352	759999	688607	671930	714728	1.04841e+06	644006	644417	623644	660766	1.21568e+06	997334	1.14788e+06	1.1203e+06	896692	-0.321195	0.0623735	903150	-0.310842	0.516562	654792	-0.774771	0.00576336	1.23719e+06	0.14319	0.785153	706845	-0.664413	0.0131797	802382	-0.481518
335.2/1012	335.198	1012.33	335.2/1012	NA	0	NA	NA	7320.05	5799.62	3609.78	3502.05	4767.85	3910.74	620.782	25.1036	86.3454	8133.47	6258.6	5475.57	4142.6	5744.82	5278.43	3655.22	4027.45	4726.64	3363.75	1641.21	2911.07	9891.22	10366.2	4779.51	8345.64	5576.48	-0.581667	0.269424	4060.21	-1.03947	0.133474	244.077	-5.09561	0.0440517	6622.55	-0.333636	0.448234	5055.28	-0.723231	0.201573	4136.43	-1.01263
339.3/1015	339.289	1014.96	339.3/1015	NA	0	NA	NA	5581.63	2579.22	6668.23	2986.16	2961.72	6308.63	2358.52	5935.45	3928.4	6737.16	6006.07	5332.55	3145.31	5884.11	7267.79	2678.38	1060.69	7191.21	7016.77	8813.92	6677.66	5981.21	5973.22	5096.72	5683.71	4943.03	-0.20144	0.610066	4085.5	-0.47632	0.284754	4074.12	-0.480345	0.256586	6025.26	0.0841899	0.535988	5432.4	-0.0652438	0.857094	3643.43	-0.641538
454.3/1017	454.293	1016.93	LPE(16:0) (II)	LPE(16:0)	1	MS, MS2	2	294740	214750	403282	154103	163319	213971	126448	181530	144468	284286	303049	330272	267590	337613	263759	203737	190603	252175	307341	199594	204095	386075	353028	304342	347815	304257	-0.193027	0.522337	177131	-0.973503	0.00566958	150815	-1.20554	0.00369109	305869	-0.185405	0.216898	289654	-0.263989	0.160038	215505	-0.690596
476.3/1017	476.274	1016.95	LPE(16:0)_Na (II)	LPE(16:0)	0	NA	NA	54373.5	40895.8	68906.8	28660.8	32483.1	35786	23312.4	31565.5	23268.1	49927.7	54090.1	56535	49323.5	60666.3	47170.8	36848.4	36339.8	46936.5	53583.7	35944.2	34697.5	67904.6	64418.8	43838	58720.5	54725.4	-0.101653	0.735765	32310	-0.861885	0.0632434	26048.7	-1.17265	0.0364331	53517.6	-0.133849	0.564165	52386.9	-0.164657	0.512582	40041.6	-0.552364
246.6/1017	246.623	1016.95	246.6/1017	NA	0	NA	NA	7932.84	5363.54	9801.65	3961.75	4361.49	5602.58	3138.59	4926.65	3854.28	7295.12	7578.41	8093.49	7116.23	8165.16	7154.79	5265.89	4932.2	6545.6	7692.28	4615.68	5631.93	9487.21	9090.39	7524.3	8700.63	7699.34	-0.176385	0.534133	4641.94	-0.906392	0.00705776	3973.17	-1.13083	0.00423549	7655.67	-0.184591	0.216606	7478.73	-0.218327	0.169623	5581.23	-0.640536
255.6/1017	255.629	1016.96	255.6/1017	NA	0	NA	NA	8124.65	6270.24	10144	4255.13	5071.71	5839.7	3123.24	4774.53	3840.68	6796.61	7728.76	8800.06	7517.72	9105.48	7505.25	5578.09	5105.19	6821.97	7930.61	5638.88	5664.22	10447	9724.3	7624.93	9265.4	8179.61	-0.17982	0.485073	5055.51	-0.873995	0.0209578	3912.82	-1.24365	0.0102851	7775.14	-0.252984	0.228705	8042.82	-0.204152	0.299882	5835.08	-0.667099
498.3/1017	498.256	1016.97	498.3/1017	NA	0	NA	NA	11767.4	8864.55	13199.4	6299.51	7810.29	7137	5338.89	6715.48	4477.13	9429.81	10489.9	10448.9	10111.9	12515.2	9283.41	8434.22	8232.2	9668.64	10344.7	7795.67	6797.13	13026.5	12896.4	6916.77	10946.6	11277.1	0.0429214	0.89761	7082.27	-0.628194	0.190786	5510.5	-0.990222	0.102922	10122.9	-0.11286	0.724127	10636.8	-0.0414089	0.898958	8778.35	-0.318455
226.2/1021	226.158	1021.06	226.2/1021	NA	0	NA	NA	7788.82	12383	8149.55	11071.1	7707.99	7877.81	8598	8369.42	6536.37	7887.89	6610.27	7150.57	11220.7	10084.9	8750.39	9719.73	9404.51	8765.03	9170.4	9530.59	7484.86	8184.33	11568.8	8052.43	9268.52	9440.44	0.0265147	0.931446	8885.64	-0.0608635	0.821321	7834.6	-0.24248	0.353965	7216.24	-0.361092	0.209986	10018.7	0.11228	0.614569	9296.42	0.0043354
342.2/1028	342.243	1027.65	C13:1-PQS	C13:1-PQS	1	MS, MS2	2	391894	401160	431347	633755	755794	422078	323887	226598	228441	673448	464513	449214	322295	290346	356942	381692	416668	341715	198529	127201	133195	458596	377724	427184	421168	408134	-0.045354	0.65557	603875	0.519854	0.196734	259642	-0.697874	0.0183162	529058	0.329031	0.271222	323194	-0.381995	0.0340279	380025	-0.148303
326.2/1032	326.248	1032.37	C13:1-HQ(I)	C13:1-HQ	1	MS, MS2	2	280167	272643	289541	300722	558585	184426	230428	173642	196186	697498	301326	262094	253863	234101	235801	254445	382338	228201	189125	191670	199361	385897	303296	366145	351779	280784	-0.325209	0.0990487	347911	-0.0159513	0.975617	200085	-0.814056	0.0102523	420306	0.256769	0.672993	241255	-0.544111	0.0401757	288328	-0.286959
324.2/1033	324.232	1032.92	C13:2-HQ	C13:2-HQ	1	MS, MS2	2	215750	213699	227867	264229	487780	158485	196335	161320	167559	620290	235800	188006	221131	190696	206257	225734	361806	198041	151937	157418	171537	290822	231728	268863	263804	219105	-0.267843	0.114299	303498	0.20222	0.72412	175072	-0.591524	0.0176053	348032	0.399752	0.601846	206028	-0.356627	0.0590318	261860	-0.0106705
298.3/1034	298.347	1034.29	298.3/1034	NA	0	NA	NA	200655	266361	230581	292885	322438	308544	337310	218960	234759	301368	215552	235880	284407	264524	307298	300061	269773	293285	236897	221544	300720	273560	285532	267231	275441	232532	-0.244314	0.144084	307956	0.16098	0.0411063	263676	-0.0629778	0.782272	250933	-0.13444	0.445128	285410	0.0512906	0.517847	287706	0.0628509
368.2/1038	368.195	1038.27	368.2/1038	NA	0	NA	NA	5391.18	6066.19	4751.34	5667.39	6439.87	5682.83	3504.78	1657.84	2404.01	6057.49	6461.5	6769.94	5892.53	5573.74	4346.89	5241.7	6561.38	4254.75	2463.65	3116.7	1944.25	9705.76	9401.85	9128.39	9412	5402.9	-0.800766	0.00337135	5930.03	-0.666462	0.000734318	2522.21	-1.89981	0.00329451	6429.64	-0.549763	0.000449346	5271.05	-0.83641	0.00709586	5352.61	-0.814259
359.2/1038	359.19	1038.29	359.2/1038	NA	0	NA	NA	4830.54	5278.51	4118.1	4938.73	5935.64	4781.61	2611.12	1448.02	1936.1	5938	6128.39	5816.45	4897.74	4690.57	3954.86	4425.94	6036.93	3779.51	2031.6	2220.77	1826.24	8752.08	8786.16	7858.74	8465.66	4742.39	-0.83601	0.00126657	5218.66	-0.697944	0.00260225	1998.41	-2.08277	0.000150778	5960.95	-0.506081	0.00955414	4514.39	-0.907092	0.000705026	4747.46	-0.834468
596.2/1038	596.212	1038.29	596.2/1038	NA	0	NA	NA	3210.77	3720.65	1481.66	3446.31	1429.53	1598.53	1518.71	4407.56	4855.11	2860.96	1496.04	2627.18	2849.77	3472.92	3083.93	1565.64	2716.14	3816.25	5916.64	15806.3	14212.5	3360	4172.96	1829.85	3120.93	2804.36	-0.154305	0.759281	2158.12	-0.532202	0.365127	3593.79	0.203528	0.727492	2328.06	-0.422849	0.39135	3135.54	0.00673608	0.98526	2699.34	-0.209369
701.4/1039	701.408	1038.53	Rha-Rha-C10-C12+Na	Rha-Rha-C10-C12	1	MS, MS2	2	52368.2	54001.2	45383.1	50293.2	61192.5	45767.9	27717	20401.7	21519.7	58527.2	58261.1	61477.3	52478.6	48071.9	39835.2	44009.1	58768.3	39650.6	23706.4	28907	22209.1	92151.6	91803.2	80636.2	88197	50584.2	-0.802043	0.00195823	52417.9	-0.750671	0.00427401	23212.8	-1.92581	0.000414505	59421.9	-0.569736	0.0121996	46795.2	-0.914368	0.00144594	47476	-0.893532
679.4/1039	679.426	1038.55	679.4/1039	NA	0	NA	NA	7106.68	6134.7	4344.28	5319.21	7643.26	5147.06	2166.02	1449	2138.43	7722.23	6889.79	7056.81	6268.24	5118.74	4484.2	4600.16	6767.67	3776.15	2143.24	2557.61	2189.9	10556.6	11989	10153.3	10899.6	5861.89	-0.894842	0.00939737	6036.51	-0.852493	0.010329	1917.82	-2.50674	0.00117226	7222.95	-0.593621	0.0112447	5290.39	-1.04283	0.00185716	5047.99	-1.1105
387.3/1039	387.31	1038.79	387.3/1039	NA	0	NA	NA	10405.6	10805.6	9612.54	10107.9	11237.1	9805.74	5863.73	5384.48	5329.37	12659.1	12453	13031.8	11335.4	9994.87	8675.73	9823.47	12644.4	8111.81	5998.17	7005.8	5235.89	18753.3	20187.6	18789.2	19243.4	10274.6	-0.905285	0.000181223	10383.5	-0.890061	0.000166806	5525.86	-1.80009	0.000359701	12714.7	-0.597867	0.00229604	10002	-0.944071	0.00125268	10193.2	-0.916749
598.8/1039	598.84	1039.04	598.8/1039	NA	0	NA	NA	4062.75	3191.35	3879.24	1941.93	2241.41	2890.42	2128.78	2379.63	1848.64	4487.17	4137.22	4252.56	3382.09	3631.02	2768.51	2665.72	2071.93	2653.03	2434.08	2763.5	1675.36	6921.9	7532.59	5948.95	6801.14	3711.11	-0.873925	0.0085298	2357.92	-1.52826	0.0026138	2119.01	-1.68238	0.00534699	4292.32	-0.66402	0.0273731	3260.54	-1.06067	0.00591161	2463.56	-1.46503
321.2/1039	321.24	1039.05	321.2/1039	NA	0	NA	NA	37653	43021.7	34583.7	36391.4	41247.9	37199.1	12101.3	9392.77	7379.9	43707.1	36915.3	49739.7	44267.6	41602.6	39121.9	38162.3	45135.1	36015.5	26505.7	20250.3	27754.7	17496.7	37639.8	37919	31018.5	38419.5	0.30871	0.392127	38279.5	0.303443	0.39596	9624.67	-1.68832	0.0816171	43454	0.486363	0.202185	41664	0.425675	0.25323	39771	0.358587
281.2/1039	281.247	1039.06	PUFA(18:2)	PUFA(18:2)	1	MS, MS2	2	10931.9	11633.3	8996.44	9711.56	11406.6	9569.15	2979.45	2145.62	1752.07	12580.3	8837.38	12790.4	12199.7	11571.9	9281.67	9967.26	12085.8	9037.19	7236.32	5454.25	7296.49	4404.26	9915.18	9907.07	8075.5	10520.5	0.381581	0.316562	10229.1	0.341055	0.362956	2292.38	-1.81671	0.0825201	11402.7	0.497751	0.219725	11017.8	0.448206	0.248079	10363.4	0.359874
299.3/1039	299.258	1039.06	299.3/1039	NA	0	NA	NA	11496.2	12577.7	9533.04	10426.6	12457.4	9973.72	16297.6	14998.2	12473.6	12997.4	9378.51	13504.2	12303.5	11794.9	9683.2	10570.7	13453.7	9369.77	7664.6	5936.72	7563.77	4726.04	10438.9	10905.4	8690.1	11202.3	0.36635	0.338249	10952.6	0.333824	0.377066	14589.8	0.747517	0.0772384	11960	0.460776	0.250999	11260.5	0.373831	0.326909	11131.4	0.357187
1158.7/1039	1158.73	1039.17	1158.7/1039	NA	0	NA	NA	3973.04	2025.61	2862.55	1145.28	1328.6	1311.76	705.942	1568.09	852.433	4144.68	3274.72	2856.14	2103.82	2401.06	1627.4	1422.57	930.742	1489.07	1673.8	2349.11	983.026	4833.56	6963.71	4485.3	5427.53	2953.73	-0.877755	0.0669454	1261.88	-2.10472	0.0322611	1042.15	-2.38073	0.0206492	3425.18	-0.664116	0.105743	2044.09	-1.40883	0.0397622	1280.79	-2.08326
339.3/1040	339.289	1039.56	LPE(18:1)_fragment(I)	LPE(18:1)	0	NA	NA	8069.8	4576.47	8618.57	2529.96	2848.28	5324.01	6161.16	10496.6	7873.1	6801.3	7198.24	7444.71	6142.04	8258.59	7535.13	4897.79	3238.16	7501.21	11111.2	13191.3	11712.2	10079.5	9904.99	9376.02	9786.84	7088.28	-0.465408	0.16345	3567.42	-1.45596	0.0154477	8176.94	-0.259283	0.329161	7148.08	-0.453287	0.000783965	7311.92	-0.420593	0.0457177	5212.39	-0.908899
480.3/1040	480.308	1039.56	LPE(18:1)(I)	LPE(18:1)	1	MS, MS2	2	735739	486078	856057	320434	318927	555423	606968	1.0356e+06	762576	641126	701698	659277	592454	768806	784053	534070	340756	764052	938832	1.0706e+06	977093	792243	922579	813599	842807	692625	-0.283129	0.301253	398261	-1.08149	0.0152887	801715	-0.0721129	0.779867	667367	-0.336722	0.033194	715104	-0.237049	0.16873	546293	-0.625529
959.6/1040	959.609	1039.56	LPE(18:1)_dimer(I)	LPE(18:1)	0	NA	NA	11841.3	4045.31	14734.1	1494.94	1485.68	4533.74	8884.45	23903.2	11344.4	9512.61	10472	8294.46	5956.16	12226.9	10583.8	5363.8	1821.62	9018.67	23260.7	24278.4	16117.4	10690.9	16724.8	9259.33	12225	10206.9	-0.260294	0.637032	2504.79	-2.28708	0.0351248	14710.7	0.267027	0.665206	9426.35	-0.375065	0.345695	9588.94	-0.350393	0.425162	5401.36	-1.17844
259.6/1040	259.631	1039.71	LPE(18:1)_K_2+(I)	LPE(18:1)	0	NA	NA	23770.4	17791	26476.4	11416.2	11611.5	19306.7	20915.8	31658.1	24744	21167.8	21954.3	22282	20623.4	24251.3	26227.1	18141.1	12715.4	24474.6	28576.4	33181.8	31489.8	27291.1	29209.5	24909.6	27136.7	22679.3	-0.258872	0.219316	14111.5	-0.943376	0.0222135	25772.7	-0.074405	0.717299	21801.4	-0.315828	0.0425183	23700.6	-0.195322	0.175657	18443.7	-0.557116
502.3/1040	502.29	1039.71	LPE(18:1)_late_Na(II)	LPE(18:1)	0	NA	NA	117427	82337.9	130601	52162.8	54086.6	87395.7	107985	157934	111795	102358	109519	101895	97204.8	128156	127434	88548.3	58191.8	120004	148050	168235	143150	123072	138800	105215	122362	110122	-0.152056	0.524897	64548.4	-0.922707	0.0191429	125905	0.0411725	0.861263	104591	-0.226405	0.203257	117598	-0.0572946	0.752075	88914.6	-0.460667
981.6/1040	981.59	1039.81	LPE(18:1)_dimer_Na(I)	LPE(18:1)	0	NA	NA	6435.13	2211.54	6734.14	541.41	764.607	2659.56	4325.08	10443	5070.33	4339.79	4326.29	3922.45	2658.66	5227.33	4745.63	2512.68	309.617	4216.64	8859.05	9361.17	7177.4	5075.37	6724.76	3567.26	5122.46	5126.93	0.00125947	0.998074	1321.86	-1.95427	0.0323024	6612.8	0.368424	0.537217	4196.18	-0.287762	0.416947	4210.54	-0.282832	0.492241	2346.31	-1.12644
499.3/1040	499.282	1039.81	LPE(18:1)_dimer_K(I)	LPE(18:1)	0	NA	NA	11705.4	5164.38	13319.4	2587.47	2436.4	6328.91	8364.04	18860.2	11545.3	8847.82	9281.38	8441.99	6785.34	10019.2	9880.13	6379.96	2262.46	9987.05	15499.4	17709.4	13774.5	10941.4	13074.4	9759.39	11258.4	10063.1	-0.161932	0.689662	3784.26	-1.57292	0.0111996	12923.2	0.198959	0.652524	8857.06	-0.346105	0.124332	8894.88	-0.339957	0.175054	6209.82	-0.858381
309.2/1040	309.203	1039.81	309.2/1040	NA	0	NA	NA	5352.87	6354.83	4467.65	5936.66	5595.85	5679.46	5564.73	5012.51	5449.18	6281.78	4694.08	5010.36	6400.88	5966.1	5651.47	5652.39	6414.39	5626.33	4939.58	5898.78	6194.81	5809.09	6105.4	5615.47	5843.32	5391.78	-0.116027	0.498117	5737.32	-0.0264109	0.581581	5342.14	-0.129371	0.0871427	5328.74	-0.132994	0.40225	6006.15	0.0396515	0.569871	5897.7	0.013364
268.6/1040	268.636	1039.82	268.6/1040	NA	0	NA	NA	12728.6	9160.47	13382.9	5964.24	5667.97	10119.2	11514.9	16254.1	12098.8	10752.7	11217.1	10365	10175.8	13300.5	13321.9	10069.2	6494.99	12226.8	15327.5	17903.2	15072.6	12798.4	14623.4	12045.5	13155.8	11757.3	-0.162133	0.420909	7250.46	-0.859551	0.0350864	13289.2	0.0145645	0.941588	10778.3	-0.287567	0.0782013	12266.1	-0.101024	0.533163	9596.99	-0.45504
524.3/1040	524.272	1039.82	LPE(18:1)_adduct(I)	LPE(18:1)	0	NA	NA	18908.3	15611.5	20163.8	9771.76	10838.8	14861.2	17602	24343.5	17491.7	16761.6	14800.2	16816.2	16951.4	18572.5	18731.6	15675.1	12034.3	17563.7	22211.9	24975.3	20286.2	19763.2	21905.4	13697.2	18455.2	18227.9	-0.0178837	0.940389	11823.9	-0.642319	0.0969505	19812.4	0.102373	0.705679	16126	-0.194641	0.446139	18085.2	-0.0292208	0.895683	15091	-0.290338
326.4/1043	326.378	1042.91	326.4/1043	NA	0	NA	NA	13236.9	17591.7	14821	12953.2	16744.8	14624.8	17560	18716.2	13115	17963.2	12476.1	14995.3	21805.4	13364.9	13967.4	14843.6	13687.8	13112.6	10788.8	26507.6	16546.5	15372.7	15379.1	15588.2	15446.7	15216.5	-0.0216571	0.873254	14774.3	-0.0642107	0.602592	16463.7	0.0919928	0.611914	15144.9	-0.0284692	0.866683	16379.2	0.0845696	0.764323	13881.4	-0.154149
385.2/1044	385.178	1043.68	385.2/1044	NA	0	NA	NA	7133.92	10757.2	5372.64	25050.9	14261.3	11962.7	19668.3	12995.1	21886	25259.9	17931.1	9027.55	21178.1	29229.8	32384.1	18465.8	42585.2	32756	8511.86	14806.1	30192.7	4610.85	7147.53	9197.53	6985.3	7754.6	0.15073	0.729184	17091.6	1.2909	0.117987	18183.1	1.38021	0.0344047	17406.2	1.31721	0.148408	27597.3	1.98213	0.0150933	31269	2.16234
329.3/1050	329.268	1049.8	329.3/1050	NA	0	NA	NA	3540.35	3946.41	2289.91	45.6532	37.6555	45.8428	43.4256	58.7425	58.5944	3692.68	845.976	536.664	98.9578	73.345	100.648	31.4214	104.764	53.1188	373.713	56.5047	44.456	2165.87	2645.1	1589.65	2133.54	3258.89	0.611132	0.141052	43.0505	-5.63108	0.0206375	53.5875	-5.31521	0.0208231	1691.77	-0.334714	0.709085	90.9837	-4.5515	0.021518	63.1014	-5.07943
553.3/1051	553.334	1051.37	Rha-C10-C12:1+Na	Rha-C10-C12:1	1	MS, MS2	2	21428.7	20656.3	19447.5	19566.3	25160	21295.3	11848.7	9501.56	9348.18	28032.1	33667.7	30207.5	22696.4	22026.4	20032.1	19313.8	24578.6	19270.5	11184.5	11230.9	8603.52	38606.1	41121.5	35769.6	38499.1	20510.9	-0.908436	0.00333747	22007.2	-0.806847	0.00191939	10232.8	-1.91162	0.000493349	30635.7	-0.329608	0.025313	21584.9	-0.834798	0.00231541	21054.3	-0.870708
575.3/1052	575.316	1051.63	575.3/1052	NA	0	NA	NA	2982.94	2467.9	2332.86	2674.16	3571.66	2397.84	1210.03	888.973	845.503	3734.45	3608.75	4153.66	2802.88	2569.53	2344.35	2297.57	3347.88	2649.05	1065.99	769.698	448.956	4924	5344.21	3464.01	4577.4	2594.57	-0.819036	0.0607005	2881.22	-0.667849	0.0769376	981.502	-2.22147	0.0207358	3832.29	-0.256324	0.320162	2572.25	-0.831498	0.065338	2764.83	-0.727338
502.3/1062	502.29	1061.9	LPE(18:1)_Na(I)	LPE(18:1)	0	NA	NA	27555.7	21172.5	33538.4	4809.78	5439.97	5937.46	16643.9	24760.1	18512.2	18992.2	23786.6	24897.9	21682.2	21787.1	12396	10873.6	12375.3	11016.7	42816.2	45855.3	46790	53816.1	39553.1	34243.7	42537.6	27422.2	-0.633396	0.10599	5395.73	-2.97885	0.023579	19972	-1.09076	0.0451391	22558.9	-0.915044	0.0650029	18621.8	-1.19175	0.0354677	11421.9	-1.89694
480.3/1062	480.308	1061.91	LPE(18:1)(II)	LPE(18:1)	1	MS, MS2	2	139090	102385	171561	21680.3	26092.4	27851.2	71796	119365	94207.5	92985.6	109295	122922	107157	96818.1	52674.6	48899	56458.6	53766.1	204274	207107	235835	272932	194172	199393	222166	137679	-0.690328	0.0626141	25208	-3.13968	0.0158697	95122.9	-1.22377	0.0207111	108401	-1.03526	0.0354408	85550	-1.3768	0.0151649	53041.3	-2.06645
524.3/1062	524.272	1061.93	LPE(18:1)_late_adduct(II)	LPE(18:1)	0	NA	NA	7002.93	5670.57	8375.27	562.971	831.993	716.336	3857.72	6538.31	4530.5	5042.8	5329.34	6541.15	5900.09	5217.29	2374.61	2255.92	3291.37	2213.84	9845.84	10172.9	11246.3	12630.3	10146.1	6980.81	9919.07	7016.25	-0.499503	0.211572	703.767	-3.81704	0.0298193	4975.51	-0.99536	0.0752862	5637.76	-0.815081	0.11096	4497.33	-1.14113	0.0592559	2587.04	-1.9389
312.2/1064	312.195	1063.71	C11:2-QNO	C11:2-QNO	1	MS, MS2	2	3957.87	3155.05	4487.77	6443.18	8517.83	3935.78	2089.76	1564.84	2384.02	7274.07	5683.52	4803.33	2114.79	1276.74	3800.56	2017.14	3622.95	2857.87	285.528	67.3555	828.511	4626.99	2886.9	3833.68	3782.52	3866.89	0.0318263	0.901091	6298.93	0.735759	0.189175	2012.87	-0.910092	0.0535633	5920.3	0.646322	0.0799188	2397.36	-0.657902	0.206759	2832.65	-0.417196
341.3/1066	341.266	1066.01	341.3/1066	NA	0	NA	NA	23494.2	24182.5	23767.7	23511.6	27323.6	23324.5	25296	25504.1	23168.6	21237.9	22343.3	21620.7	26316.1	23138.7	26225.6	25146.6	27906.8	25085.4	22629.1	26963.1	26588.4	23799.9	24128.3	23089.5	23672.6	23814.8	0.00864066	0.720466	24719.9	0.0624556	0.508734	24656.2	0.0587342	0.319873	21734	-0.123267	0.0122801	25226.8	0.0917398	0.272119	26046.2	0.137858
1110.4/1069	1110.38	1068.85	1110.4/1069	NA	0	NA	NA	2652.06	3797.98	7320.05	4182.72	4992.51	5412.68	14483.4	8685.68	8282.24	4002.29	2949.47	2704.2	2931.29	4299.25	2843.56	4182.31	5232.37	2588.66	4274	3981.28	2670.67	5144.49	5203	3582.61	4643.37	4590.03	-0.0166679	0.974245	4862.64	0.066567	0.751987	10483.8	1.17492	0.0916664	3218.65	-0.528715	0.103613	3358.04	-0.467554	0.145369	4001.12	-0.214769
313.3/1069	313.273	1069.49	313.3/1069	NA	0	NA	NA	4208.73	48.0263	3580.63	62.8479	67.4237	95.2012	289.199	6603.64	3767.49	5977.04	5022.61	2412.46	56.8285	1958.28	7070.44	53.7833	58.2124	6315.25	5678.02	16119.2	14890.2	7087.31	3226.57	3086.45	4466.77	2612.46	-0.773825	0.371202	75.1576	-5.89317	0.0787148	3553.45	-0.330015	0.707311	4470.7	0.0012679	0.998261	3028.51	-0.560623	0.597269	2142.42	-1.06
342.2/1070	342.242	1069.88	342.2/1070	NA	0	NA	NA	37741.5	37145.2	39865.4	43425	54738.2	29116.4	31560.3	19598.3	21312.5	68725.4	40762.1	38153.5	25999.5	26400.4	28842.3	29393.9	36020.9	26772.5	19366.6	12216.2	13969.3	43894.1	32865.9	42000.2	39586.7	38250.7	-0.049531	0.736183	42426.5	0.0999487	0.752205	24157	-0.712574	0.0383321	49213.7	0.314042	0.434163	27080.7	-0.54775	0.0586422	30729.1	-0.365411
507.3/1070	507.269	1069.88	507.3/1070	NA	0	NA	NA	9370.78	2363.96	7925.84	2178.74	1951.19	1927.63	4582.25	12273.9	6784.91	11325.7	8285.53	4724.12	2525.59	4934.32	11450.5	1859.44	3007.58	11065	9254.1	25934.5	21535.1	10859.8	6536.07	5488.32	7628.05	6553.52	-0.219044	0.711764	2019.19	-1.91754	0.0758704	7880.37	0.0469474	0.933338	8111.77	0.0887023	0.857228	6303.45	-0.275172	0.698197	5310.69	-0.522416
485.1/1080	485.112	1079.89	485.1/1080	NA	0	NA	NA	5644.73	7862.39	5279.85	7153.37	6854.69	5823.31	5508.39	5593.01	4582.81	5071.32	4678.37	4888.24	7513.23	5863.44	5514.25	6159.94	6574.44	6181.48	5825.11	6761.61	5932.81	5146.74	7354.58	5394.68	5965.33	6262.32	0.0700954	0.794841	6610.45	0.148147	0.478758	5228.07	-0.190324	0.412792	4879.31	-0.289926	0.258457	6296.97	0.0780564	0.740051	6305.29	0.07996
555.4/1087	555.35	1087.35	Rha-C10-C12	Rha-C10-C12	1	MS, MS2	2	77173.4	76378.9	73924.1	72661.1	78558.7	72060.2	48705.8	42451.6	40419.5	95283.5	99668.2	97294.1	73858.7	65487.1	65967.4	66572	84570.3	63397.5	36149.5	36010.6	29848.3	116678	115437	104551	112222	75825.5	-0.5656	0.0078858	74426.7	-0.592462	0.00298775	43859	-1.35541	0.000309973	97415.2	-0.204135	0.0500228	68437.7	-0.71349	0.00122409	71513.3	-0.650071
387.3/1087	387.31	1087.35	387.3/1087	NA	0	NA	NA	17539.9	17211.4	17040.4	16508.8	18501.8	16664.9	11727.1	10052.6	9984.53	22037.7	22938.4	21747.2	16796.7	15120	15702.2	15996.9	19762.3	14155	8975.15	8666.5	7055.91	25754	26788.7	25851.8	26131.5	17263.9	-0.598035	0.000257927	17225.2	-0.601275	0.00115161	10588.1	-1.30335	0.000105363	22241.1	-0.232564	0.00137259	15873	-0.719221	0.000162226	16638.1	-0.651305
577.3/1087	577.332	1087.35	Rha-C10-C12+2Na	Rha-C10-C12	0	MS, MS2	2	10159	9843.44	8890.05	9217.61	9891.02	8636.87	7463.16	5501.29	4660.57	11734.2	12051.5	12198.8	9499.69	9388.41	8869.18	8905.34	11243.3	8185.29	5080.02	5566.02	4045.98	14425	14484.2	11052	13320.4	9630.83	-0.467907	0.0705123	9248.5	-0.526348	0.0583064	5875	-1.18098	0.00776465	11994.8	-0.151224	0.362855	9252.43	-0.525735	0.0658207	9444.65	-0.49607
277.2/1089	277.175	1088.63	277.2/1089	NA	0	NA	NA	4658.62	4014.61	3607.17	4555.89	7769.95	4368.89	2014.04	2503.13	2755.93	4335.4	5124.91	3919.8	5430.61	4158.91	5441.7	5542.24	5949.74	4985.63	175.577	51.5693	70.1834	4594	3161.77	4106.47	3954.08	4093.47	0.0499796	0.803114	5564.91	0.493015	0.279859	2424.37	-0.705736	0.048157	4460.04	0.173713	0.410506	5010.41	0.341585	0.152265	5492.53	0.474129
368.3/1089	368.258	1089.15	368.3/1089	NA	0	NA	NA	2564.48	2473.22	2828.77	4689.57	5715.81	2304.14	2407.68	1397.6	1027.78	5004.05	2886.47	2642.8	1707.55	1411.83	2096.86	2390.47	3256.01	2178.14	591.119	101.213	95.181	2472.34	2032.67	2262.98	2256	2622.16	0.216988	0.0938065	4236.51	0.90911	0.187363	1611.02	-0.485792	0.254329	3511.11	0.63816	0.233897	1738.75	-0.375719	0.104934	2608.21	0.209292
360.4/1090	360.362	1089.66	360.4/1090	NA	0	NA	NA	26453.7	13820.9	23781.3	17409.2	35440.9	25448.2	29888.1	17794.9	41893.2	26708.1	42502.8	18596	38601	20405.3	25012.9	34292.8	40635.8	25214.5	23478.9	34882.8	9943.24	6920.12	46549.8	4757.56	19409.2	21351.9	0.13763	0.901592	26099.4	0.427281	0.681643	29858.7	0.621416	0.542987	29269	0.592634	0.565006	28006.4	0.529019	0.603631	33381	0.782291
229.2/1095	229.216	1095.32	229.2/1095	NA	0	NA	NA	5672.54	7057.98	5917.89	5804.73	6136.05	6466.46	6038.68	6011.58	5754.4	5980.66	5982.77	6140.47	7083.91	6297.63	6848.27	5912.91	7595.69	6290.95	6170.2	7742.71	7150.32	6958.08	6860.33	6701.31	6839.91	6216.14	-0.137958	0.279865	6135.75	-0.156738	0.0515147	5934.89	-0.204756	0.00175983	6034.64	-0.18071	0.00147256	6743.27	-0.0205283	0.725193	6599.85	-0.051544
295.3/1097	295.263	1097.11	295.3/1097	NA	0	NA	NA	2990.44	4492.98	4098.08	925.72	791.614	41.3419	4491.69	1544.66	2794.69	11594.6	3066.88	2499.1	35.1007	58.2329	53.4577	905.147	2273.05	40.9103	4528.79	3932.71	5042.69	34.1101	39.5938	98.0637	57.2559	3860.5	6.07522	0.0135538	586.225	3.35596	0.193892	2943.68	5.68405	0.0774135	5720.19	6.6425	0.194097	48.9304	-0.226692	0.731198	1073.03	4.22813
335.3/1097	335.255	1097.11	335.3/1097	NA	0	NA	NA	23045.6	38557.7	34646.4	9346.42	9270.29	5342.35	36360.1	16434.7	24444.1	93907	25651.4	21394.8	7009.48	2952.41	5612.71	10062	19464.9	5835.66	37148.1	32374.1	44430.2	3987.88	1506.56	5882.54	3792.33	32083.3	3.08067	0.0200686	7986.35	1.07445	0.0839546	25746.3	2.76321	0.0570799	46984.4	3.63103	0.207073	5191.53	0.453078	0.466123	11787.5	1.63611
285.2/1098	285.172	1097.88	285.2/1098	NA	0	NA	NA	8400.4	9436.83	8388.3	10159	12481.9	9123.09	8695.8	8065.88	7250.89	5738.16	7633.67	6938.64	7680.8	5676.76	9253.63	9431.84	9127.95	7928.46	2002.83	1340.93	928.829	5645.75	5168.12	5233.78	5349.22	8741.85	0.70861	0.00428888	10588	0.985032	0.031699	8004.19	0.581428	0.0153748	6770.16	0.339861	0.115652	7537.06	0.494675	0.166409	8829.42	0.72299
569.3/1098	569.337	1097.88	569.3/1098	NA	0	NA	NA	7901.3	7023.14	6826.76	9170.89	10990.9	6675.44	8490.84	6471.43	5418.5	4552.76	6698.57	5186.13	5800.07	4594.36	7466.77	7754	6926.57	7216.15	967.075	428.441	191.803	4197.53	3380.16	3420.19	3665.96	7250.4	0.983869	0.00130311	8945.75	1.28701	0.04646	6793.59	0.889982	0.063867	5479.15	0.579762	0.0882901	5953.73	0.699603	0.0995909	7298.91	0.99349
344.3/1104	344.258	1104.3	344.3/1104	NA	0	NA	NA	59951.9	62089.4	66744.1	58790.9	77090.3	37277.7	46115.1	30324.7	32694.5	117277	67570.4	64925	40767.9	37665.4	43037.4	43307.7	51876.6	40085.5	33600.6	19457.7	21547.8	81889.3	59358.5	79830.1	73692.6	62928.5	-0.227808	0.270139	57719.6	-0.352458	0.315794	36378.1	-1.01845	0.0166816	83257.4	0.176059	0.644305	40490.2	-0.863947	0.0386566	45090	-0.708714
507.3/1110	507.269	1109.69	507.3/1110	NA	0	NA	NA	5375.31	804.224	4201.16	624.834	617.963	360.51	724.046	7350.43	3168.38	5078.97	4305.15	1434.05	661.764	3283.6	4953.99	602.942	822.727	5240.7	10178.6	23414.7	18617.5	5947.32	3925.2	2794.28	4222.27	3460.23	-0.287148	0.671757	534.436	-2.98193	0.0560346	3747.62	-0.172043	0.839575	3606.05	-0.227596	0.691861	2966.45	-0.509278	0.46766	2222.12	-0.926078
326.2/1112	326.248	1111.74	C13:1-HQ(II)	C13:1-HQ	1	MS, MS2	2	50088.8	47016.5	49147.2	40036.7	87221.8	23129.2	43368.1	30802.6	36276.5	159780	53348.3	43596.5	39058.3	36581.1	33689	36404.9	72501.8	32509.8	33814.4	30131.6	34014.3	80454.4	60593.5	76544.3	72530.7	48750.8	-0.573165	0.0565684	50129.2	-0.53294	0.364567	36815.8	-0.978268	0.0121614	85574.9	0.238596	0.760875	36442.8	-0.992958	0.0216585	47138.8	-0.621676
299.2/1113	299.195	1112.53	299.2/1113	NA	0	NA	NA	44958	49230.1	51183.2	36714.6	44260	45214.1	54741.3	52406.5	47393.2	39138.4	42190.5	50233	41706	47294.2	47754.1	44911.2	45905.4	48076.6	42277.9	51417.1	39226.7	41991.9	46402.4	45297.5	44563.9	48457.1	0.120832	0.168011	42062.9	-0.0833281	0.466813	51513.7	0.209079	0.0641916	43854	-0.0231678	0.856534	45584.7	0.0326755	0.689529	46297.8	0.0550668
255.2/1113	255.232	1112.55	255.2/1113	NA	0	NA	NA	66317	73403.2	74635.5	52282.4	60952.7	63155.8	79917.6	79423.7	72110.3	55356.3	61826	73964.5	59087.6	60853.9	65833.9	60061.4	63120	63439.1	57724.7	70282.9	53719.4	58183.5	64792.1	67722.2	63565.9	71451.9	0.168719	0.109139	58797	-0.112512	0.336558	77150.5	0.279423	0.0234669	63715.6	0.00339332	0.982083	61925.1	-0.0377287	0.663335	62206.8	-0.0311801
219.2/1113	219.21	1112.63	219.2/1113	NA	0	NA	NA	6956.28	7893.53	8175.79	5481.12	6470.02	6814.99	8811.8	8723.38	7409.82	5774	7191.79	8118.82	6416.95	6870.88	7192.46	6730.32	7363.63	7102.44	6753.23	7989.11	5903.18	6484.34	7212.69	7663.87	7120.3	7675.2	0.108266	0.332905	6255.38	-0.186841	0.177777	8315	0.223779	0.108672	7028.2	-0.0187825	0.911722	6826.76	-0.0607362	0.520159	7065.47	-0.0111533
238.2/1113	238.224	1112.64	238.2/1113	NA	0	NA	NA	4509.28	4750.37	4841.27	3649.18	4111.27	4168.07	5936.21	5300.14	4389.57	3819.09	4484.95	4816.49	4206.07	4443.82	4554.54	4301.38	4201.17	4588.14	4121.32	4886.72	3234.92	3854.65	4519.28	4216.58	4196.84	4700.31	0.163453	0.102412	3976.17	-0.0779216	0.433099	5208.64	0.311604	0.139637	4373.51	0.0594899	0.644759	4401.48	0.0686851	0.415712	4363.56	0.0562044
553.4/1113	553.42	1112.64	palmitoleic acid_2M2Na	palmitoleic acid	0	MS, MS2, RT	1	5535.07	6843.72	6381.08	4616.13	5311.11	5472.59	6642.27	7704.3	6850.93	5016.51	5401.39	7327.63	4682.04	5104.03	5322.01	4673.24	5979.97	5235.69	4733.66	5746.6	4527.35	4755.37	5667.97	5442.6	5288.65	6253.29	0.241717	0.117319	5133.28	-0.0430184	0.703581	7065.83	0.417961	0.014754	5915.18	0.161523	0.482039	5036.03	-0.0706127	0.494975	5296.3	0.00208576
547.4/1113	547.403	1112.74	palmitoleic acid_2MK	palmitoleic acid	0	MS, MS2, RT	1	6023.75	5924.72	5249.77	4284.32	5589.41	5190.43	6334.73	6379.32	5355.94	4520.47	4999.43	6191.81	4911.3	4719.45	5115.28	4824.37	5384.49	5068.03	4642.7	4891.62	4218.2	4629.44	5571.05	5034.55	5078.35	5732.75	0.174868	0.148705	5021.39	-0.016273	0.910513	6023.33	0.246203	0.0962174	5237.24	0.0444474	0.796879	4915.34	-0.0470672	0.624008	5092.3	0.0039577
509.5/1113	509.456	1112.75	palmitoleic acid_2M	palmitoleic acid	0	MS, MS2, RT	1	3143.45	3017.6	3354.51	1856.08	2426.22	2154.97	3328.85	3867.81	3133.48	2017.51	2568.79	3298.65	1767.99	2007.91	2271.09	1965.99	2022.19	2169.99	1745.73	2224.34	1447.56	1952.65	2670.57	2434.22	2352.48	3171.85	0.431142	0.0428237	2145.75	-0.132699	0.485658	3443.38	0.549643	0.0232193	2628.31	0.159955	0.561934	2015.66	-0.22293	0.26746	2052.72	-0.196645
729.4/1116	729.439	1116.35	729.4/1116	NA	0	NA	NA	10102.9	10282.3	10301.1	8185.97	7988.58	5649.44	7516.54	5793.86	4952.85	15398.4	10594.3	10197.6	8923.65	7458.1	6353.03	8096.27	9721	6794.67	6239.17	6332.23	4333.67	12228.5	13228.3	10093.5	11850.1	10228.8	-0.212271	0.221116	7274.67	-0.703951	0.0211768	6087.75	-0.960923	0.00934301	12063.4	0.0257344	0.917894	7578.26	-0.644965	0.0245605	8203.98	-0.530508
333.2/1118	333.24	1118.41	333.2/1118	NA	0	NA	NA	17011.1	25383	32217.8	2835.88	1689.76	683.777	15955.7	6480.13	15091.3	39600.7	14342.9	13934.3	1983.65	138.542	1396.29	1716.67	7617.86	1499.6	21080.8	12303.1	13366	4267.29	347.179	2129.11	2247.86	24870.6	3.46782	0.0293432	1736.47	-0.37239	0.718	12509	2.47635	0.0626776	22626	3.33136	0.136024	1172.83	-0.938561	0.457778	3611.38	0.683998
370.3/1121	370.274	1120.98	C15:1-QNO	C15:1-QNO	1	MS, MS2	2	27592	26256.2	29529.4	29995.7	35567.2	15743.1	23116.1	14770.9	15666.3	57764	33707.2	34963.5	18499.5	17688.8	21083.3	22565.5	25711.6	19800.5	14490.8	7893.64	8550.77	43109	32639	44166.7	39971.6	27792.6	-0.524275	0.0721731	27102	-0.560575	0.151686	17851.1	-1.16296	0.0103845	42144.9	0.076384	0.81847	19090.5	-1.06612	0.0230244	22692.5	-0.816755
353.3/1121	353.266	1121.36	353.3/1121	NA	0	NA	NA	18673.5	22688.2	14663.8	2353.3	1829.94	1879.59	3999.84	2813.89	4034.12	17269.7	8144.72	6585.28	4826.75	4136.35	3910.73	2197.05	6831.74	3425.25	6069.15	3588.3	5122.47	9535.99	11802.6	8612.27	9983.62	18675.2	0.903487	0.0487068	2020.94	-2.30453	0.0119245	3615.95	-1.46519	0.0115666	10666.6	0.0954634	0.859658	4291.28	-1.21816	0.0198963	4151.34	-1.26598
683.5/1121	683.543	1121.36	683.5/1121	NA	0	NA	NA	3439.11	3323.97	2078.8	46.9653	45.4644	56.7398	46.9143	68.9507	42.209	2162.88	257.439	45.166	40.7917	44.0363	17.6248	51.7883	62.2117	32.0466	38.6779	58.4176	30.3153	92.9209	333.02	303.356	243.099	2947.29	3.59978	0.0222866	49.7232	-2.28955	0.124474	52.6913	-2.20591	0.126346	821.829	1.75729	0.48109	34.1509	-2.83155	0.107992	48.6822	-2.32008
313.3/1121	313.273	1121.48	313.3/1121	NA	0	NA	NA	9050.43	9865.57	6465.03	157.896	83.8192	224.186	1046.13	628.51	1440.69	6720.1	3515.91	2555.38	1170.84	1272.12	920.599	193.046	2140.89	809.408	2421.16	1095.79	1991.09	4565.3	4429.61	4255.6	4416.84	8460.34	0.937703	0.0576326	155.3	-4.82988	5.02648e-05	1038.44	-2.08859	0.00187526	4263.8	-0.0508748	0.914483	1121.19	-1.97799	2.18297e-05	1047.78	-2.07568
331.3/1121	331.284	1121.48	331.3/1121	NA	0	NA	NA	8219.67	9700.76	6372.44	162.083	81.4554	94.9835	1008.1	392.146	1145.41	6665.51	2819.35	2144.63	1244.53	1077.97	749.027	37.1185	1735.86	670.663	1829.67	605.382	1264.22	3495.21	3852.07	3600.28	3649.18	8097.62	1.14992	0.0423187	112.841	-5.01522	0.000509284	848.554	-2.1045	0.00218347	3876.5	0.0871796	0.886751	1023.84	-1.83358	0.000226927	814.547	-2.1635
255.2/1125	255.232	1124.83	palmitoleic acid	palmitoleic acid	1	MS, MS2, RT	1	14676.1	13108.5	14546.4	7061.17	8656.32	6348.84	11372.2	11867.1	9890.35	9723.23	11567.3	14690.8	12271.9	10996.9	9326.54	9269.16	10092.3	8557.65	13511.3	17293.9	15150.6	21423.7	17041.3	18637.1	19034	14110.3	-0.431829	0.0468452	7355.44	-1.3717	0.0037674	11043.2	-0.785421	0.0128457	11993.8	-0.666293	0.022553	10865.1	-0.808877	0.00884218	9306.37	-1.03229
299.2/1125	299.195	1124.83	palmitoleic acid_2Na	palmitoleic acid	0	MS, MS2, RT	1	10006.8	9795.1	10948.7	5017.91	6158.32	4549.5	9049.98	9070.41	6888.12	7489.96	8638.97	11329.7	9335.81	8670.29	7174.14	7127.3	7887.15	6595.7	11255.1	13843.3	11104.4	15545.3	12560.2	12699.4	13601.6	10250.2	-0.408127	0.0611221	5241.91	-1.37561	0.00502572	8336.17	-0.706322	0.0145302	9152.87	-0.571483	0.0423174	8393.41	-0.69645	0.01532	7203.38	-0.917032
352.3/1129	352.263	1129.43	352.3/1129	NA	0	NA	NA	3040.5	2858.57	2915.81	3884.66	8013.56	1639.43	2415.76	1782.99	1903.54	10053.6	3503.85	2861.96	3106.49	2327.67	2774.54	3384.23	5825.02	3194.09	1240.19	1299.16	1340.95	3967.72	2748.45	3915.57	3543.92	2938.29	-0.270366	0.266381	4512.55	0.348599	0.658495	2034.1	-0.800956	0.04439	5473.15	0.627026	0.490775	2736.23	-0.373152	0.170883	4134.45	0.222351
354.3/1130	354.279	1130.46	354.3/1130	NA	0	NA	NA	30453	24004.7	21660.8	17298.4	35227	7880.63	14452.6	9366.33	12023.2	106332	52701	51133	13651.9	20956.4	16640.9	20377.1	27908	16719.1	9791.25	8394.91	8570.37	123838	138216	144411	135488	25372.8	-2.41681	0.000820763	20135.4	-2.75037	0.000483114	11947.4	-3.50341	0.00150653	70055.4	-0.951602	0.0568903	17083.1	-2.98753	0.00103891	21668.1	-2.64453
494.3/1132	494.323	1131.88	494.3/1132	NA	0	NA	NA	7443.74	4019.39	8952.28	3127.36	3438.64	5858.14	7245.1	11942.7	8908.55	5312.65	6139.38	5639.82	4998.42	7679.06	7646.86	4994.58	3328.98	7827.97	6076.43	7409.96	6540.81	6310.53	7087.05	6557.35	6651.64	6805.13	0.0329128	0.926329	4141.38	-0.683598	0.092055	9365.46	0.493639	0.18424	5697.28	-0.223437	0.0454027	6774.78	0.0264633	0.90421	5383.84	-0.305075
353.3/1137	353.266	1137.12	353.3/1137	NA	0	NA	NA	25288.4	17802.5	25243.9	3278.42	3521.86	3756.82	3555.51	3310.55	3183.37	17787.8	10976.4	9541.56	7187.03	12794.3	5503.87	3208.18	6856.87	4883.3	7770.95	3904.38	3638.12	19260	19471.9	13905.8	17545.9	22778.3	0.376524	0.171418	3519.03	-2.31788	0.0160059	3349.81	-2.38898	0.0157905	12768.6	-0.458539	0.208635	8495.08	-1.04644	0.0356869	4982.78	-1.81611
256.3/1141	256.263	1141.5	256.3/1141	NA	0	NA	NA	5359.29	6063.19	5095.57	5273.33	5819.43	10482.9	5949.55	6666.98	4919.57	8367.43	6648.41	5785.29	6173.9	6363.96	6919.08	7364.56	5709.65	6482.68	6407.4	7471.62	6412.13	11246.8	6192.79	9960.55	9133.39	5506.02	-0.730142	0.134669	7191.89	-0.344779	0.435935	5845.37	-0.643857	0.152504	6933.71	-0.397524	0.286911	6485.65	-0.4939	0.221019	6518.96	-0.486508
533.3/1144	533.284	1144.02	533.3/1144	NA	0	NA	NA	23803.8	1827.92	19219.3	242.812	358.892	892.072	3785.08	32729.8	9491.78	20498.8	18791.5	11060.8	5140.02	19214.5	25717.7	1732.69	378.067	25988.6	56231.3	105753	64834.6	21360.6	22065.9	19081.5	20836	14950.3	-0.478901	0.472604	497.925	-5.387	0.00127638	15335.6	-0.442197	0.598341	16783.7	-0.312016	0.295724	16690.7	-0.32003	0.566573	9366.46	-1.1535
511.3/1144	511.302	1144.31	511.3/1144	NA	0	NA	NA	7692	1980.23	6158.23	1745.57	1567.83	644.296	1221.21	11238.5	2814.65	6726.15	7414.74	4059.62	1499.52	6189.79	10057.9	2451.51	2134.66	8837.35	19658	40923.8	25111.6	8303.86	6964.11	7456.03	7574.67	5276.82	-0.521514	0.309124	1319.23	-2.52148	0.000301974	5091.44	-0.573108	0.508789	6066.83	-0.320239	0.276199	5915.72	-0.356628	0.573081	4474.5	-0.759454
379.3/1150	379.281	1149.95	379.3/1150	NA	0	NA	NA	26023.1	17673.2	24509.1	3234.82	3145.56	3081.24	2908.49	5102.3	6917.23	16280.8	12197.4	13296.9	7167.22	10470.6	7279.33	3680.53	6540.9	7908.74	7308.19	6248.75	7422.68	17576.1	17187.5	15439.5	16734.4	22735.2	0.44211	0.137179	3153.87	-2.40762	0.00224345	4976.01	-1.74975	0.00247846	13925	-0.265134	0.133571	8305.7	-1.01064	0.00511735	6043.39	-1.46938
571.4/1152	571.352	1152.02	571.4/1152	NA	0	NA	NA	10725.6	9827.66	9018.78	10329.5	12816.5	8709.81	7525.14	5745.14	5053.14	6433.17	8379.57	6532.84	8967.88	6187	9679.87	10196.2	10147.6	9603.2	2314.51	1414.29	913.943	5153.7	3664.73	4606.1	4474.84	9857.34	1.13936	0.00129392	10618.6	1.24668	0.0249047	6107.8	0.448817	0.145226	7115.19	0.669066	0.0318572	8278.25	0.887489	0.0545712	9982.33	1.15754
286.7/1152	286.682	1152.25	286.7/1152	NA	0	NA	NA	4923.59	5531.55	4676.26	5293.08	6076.35	4670.32	3683.03	3043.65	2853.26	3290.52	4355.07	3479.35	4908.43	3027.2	4918.54	5348.91	5449.21	4602.75	935.541	323.548	86.9845	2861.45	2034.58	2363.71	2419.91	5043.8	1.05956	0.00171021	5346.58	1.14366	0.00670567	3193.31	0.4001	0.0901622	3708.31	0.615809	0.0382557	4284.73	0.824249	0.0827093	5133.62	1.08502
282.3/1155	282.279	1155.08	282.3/1155	NA	0	NA	NA	2775.49	3830.08	3350.88	1018.43	7211.84	2824.84	2901.61	4660.22	498.568	8056.39	1080.97	2589.79	2310.01	2548.39	2087.59	4056.2	1080.46	2183.14	1249.59	2797.8	2800.38	5719.64	3305.97	5885.04	4970.22	3318.82	-0.582638	0.176733	3685.04	-0.431629	0.572798	2686.8	-0.88742	0.203072	3909.05	-0.34649	0.677342	2315.33	-1.10209	0.0825213	2439.93	-1.02647
335.3/1155	335.255	1155.33	335.3/1155	NA	0	NA	NA	7689.58	8549.1	6616.96	685.401	278.062	98.3106	1226.28	104.951	148.003	17892.7	5461.06	7504.63	1328.86	240.14	443.767	1322.45	3716.58	483.038	6193.26	1961.31	3314.62	1173.92	1882.8	2797.72	1951.48	7618.55	1.96495	0.00167149	353.924	-2.46306	0.0626722	493.077	-1.98468	0.0744781	10286.1	2.39806	0.160891	670.922	-1.54035	0.09784	1840.69	-0.0843225
282.2/1155	282.222	1155.34	282.2/1155	NA	0	NA	NA	85857.6	98770.2	84463.1	84444.3	90657.1	81919.5	99019.1	89842.9	69830.1	82735	75445.8	67111.9	104387	104220	91244.6	97422.9	99470.2	98715.1	94005.8	110247	78547.2	82162.3	101757	74876.3	86265.2	89697	0.0562805	0.733493	85673.7	-0.00992699	0.949485	86230.7	-0.000576741	0.997805	75097.6	-0.200012	0.30827	99950.6	0.212436	0.228499	98536.1	0.191873
559.1/1163	559.131	1162.76	559.1/1163	NA	0	NA	NA	8814.01	13923	9233.64	12991.7	10506.9	9579.67	11239.6	9498.63	8220.38	9085.21	9133.96	8246.34	13828.7	12599.6	11197.9	11192.1	10779.6	11544.7	11326	12425.1	10305.1	9983.75	13926	9897.47	11269.1	10656.9	-0.0805811	0.786599	11026.1	-0.031445	0.892083	9652.88	-0.223338	0.375368	8821.84	-0.353218	0.202728	12542	0.154403	0.463427	11172.1	-0.0124665
299.2/1170	299.188	1169.69	299.2/1170	NA	0	NA	NA	9004.68	8629.79	8314.86	12197.7	13263.4	9740.51	6760.94	5915.28	5118.31	6131.37	7294.37	5921.64	7776.54	5065.41	8724.65	9733.02	8846.63	8862.9	659.327	194.381	107.92	4735.66	2897.6	3896.26	3843.17	8649.78	1.17037	0.00620365	11733.9	1.61031	0.00686568	5931.51	0.626102	0.0433816	6449.13	0.746807	0.0203514	7188.87	0.903467	0.073991	9147.52	1.25108
279.2/1183	279.229	1182.79	279.2/1183	NA	0	NA	NA	5393.54	5518.69	5747.84	4523.33	5481.27	5408.97	5054.85	4950.01	4348.01	4827.84	4885	5398.14	5532.79	5080.48	5268.43	4786.1	6405.28	5650.92	3448.98	3626.5	3833.99	4254.36	4457.4	4621.25	4444.34	5553.36	0.321393	0.00171728	5137.86	0.2092	0.142368	4784.29	0.106336	0.262039	5036.99	0.180595	0.0612931	5293.9	0.252362	0.00817499	5614.1	0.337087
557.5/1183	557.451	1183.02	557.5/1183	NA	0	NA	NA	11700.7	12578.4	14556.7	10708.4	10953.6	11667.7	11012.8	10960.1	11205.7	12073.8	13034	14246.1	11293.6	12032.3	13055.7	10266.1	15392.5	14549.1	6500.45	7202.21	8619.59	9942.18	9929.92	9943.53	9938.54	12945.3	0.381321	0.0706436	11109.9	0.160741	0.0553553	11059.5	0.154181	0.00430179	13117.9	0.400436	0.0369205	12127.2	0.287139	0.0503979	13402.5	0.431401
239.2/1183	239.237	1183.02	239.2/1183	NA	0	NA	NA	35632.2	36562.3	37799	32738	36662.7	36878.8	36865.1	36430.7	33499.7	34255.1	35128.2	36912.3	37854.5	38389.7	39798.7	36544.2	45527.9	40502.7	28012.4	30763.4	30811.7	33227.4	35070.5	35029.9	34442.6	36664.5	0.0901883	0.0638151	35426.5	0.0406346	0.556239	35598.5	0.0476211	0.409183	35431.9	0.0408525	0.377559	38680.9	0.167428	0.00729355	40858.3	0.246433
257.2/1183	257.247	1183.02	257.2/1183	NA	0	NA	NA	108347	124185	123371	107889	110765	126757	113941	110744	114631	116317	114314	125008	127063	121791	134481	114562	140334	132209	89520	98121.5	106709	111638	114336	114525	113500	118634	0.0638309	0.424461	115137	0.020661	0.807687	113105	-0.00502342	0.808475	118546	0.0627598	0.260552	127778	0.170953	0.0529214	129035	0.185075
301.2/1183	301.211	1183.02	301.2/1183	NA	0	NA	NA	79240.7	90161.1	97752.4	76000.4	80332.6	94950	86738.3	83576.4	87872	85236.6	89817.7	102490	88391	91883.1	101857	83368.9	108139	99711.1	62529.8	70738.5	78061.3	82182.4	80924.2	82594.3	81900.3	89051.4	0.120769	0.314298	83761	0.0324096	0.776703	86062.2	0.0715109	0.068418	92514.6	0.175813	0.174825	94043.6	0.199461	0.0927286	97072.9	0.245199
579.4/1183	579.433	1183.02	579.4/1183	NA	0	NA	NA	7485.14	8173.08	8601.71	7041.88	7016.73	8194.76	8447.4	7632.12	7465.15	8064.74	9130.32	8983.58	7804.53	8379.9	9905.94	7871.51	10650.9	9313.02	6022.85	6755.19	6860.52	7789.81	7345.79	7132.98	7422.86	8086.64	0.123566	0.170369	7417.79	-0.000985363	0.991432	7848.22	0.0803909	0.313331	8726.21	0.233381	0.0388904	8696.79	0.228508	0.171083	9278.48	0.321913
275.3/1183	275.258	1183.02	275.3/1183	NA	0	NA	NA	5137.4	5407.2	5257.49	5224.47	5286.13	4987.73	4993.98	4939.13	4355.36	5109.72	4938.78	4949.39	5832.66	5268.99	5389.53	4634.05	6389.77	5645.3	3812.41	4250.82	4349.12	4730.32	5259.16	4732.69	4907.39	5267.36	0.102125	0.16615	5166.11	0.0741227	0.282536	4762.82	-0.0431388	0.62085	4999.29	0.0267688	0.660291	5497.06	0.163704	0.0742978	5556.37	0.179188
705.5/1186	705.512	1185.84	705.5/1186	NA	0	NA	NA	4900.24	5273.92	4016.62	2895.65	3342.99	3041.17	6073.2	5406.82	4875.17	4467.97	2792.14	3366.64	2361.17	4516.49	2791.84	2713.06	3077.53	2758.24	6003.72	7205.9	6264.52	3824.78	6076.67	4788.66	4896.7	4730.26	-0.0498908	0.838144	3093.27	-0.662677	0.104359	5451.73	0.154903	0.506233	3542.25	-0.467145	0.178009	3223.17	-0.603331	0.145307	2849.61	-0.781045
504.3/1190	504.305	1189.68	504.3/1190	NA	0	NA	NA	9787.36	8191.85	10449.6	6460.55	6759.99	10624.9	7309.02	9377.95	8420.67	7166.07	7414.48	6502.54	7456.78	7689.63	8771.95	7345.35	7681.35	9532.6	6333.62	4900.71	4647.55	6528.17	7052.54	6597.88	6726.2	9476.27	0.494528	0.0475909	7948.47	0.240885	0.458711	8369.22	0.315301	0.1018	7027.69	0.0632599	0.407414	7972.79	0.245293	0.0755799	8186.43	0.283444
482.3/1190	482.323	1190.07	482.3/1190	NA	0	NA	NA	23400.8	26314.7	28893.4	19964.9	18117.4	33899.3	21094.7	28240.4	27060.1	21131.6	21312.5	22586.5	26037	24936.5	25552.8	24569.8	25626.7	23758.1	19437.5	15360.2	15913.3	23235.8	24602.2	23328.1	23722.1	26202.9	0.143499	0.254696	23993.9	0.0164383	0.961523	25465.1	0.10229	0.515209	21676.9	-0.130073	0.0324144	25508.8	0.104766	0.0348718	24651.5	0.0554478
661.5/1190	661.485	1190.46	661.5/1190	NA	0	NA	NA	8268.26	9363.23	8048.76	5118.64	6170.48	5699.52	10686	9575.19	8781.8	7552.46	6391.09	7178.97	5154.76	7452.16	6484.14	5471.56	5820.34	6377.67	9690.61	11824.8	10553.1	7421.14	9918.44	9009.9	8783.16	8560.09	-0.0371149	0.806063	5662.88	-0.633204	0.035689	9681.01	0.140417	0.385899	7040.84	-0.318993	0.124479	6363.69	-0.464877	0.0710472	5889.86	-0.576508
260.2/1193	260.164	1192.52	PQS	PQS	1	MS, MS2	1	648484	147888	522463	41717	707695	382241	412409	624344	343939	394480	368334	300784	139115	448958	501219	176305	260838	213509	407433	424927	334381	375449	428316	142244	315336	439612	0.479338	0.523634	377218	0.258506	0.790068	460231	0.545466	0.300252	354533	0.169027	0.705928	363097	0.203465	0.756373	216884	-0.539969
565.5/1193	565.518	1192.76	oleic acid_2M	oleic acid	0	NA	NA	5519.04	5627.06	6234.58	3441.55	4125.46	4275.6	4320.09	4837.64	3624.01	4009.66	5449.96	7731.7	3827.57	3695.69	4702.33	4084.98	3860.44	4334.07	1934.57	1920.55	1382.19	4790.84	6520.42	6101.43	5804.23	5793.56	-0.00265453	0.986274	3947.54	-0.556153	0.0514025	4260.58	-0.446055	0.0788438	5730.44	-0.0184595	0.955071	4075.19	-0.510236	0.0588918	4093.16	-0.503889
305.2/1193	305.245	1192.76	oleic acid_Na	oleic acid	0	NA	NA	25723.2	27629.4	32337.9	17138.4	20324.8	23720.8	25383	22725.3	21593	20551.7	29602.5	43601.5	19259.3	22347.5	24950.2	21441.3	20579.2	23053.1	13214.3	13284.5	11802.4	26944.2	33044.8	32773	30920.7	28563.5	-0.1144	0.446822	20394.6	-0.600383	0.0187632	23233.8	-0.412351	0.0403893	31251.9	0.0153715	0.965953	22185.7	-0.478944	0.0292214	21691.2	-0.511463
609.5/1193	609.482	1192.77	oleic acid_adduct	oleic acid	0	NA	NA	20857.5	20907	28022	12868.3	16789.2	16448.8	18608.3	17656.4	14935.5	15684.9	22911.8	33715.5	14526	16463.9	18839.4	15683.2	16233.5	19921.8	10460.5	10549.5	10035.6	21177.7	24695.3	23466.7	23113.2	23262.2	0.00926659	0.958154	15368.8	-0.588716	0.00967309	17066.7	-0.437534	0.0161293	24104.1	0.0605571	0.868802	16609.8	-0.476686	0.0170088	17279.5	-0.419656
247.2/1193	247.242	1192.77	oleic acid_fragment	oleic acid	0	NA	NA	5611.3	5697.17	5661.51	3880.98	5155.6	5192.18	4958.75	4915.61	4541.84	4715.87	5591.81	6844.81	4686.48	5331.6	5657.66	4687.4	5166.75	5243.64	3404.75	3483.13	3809.54	6133.5	5878.44	6145.77	6052.57	5656.66	-0.0975976	0.0367909	4742.92	-0.351771	0.0879952	4805.4	-0.33289	0.00251701	5717.5	-0.0821634	0.643161	5225.25	-0.212048	0.0904958	5032.6	-0.266243
283.3/1193	283.263	1192.77	oleic acid	oleic acid	1	MS, MS2, RT	1	90110.6	98891	99140.9	72035.6	83055.6	88710.9	90457	85811.9	80043.5	82311.4	91734.7	110979	80192	89175.1	95806.4	85035	85642.8	94604	62640.2	66167.5	59119.2	97061.2	103810	101956	100942	96047.5	-0.071713	0.253161	81267.4	-0.312785	0.0415302	85437.5	-0.240592	0.0171745	95008.5	-0.0874048	0.558123	88391.2	-0.191559	0.0922992	88427.3	-0.19097
631.5/1193	631.464	1192.78	631.5/1193	NA	0	NA	NA	8639.24	8826.99	8335.62	5987.76	8323.14	6929.49	7679.6	6698.23	6146.73	7244	8318.57	9296.65	7072.21	7140	8706.86	7007.18	8265.07	7885.76	5348.31	5968.23	5270.97	8781.21	9213.44	7897.95	8630.87	8600.62	-0.00506586	0.946954	7080.13	-0.28573	0.136163	6841.52	-0.335189	0.0401956	8286.41	-0.058759	0.655897	7639.69	-0.175992	0.213961	7719.34	-0.161029
265.3/1193	265.252	1192.78	oleic acid_fragment2	oleic acid	0	NA	NA	28902.8	31064.4	31736.7	23593.9	27356.2	27430.3	26868.7	28455.5	24796.9	26225.4	28828.2	34962.9	26830	26719.5	29858.5	26194.9	28372.7	30575.5	19571.8	19975.4	18065.5	29825.2	33901.1	32937	32221.1	30568	-0.0759843	0.338561	26126.8	-0.302476	0.026044	26707	-0.270786	0.0282871	30005.5	-0.102779	0.498521	27802.7	-0.21278	0.0528324	28381.1	-0.183077
327.2/1193	327.227	1193.02	oleic acid_adduct2	oleic acid	0	NA	NA	85827.8	95492	97746.2	72478.2	82253.9	88609.6	89808.1	84277.5	81185.8	81568.1	91602.6	116390	85446	88279.2	97500.6	82197.3	87763.4	95054.3	66496.6	76949.9	75586.3	100153	100996	103232	101460	93022	-0.125273	0.140234	81113.9	-0.322897	0.0447363	85090.5	-0.253848	0.0143665	96520.2	-0.0720151	0.680648	90408.6	-0.166386	0.0855009	88338.3	-0.199806
617.5/1196	617.459	1195.57	617.5/1196	NA	0	NA	NA	15495.7	16475.4	12946.3	9728.84	12646	10891.6	18587.5	16424	16577.3	13682.1	10894.2	13324.3	10706.4	13909.3	11363.8	10236.4	11231.3	10477.3	16020.3	19549.3	19489.2	13501.7	16155.9	15305.2	14987.6	14972.5	-0.00145604	0.991394	11088.8	-0.434665	0.0280802	17196.3	0.198329	0.103675	12633.5	-0.246515	0.116412	11993.2	-0.321554	0.0780078	10648.3	-0.493138
[truncated: 4 more columns]
