# Supplementary material for: Targeting Bacterial Gyrase with Cystobactamid, Fluoroquinolone, and Aminocoumarin Antibiotics Induces Distinct Molecular Signatures in Pseudomonas aeruginosa
Source: mSystems. 2021 Jul 13;6(4):e00610-21. doi: 10.1128/mSystems.00610-21 (PMC8407119; doi:10.1128/mSystems.00610-21)
Supplement: TABLE S2 [file msystems.00610-21-st002.xlsx]

## Sheet: S2_RNAseq
ID	PAO1_ID	Name	Product_Name	GO_BP	KEGG_Pathway	PseudoCAP_Pathway	log2FC_cipro	FDR_cipro	log2FC_lome	FDR_lome	log2FC_levo	FDR_levo	log2FC_coumer	FDR_coumer	log2FC_novo	FDR_novo	log2FC_CN-DM-861	FDR_CN-DM-861	log2FC_AR351	FDR_AR351
PA14_00010	PA0001	dnaA	chromosomal replication initiation protein	GO:0006260, GO:0006270, GO:0006275	Two-component system	DNA replication, recombination, modification and repair	0.377379	0.0024224	0.27458	0.0286317	0.170267	0.224492	1.20985	2.08111e-10	0.792911	2.80793e-07	-0.047989	0.792642	-0.123592	0.51196
PA14_00020	PA0002	dnaN	DNA polymerase III subunit beta	GO:0006260, GO:0006271	Homologous recombination, Metabolic pathways, DNA replication, Mismatch repair, Pyrimidine metabolism, Purine metabolism	DNA replication, recombination, modification and repair	0.10564	0.406098	0.0284633	0.857159	-0.0236791	0.896975	1.27763	2.16308e-10	0.793526	5.86646e-07	-0.0166971	0.936253	-0.0962274	0.654422
PA14_00030	PA0003	recF	recombination protein F	GO:0009411, GO:0006281, GO:0000731	Homologous recombination	DNA replication, recombination, modification and repair	0.495577	0.000295666	0.467733	0.000792274	0.321494	0.0228782	1.15764	7.93788e-10	0.774047	6.89933e-07	-0.112052	0.489174	-0.124439	0.532296
PA14_00050	PA0004	gyrB	DNA gyrase subunit B	GO:0006265, GO:0042493, GO:0006351	NA	DNA replication, recombination, modification and repair	0.328354	0.00768457	0.295131	0.02067	0.203072	0.149193	1.3571	4.09713e-11	0.937409	3.14261e-08	-0.161138	0.272016	-0.111717	0.573833
PA14_00060	PA0005	NA	acyltransferase	GO:0008654, GO:0008152	Metabolic pathways, Biosynthesis of secondary metabolites, Glycerophospholipid metabolism, Glycerolipid metabolism	Fatty acid and phospholipid metabolism	-0.0301941	0.834441	0.0455379	0.779191	-0.0561863	0.750616	0.289941	0.0158107	-0.624819	2.22212e-05	-0.172304	0.271792	-0.177578	0.348057
PA14_00070	PA0006	NA	D,D-heptose 1,7-bisphosphate phosphatase	GO:0005975	Metabolic pathways, Lipopolysaccharide biosynthesis	Transport of small molecules	0.471754	0.00277533	0.441507	0.00681824	0.326672	0.0598391	0.525489	0.000545336	-0.488053	0.0018158	-0.0182067	0.941448	-0.0130373	0.970602
PA14_00080	PA0007	NA	hypothetical protein	NA	NA	Hypothetical, unclassified, unknown	0.319634	0.00647182	0.326844	0.0076977	0.355191	0.00693317	-0.685068	7.50041e-07	-1.73929	9.16799e-13	0.251173	0.0596997	0.239652	0.131103
PA14_00090	PA0008	glyS	glycyl-tRNA synthetase subunit beta	GO:0006418, GO:0006426, GO:0006420	Aminoacyl-tRNA biosynthesis	Translation, post-translational modification, degradation	0.15716	0.108424	0.175939	0.0919466	0.123993	0.298638	0.215972	0.0188789	-0.237879	0.0132086	-0.361903	0.00254896	-0.208848	0.128403
PA14_00100	PA0009	glyQ	glycyl-tRNA synthetase subunit alpha	GO:0006426	Aminoacyl-tRNA biosynthesis	Translation, post-translational modification, degradation	0.243749	0.031353	0.302026	0.0129025	0.217245	0.0980072	0.35946	0.00131247	-0.201353	0.0643672	-0.171681	0.20556	-0.184962	0.256926
PA14_00110	PA0010	tag	DNA-3-methyladenine glycosidase I	GO:0006281, GO:0006284, GO:0006307	Base excision repair	DNA replication, recombination, modification and repair	0.104433	0.409175	0.150014	0.266168	-0.0938793	0.562389	-0.654104	6.57612e-06	-1.34096	7.71777e-10	-0.124498	0.435381	0.0380702	0.88306
PA14_00120	PA0011	NA	lipid A biosynthesis lauroyl acyltransferase	GO:0071236, GO:0009245, GO:0034605, GO:0071470	Metabolic pathways, Lipopolysaccharide biosynthesis	Cell wall / LPS / capsule	0.00101327	0.993965	-0.0602971	0.681218	-0.0559436	0.739259	-0.29497	0.0110578	-0.568077	3.81662e-05	-0.277349	0.0539112	-0.267496	0.11418
PA14_00130	PA0012	NA	hypothetical protein	NA	NA	Hypothetical, unclassified, unknown	-0.174749	0.363528	-0.386145	0.0584798	-0.343678	0.124045	-1.06231	3.88197e-06	-1.60906	3.83967e-08	-0.438336	0.048353	-0.249958	0.373698
PA14_00140	PA0013	NA	hypothetical protein	NA	NA	Membrane proteins	0.0194324	0.927076	-0.0467715	0.840333	-0.147406	0.530076	-0.685419	0.000331711	-0.816134	7.97449e-05	-0.297052	0.166526	-0.294981	0.256926
PA14_00150	PA0014	NA	hypothetical protein	NA	NA	Hypothetical, unclassified, unknown	0.383752	0.19243	0.340249	0.293352	0.25111	0.509702	0.487983	0.0747402	-0.300901	0.322925	0.0968325	0.83366	0.0789667	0.895118
PA14_00160	PA0015	NA	hypothetical protein	NA	NA	Hypothetical, unclassified, unknown	0.125944	0.457051	0.175917	0.328817	-0.0446463	0.850249	1.1902	4.70496e-08	0.66168	0.000178851	-0.356244	0.0657669	-0.244993	0.314062
PA14_00170	PA0016	trkA	potassium transporter peripheral membrane protein	GO:0006813	NA	Transport of small molecules	0.0795394	0.636464	0.112588	0.532109	0.071115	0.742865	1.4599	1.0371e-09	0.849432	5.21164e-06	-0.294911	0.112064	-0.189089	0.43176
PA14_00180	PA0017	NA	tRNA and rRNA cytosine-C5-methylases	GO:0006355, GO:0006364	NA	Transcription, RNA processing and degradation	0.320855	0.0250609	0.394561	0.0102011	0.272922	0.09942	1.68916	2.25459e-11	1.17624	1.61923e-08	-0.137935	0.457182	0.01589	0.96178
PA14_00190	PA0018	fmt	methionyl-tRNA formyltransferase	GO:0009058, GO:0022898, GO:0071951	One carbon pool by folate, Aminoacyl-tRNA biosynthesis	Translation, post-translational modification, degradation	0.489506	0.000520759	0.525218	0.000410623	0.393337	0.00837398	1.86691	7.05536e-13	1.36079	4.14994e-10	-0.059355	0.759427	0.00230108	0.994082
PA14_00200	PA0019	def	peptide deformylase	NA	NA	Translation, post-translational modification, degradation	0.914704	1.43402e-06	0.685301	9.24079e-05	0.570237	0.00115376	1.89922	6.21852e-12	1.43765	1.39391e-09	0.154359	0.413885	0.244057	0.2509
PA14_00210	PA0020	NA	lysin domain-containing protein	NA	NA	Putative enzymes	0.142151	0.132961	0.147995	0.144128	-0.0448057	0.732566	0.816626	3.1311e-09	0.422365	5.64163e-05	-0.212171	0.0579942	-0.0555809	0.749342
PA14_00230	PA0021	NA	Rossmann fold nucleotide-binding protein	GO:0009294	NA	DNA replication, recombination, modification and repair	0.617791	0.000234074	0.43866	0.00733552	0.507179	0.00396703	0.645754	6.0471e-05	-0.0667517	0.665403	-0.12777	0.524337	0.191258	0.399626
PA14_00240	PA0022	NA	hypothetical protein	GO:0002949	NA	Translation, post-translational modification, degradation	0.425073	0.00209534	0.388656	0.00623899	0.0953925	0.578221	0.704735	3.23921e-06	-0.184995	0.141662	-0.245142	0.112064	-0.0865558	0.705718
PA14_00250	PA0023	qor	quinone oxidoreductase	GO:0055114	NA	Energy metabolism	0.242695	0.0198365	0.200576	0.0679057	0.0593372	0.672481	0.649214	3.56487e-07	-0.192427	0.0548523	-0.0927051	0.494108	-0.142822	0.348057
PA14_00280	PA0024	hemF	coproporphyrinogen III oxidase	GO:0055114, GO:0006779	Porphyrin and chlorophyll metabolism, Metabolic pathways, Biosynthesis of secondary metabolites	Biosynthesis of cofactors, prosthetic groups and carriers	0.458831	0.0250314	0.45055	0.0377622	0.445624	0.058512	1.47178	6.36947e-08	0.485751	0.0148609	0.287013	0.242525	0.284337	0.341609
PA14_00290	PA0025	aroE	shikimate 5-dehydrogenase	GO:0019632, GO:0055114	Biosynthesis of antibiotics, Phenylalanine, tyrosine and tryptophan biosynthesis, Biosynthesis of amino acids, Metabolic pathways, Biosynthesis of secondary metabolites	Amino acid biosynthesis and metabolism	0.246985	0.030627	0.215998	0.0744546	0.265022	0.0434375	1.25191	6.54951e-11	0.360656	0.00181343	-0.10997	0.458067	-0.0899543	0.645289
PA14_00300	PA0026	plcB	phospholipase C, PlcB	GO:0006935	NA	Hypothetical, unclassified, unknown	0.0607628	0.860481	-0.0984374	0.801251	-0.0548524	0.900913	0.286624	0.300072	-0.306416	0.304986	0.666662	0.0578982	0.348183	0.444143
PA14_00310	PA0027	NA	peptidyl-prolyl isomerase	NA	NA	Translation, post-translational modification, degradation	-0.700986	0.00556292	-0.556943	0.0329987	-0.666399	0.0175435	-0.764457	0.00179127	-0.893988	0.000641888	0.276797	0.352806	-0.0561773	0.907524
PA14_00320	PA0028	NA	hypothetical protein	NA	NA	Hypothetical, unclassified, unknown	-0.22027	0.362749	-0.477901	0.0679893	-0.374014	0.189574	-0.358437	0.112978	-0.77849	0.00270286	-0.19733	0.527662	0.0263917	0.960272
PA14_00340	PA0029	NA	sulfate transporter	GO:0008272	NA	Transport of small molecules	0.377241	0.0166349	0.205569	0.223742	0.031225	0.890157	-0.182413	0.210319	-0.0712201	0.655783	-0.249698	0.179117	0.0391815	0.900055
PA14_00360	PA0030	NA	hypothetical protein	GO:0015871, GO:0006810	ABC transporters	Transport of small molecules	0.479857	0.0956461	0.140976	0.696344	0.357066	0.314171	0.157612	0.578443	-0.319862	0.299985	-0.237146	0.544648	-0.01631	0.981065
PA14_00380	PA0031	betC	choline sulfatase	GO:0008152	NA	Adaptation, Protection	0.755407	2.7885e-06	0.571165	0.000155867	0.445841	0.00313642	0.330442	0.00746115	0.069883	0.589337	0.0165057	0.937735	0.216886	0.236068
PA14_00400	PA0032	NA	LysR family transcriptional regulator	GO:0006355	NA	Transcriptional regulators	0.619965	0.000424798	0.350889	0.0399201	0.236546	0.214117	0.209433	0.156307	0.0324986	0.849209	0.044935	0.863592	0.0634066	0.842034
PA14_00410	NA	NA	dioxygenase	NA	NA	Biosynthesis of cofactors, prosthetic groups and carriers	0.087958	0.669166	0.033814	0.89313	0.0783257	0.767224	0.692722	0.000363406	0.493446	0.00900107	-0.535968	0.0177101	-0.59928	0.0169949
PA14_00420	PA0033	NA	histidine phosphotransfer domain-containing protein	GO:0000160	NA	Two-component regulatory systems	0.516653	0.00797182	0.512875	0.0126645	0.181043	0.45498	0.994975	4.7227e-06	0.551933	0.00418485	-0.109425	0.689168	-0.0388498	0.922236
PA14_00430	PA0034	NA	two-component response regulator	GO:0006355, GO:0000160	NA	Two-component regulatory systems	0.138031	0.453041	0.223645	0.247316	0.283979	0.178599	0.576746	0.00116547	0.793426	5.99463e-05	-0.282272	0.188075	-0.199757	0.472611
PA14_00440	PA0035	trpA	tryptophan synthase subunit alpha	GO:0006568, GO:0008152, GO:0000162	Biosynthesis of antibiotics, Biosynthesis of amino acids, Metabolic pathways, Biosynthesis of secondary metabolites, Glycine, serine and threonine metabolism, Phenylalanine, tyrosine and tryptophan biosynthesis	Amino acid biosynthesis and metabolism	-0.142161	0.308987	0.0180382	0.922718	0.0993445	0.584274	0.637863	2.49423e-05	0.926676	3.1185e-07	-0.56981	0.00095365	-0.310763	0.107441
PA14_00450	PA0036	trpB	tryptophan synthase subunit beta	GO:0000162, GO:0006568	Biosynthesis of antibiotics, Phenylalanine, tyrosine and tryptophan biosynthesis, Biosynthesis of secondary metabolites, Biosynthesis of amino acids, Glycine, serine and threonine metabolism, Metabolic pathways	Amino acid biosynthesis and metabolism	0.1473	0.294655	0.275241	0.0638025	0.154409	0.372616	0.79091	1.67047e-06	1.10526	3.0152e-08	-0.282284	0.0858785	-0.194777	0.348057
PA14_00460	PA0037	trpI	transcriptional regulator TrpI	GO:0006355, GO:2000284	NA	Transcriptional regulators	0.201331	0.161366	0.224674	0.146156	-0.0874685	0.652652	0.896307	4.22707e-07	0.982603	2.33265e-07	-0.281251	0.0961939	-0.250232	0.221711
PA14_00470	PA0038	NA	hypothetical protein	NA	NA	Hypothetical, unclassified, unknown	0.476969	0.00161325	0.133069	0.402494	0.314952	0.0556516	0.972093	1.06741e-07	-0.0177137	0.908018	0.639627	0.000346516	0.459636	0.0138066
PA14_00480	PA0039	NA	hypothetical protein	NA	NA	Hypothetical, unclassified, unknown	0.178515	0.214083	0.115705	0.472857	0.15202	0.3945	0.839708	1.04301e-06	0.285005	0.0376422	0.453279	0.00806023	0.253638	0.2153
PA14_00490	PA0040	NA	hemolysin activation/secretion protein	GO:0015031	NA	Protein secretion/export apparatus	2.03504	1.80749e-10	1.56145	1.96162e-08	1.17284	2.28525e-06	2.06436	8.79001e-11	1.70604	4.23994e-09	0.14384	0.557981	0.0302531	0.938842
PA14_00510	PA0041	NA	hemagglutinin	NA	NA	Membrane proteins	1.99974	6.84347e-10	1.53215	6.65499e-08	1.35506	6.08355e-07	1.94454	5.19171e-10	1.52387	4.05194e-08	0.073884	0.802731	-0.00576244	0.990259
PA14_00520	NA	NA	hypothetical protein	NA	NA	Hypothetical, unclassified, unknown	1.27441	5.81809e-06	0.755066	0.00277544	0.77887	0.0035591	1.36557	7.74167e-07	0.920375	0.000186225	0.23816	0.412024	0.119273	0.780659
PA14_00530	PA0042	NA	hypothetical protein	NA	NA	Hypothetical, unclassified, unknown	0.988858	1.81618e-08	0.590177	5.94563e-05	0.503199	0.000563904	0.577901	1.80496e-05	0.356146	0.00371911	-0.132422	0.393301	-0.0560684	0.812068
PA14_00550	PA0043	NA	hypothetical protein	NA	NA	Membrane proteins	0.464886	0.00116396	0.571355	0.00024531	0.183402	0.253362	0.479346	0.000432337	0.0434899	0.751715	-0.151997	0.370181	-0.0748254	0.762228
PA14_00560	PA0044	exoT	exoenzyme T	GO:0009405	NA	Secreted Factors (toxins, enzymes, alginate)	0.251528	0.0687574	0.230887	0.117501	0.44651	0.00576586	1.25193	1.66046e-09	1.7013	4.00144e-11	-0.0342227	0.880873	-0.0592799	0.827939
PA14_00570	PA0045	NA	lipoprotein	GO:0015031	NA	Cell wall / LPS / capsule	1.79428	1.3025e-06	1.61252	7.71719e-06	1.53854	2.10314e-05	1.74711	5.87149e-07	1.65171	2.17403e-06	-0.151031	0.69721	0.0327584	0.956723
PA14_00580	PA0046	NA	lipoprotein	NA	NA	Fatty acid and phospholipid metabolism	1.63017	2.75679e-06	1.53287	9.7676e-06	1.55825	1.13412e-05	1.72526	4.38471e-07	1.53495	3.65798e-06	-0.128085	0.746375	-0.219213	0.625272
PA14_00590	PA0047	NA	lipoprotein	NA	NA	Fatty acid and phospholipid metabolism	1.85314	7.40571e-08	1.68721	5.09172e-07	1.3479	2.03589e-05	1.79454	4.64876e-08	1.49349	1.46967e-06	-0.0965134	0.804772	-0.163378	0.709249
PA14_00600	PA0048	NA	transcriptional regulator	NA	NA	Transcriptional regulators	2.03347	2.08412e-08	1.80963	1.88413e-07	1.86537	1.55759e-07	1.97558	1.24757e-08	1.83935	7.89547e-08	-0.203719	0.528491	0.0245615	0.965229
PA14_00620	PA0049	NA	hypothetical protein	NA	NA	Hypothetical, unclassified, unknown	1.2976	5.69922e-05	1.11919	0.000457861	0.979906	0.00262616	1.26218	3.12304e-05	1.10926	0.000210147	0.0122099	0.981568	-0.143661	0.783284
PA14_00630	PA0050	NA	hypothetical protein	NA	NA	Hypothetical, unclassified, unknown	0.188632	0.306277	0.0266909	0.912623	0.169232	0.466674	-0.478127	0.00712754	-1.6257	1.46199e-08	0.169992	0.478055	-0.0105882	0.980636
PA14_00640	PA0051	phzH	potential phenazine-modifying enzyme	GO:0006529	Metabolic pathways, Biosynthesis of secondary metabolites, Alanine, aspartate and glutamate metabolism	Putative enzymes	-0.178101	0.371559	-0.335515	0.112816	-0.202338	0.410192	0.140939	0.43456	-1.14652	3.96475e-06	-0.029285	0.92879	-0.08627	0.821113
PA14_00650	PA0052	NA	hypothetical protein	NA	NA	Hypothetical, unclassified, unknown	0.00390937	0.985747	-0.403761	0.0465015	-0.090619	0.727017	-0.179889	0.300696	-1.09047	4.53934e-06	-0.213744	0.368805	-0.149214	0.641513
PA14_00660	PA0054	NA	RNA 2'-phosphotransferase-like protein	GO:0006388	NA	Translation, post-translational modification, degradation; Putative enzymes	0.127122	0.336138	-0.022543	0.895224	-0.0852221	0.62439	0.300408	0.0149996	-0.450486	0.00108415	-0.257254	0.0931222	-0.128101	0.546076
PA14_00670	PA0055	NA	hypothetical protein	NA	NA	Hypothetical, unclassified, unknown	0.0557487	0.733956	-0.0882177	0.62	-0.264138	0.138254	0.391114	0.00661509	-0.187849	0.199169	-0.237222	0.184913	-0.00542153	0.988221
PA14_00680	PA0056	NA	LysR family transcriptional regulator	GO:0006355	NA	Transcriptional regulators	-0.0223722	0.909028	0.0186306	0.931644	-0.179919	0.392324	-0.262798	0.0966055	-0.656238	0.000451306	-0.149044	0.494108	-0.0381935	0.909877
PA14_00690	PA0057	NA	hypothetical protein	NA	NA	Putative enzymes	0.120163	0.53696	0.0346116	0.888316	0.109772	0.663671	0.124775	0.478131	-0.671563	0.00133728	-0.180511	0.449912	-0.0529246	0.914367
PA14_00700	PA0058	NA	hypothetical protein	NA	NA	Biosynthesis of cofactors, prosthetic groups and carriers	0.499559	0.0258163	0.119331	0.668751	0.296953	0.274352	0.31307	0.140247	-0.304841	0.196559	-0.0318465	0.932861	0.164764	0.663464
PA14_00710	PA0059	osmC	osmotically inducible protein OsmC	GO:0006979	NA	Adaptation, Protection	-0.150133	0.440171	-0.364421	0.0727759	-0.0724203	0.783907	0.212177	0.219431	-1.35108	3.00901e-07	0.879826	0.000240292	0.382324	0.146267
PA14_00720	PA0060	NA	hypothetical protein	NA	NA	Hypothetical, unclassified, unknown	0.322265	0.0763835	0.319279	0.102267	0.194518	0.394322	0.86159	1.92693e-05	-0.331934	0.0646082	0.350644	0.101398	0.191918	0.506865
PA14_00730	PA0061	NA	hypothetical protein	NA	NA	Hypothetical, unclassified, unknown	0.32593	0.0120041	0.224621	0.0970924	0.161952	0.293189	0.278515	0.0195407	-0.557432	8.68245e-05	0.11359	0.498079	0.140186	0.478747
PA14_00740	PA0062	NA	lipoprotein	NA	NA	Fatty acid and phospholipid metabolism	1.2217	3.41564e-07	1.11055	2.46346e-06	0.581624	0.00586053	1.18338	2.15658e-07	0.149961	0.417447	0.643199	0.0029115	0.509745	0.0338427
PA14_00750	PA0063	NA	hypothetical protein	NA	NA	Putative enzymes	0.484825	7.58585e-06	0.46893	1.86214e-05	0.231095	0.0229803	0.393557	3.81283e-05	-0.0373661	0.675516	-0.140386	0.184913	-0.048426	0.767654
PA14_00760	PA0064	NA	hypothetical protein	NA	NA	Hypothetical, unclassified, unknown	0.621633	0.000107176	0.6407	0.000119164	0.341834	0.0345479	0.764379	2.95946e-06	0.583629	0.000132689	0.0355699	0.877273	-0.0595359	0.828113
PA14_00770	PA0065	NA	hypothetical protein	NA	Biosynthesis of secondary metabolites, Biosynthesis of antibiotics, Glyoxylate and dicarboxylate metabolism, Metabolic pathways	Putative enzymes	0.482825	0.00239685	0.299269	0.0638907	0.129013	0.507513	0.621532	9.8477e-05	0.407717	0.00675057	-0.108044	0.603092	0.0195787	0.952465
PA14_00780	PA0066	NA	hypothetical protein	NA	NA	Transport of small molecules	0.630278	0.000130593	0.556807	0.000755511	0.188981	0.2827	0.935988	2.54562e-07	0.394715	0.00636712	-0.113239	0.565968	-0.022791	0.943065
PA14_00790	PA0067	prlC	oligopeptidase A	GO:0006508	NA	Translation, post-translational modification, degradation	0.510881	4.95039e-07	0.415663	1.39578e-05	0.24759	0.00559783	0.971008	6.21852e-12	0.472604	9.21554e-07	0.044257	0.69093	0.0448095	0.749406
PA14_00800	PA0068	NA	hypothetical protein	NA	NA	Nucleotide biosynthesis and metabolism	0.203922	0.128444	0.315417	0.0286018	0.169547	0.300598	0.765413	1.56986e-06	0.231185	0.0747429	-0.148206	0.387438	-0.144451	0.494084
PA14_00810	PA0069	NA	DNA repair photolyase	NA	NA	DNA replication, recombination, modification and repair	3.25414	3.31884e-15	2.87526	3.69616e-14	2.3637	1.68788e-12	3.16195	9.62116e-15	1.50432	4.6585e-09	1.34069	6.38206e-08	1.2909	1.31419e-07
PA14_00820	PA0070	NA	hypothetical protein	NA	NA	Hypothetical, unclassified, unknown	2.26649	7.15561e-09	1.86872	1.5533e-07	1.67041	1.02443e-06	2.03917	1.11412e-08	1.25412	9.45689e-06	0.555253	0.0426341	0.426028	0.191587
PA14_00830	PA0071	NA	hypothetical protein	NA	NA	Hypothetical, unclassified, unknown	1.14219	1.49041e-10	0.835201	4.87866e-08	0.614218	8.48124e-06	0.771914	4.07762e-08	0.0469879	0.657457	0.176126	0.162978	0.201978	0.177027
PA14_00850	PA0072	NA	hypothetical protein	NA	NA	Transport of small molecules	2.62607	1.27558e-09	2.20448	2.78938e-08	2.04679	1.13912e-07	2.50607	1.21151e-09	1.79067	3.17051e-07	0.677312	0.0245758	0.580588	0.0997979
PA14_00860	PA0073	NA	ABC transporter ATP-binding protein	NA	NA	Transport of small molecules	2.31711	3.39357e-08	1.96926	5.73946e-07	1.87804	1.60766e-06	2.27386	1.69775e-08	1.4791	1.19555e-05	0.398815	0.242866	0.281455	0.537547
PA14_00875	PA0074	ppkA	serine/threonine protein kinase PpkA	GO:0006468, GO:0050714	Biofilm formation - Pseudomonas aeruginosa, Bacterial secretion system	Translation, post-translational modification, degradation	2.23379	6.18556e-09	1.72876	3.18823e-07	1.67917	7.07916e-07	2.08167	6.24853e-09	1.45626	1.29411e-06	0.410563	0.125885	0.310766	0.354045
PA14_00890	PA0075	NA	phosphoprotein phosphatase	GO:0050709	Bacterial secretion system, Biofilm formation - Pseudomonas aeruginosa	Putative enzymes	2.15153	3.00182e-07	1.79392	4.94245e-06	1.73922	1.07151e-05	2.22394	6.1361e-08	1.24946	0.000123754	0.362023	0.308826	0.341282	0.435232
PA14_00900	PA0076	NA	hypothetical protein	NA	Biofilm formation - Pseudomonas aeruginosa	Hypothetical, unclassified, unknown	2.07263	6.4111e-09	1.73162	1.76872e-07	1.70849	2.88937e-07	1.91976	8.87445e-09	1.31095	4.22442e-06	0.267582	0.366666	0.196402	0.617342
PA14_00910	PA0077	NA	hypothetical protein	NA	Biofilm formation - Pseudomonas aeruginosa, Bacterial secretion system	Hypothetical, unclassified, unknown	2.06092	1.14346e-08	1.65412	3.56205e-07	1.60835	7.83895e-07	1.88061	1.46349e-08	1.27382	4.1436e-06	0.312821	0.239513	0.285711	0.389691
PA14_00925	PA0078	NA	hypothetical protein	NA	Bacterial secretion system	Hypothetical, unclassified, unknown	2.13628	2.03252e-09	1.86912	2.29143e-08	1.76723	7.51261e-08	2.03453	1.83736e-09	1.35864	1.0326e-06	0.381179	0.130989	0.315215	0.316647
PA14_00940	PA0079	NA	hypothetical protein	NA	Biofilm formation - Pseudomonas aeruginosa	Hypothetical, unclassified, unknown	2.01271	3.53539e-10	1.67586	1.09946e-08	1.53836	6.16542e-08	1.7954	1.12636e-09	1.16352	1.2802e-06	0.226486	0.343921	0.123739	0.709449
PA14_00960	PA0080	NA	lipoprotein	NA	Bacterial secretion system	Fatty acid and phospholipid metabolism	2.14303	1.1387e-07	1.80214	2.19342e-06	1.66886	8.54865e-06	2.14747	3.96646e-08	1.52176	7.95519e-06	0.396313	0.242119	0.471868	0.239091
PA14_00970	NA	NA	hypothetical protein	NA	Biofilm formation - Pseudomonas aeruginosa, Bacterial secretion system	Hypothetical, unclassified, unknown	1.77622	7.38581e-11	1.47448	3.10439e-09	1.41061	8.51583e-09	1.70625	1.06242e-10	0.904016	3.48048e-06	0.221895	0.253324	0.104893	0.707227
PA14_00980	PA0081	NA	hypothetical protein	NA	Bacterial secretion system, Biofilm formation - Pseudomonas aeruginosa	Hypothetical, unclassified, unknown	1.23684	3.24318e-09	0.977286	2.23032e-07	0.664928	8.67289e-05	1.39174	2.23813e-10	0.65588	2.21424e-05	0.219423	0.17671	0.170763	0.411772
PA14_00990	PA0082	NA	hypothetical protein	NA	Biofilm formation - Pseudomonas aeruginosa	Hypothetical, unclassified, unknown	1.69516	2.21114e-11	1.35796	1.48659e-09	1.19894	1.82897e-08	1.49654	1.21549e-10	0.582164	0.000126197	0.154775	0.387438	0.15093	0.494145
PA14_01010	PA0083	NA	hypothetical protein	NA	Biofilm formation - Pseudomonas aeruginosa	Hypothetical, unclassified, unknown	2.56477	7.23263e-11	2.13666	1.74369e-09	2.11101	2.91462e-09	2.25042	2.97634e-10	1.35583	7.29239e-07	0.40534	0.0956302	0.1924	0.573833
PA14_01020	PA0084	NA	hypothetical protein	NA	Biofilm formation - Pseudomonas aeruginosa	Hypothetical, unclassified, unknown	2.49846	1.44815e-08	2.04701	2.84047e-07	2.03549	4.56724e-07	2.28397	1.64625e-08	1.40971	1.05035e-05	0.402556	0.190796	0.210617	0.625272
PA14_01030	PA0085	NA	hypothetical protein	NA	Biofilm formation - Pseudomonas aeruginosa, Bacterial secretion system	Hypothetical, unclassified, unknown	3.19918	1.93406e-10	2.46016	1.06136e-08	2.32086	3.37263e-08	2.66069	1.11609e-09	1.67358	8.09568e-07	0.529374	0.0690982	0.22273	0.584394
PA14_01040	PA0086	NA	secretion protein	NA	NA	Protein secretion/export apparatus	2.71702	8.88409e-09	2.16548	2.62311e-07	2.1661	3.81348e-07	2.26029	3.5144e-08	1.45029	1.40856e-05	0.329678	0.32805	0.233207	0.604922
PA14_01060	PA0087	NA	hypothetical protein	NA	NA	Hypothetical, unclassified, unknown	2.98632	1.94555e-09	2.38095	7.98962e-08	2.40386	9.19153e-08	2.58079	6.46138e-09	1.70728	3.12666e-06	0.533745	0.11384	0.337636	0.439058
PA14_01070	PA0088	NA	hypothetical protein	NA	NA	Hypothetical, unclassified, unknown	2.77122	1.91515e-07	2.21368	4.00257e-06	2.26823	4.43367e-06	2.44451	2.56648e-07	1.58771	5.11153e-05	0.404656	0.318521	0.259775	0.639472
PA14_01080	PA0089	NA	hypothetical protein	NA	Biofilm formation - Pseudomonas aeruginosa	Hypothetical, unclassified, unknown	2.94464	4.31808e-08	2.37342	8.90817e-07	2.39733	1.16906e-06	2.34175	2.28762e-07	1.74663	1.18487e-05	0.404033	0.297845	0.280371	0.588365
PA14_01100	PA0090	NA	ClpA/B-type chaperone	GO:0019538	Biofilm formation - Pseudomonas aeruginosa, Bacterial secretion system	Translation, post-translational modification, degradation	2.73174	1.95353e-08	2.18757	4.71682e-07	2.22562	5.58782e-07	2.33003	4.80493e-08	1.5416	1.12692e-05	0.416617	0.213898	0.247454	0.590621
PA14_01110	PA0091	NA	hypothetical protein	NA	Bacterial secretion system	Hypothetical, unclassified, unknown	2.77451	2.58191e-08	2.16985	8.0586e-07	2.16881	1.20636e-06	2.12444	2.28762e-07	1.55839	1.42984e-05	0.416676	0.229483	0.282874	0.541727
PA14_01120	PA0092	NA	hypothetical protein	NA	NA	Hypothetical, unclassified, unknown	2.38914	1.56399e-11	1.81305	2.79978e-09	1.77768	5.14651e-09	1.70808	2.47388e-09	1.21034	9.29375e-07	0.1994	0.424147	0.251989	0.389996
PA14_01130	NA	NA	hypothetical protein	NA	NA	Hypothetical, unclassified, unknown	2.05565	1.20771e-09	1.62831	1.01583e-07	1.413	1.23828e-06	1.3535	4.31709e-07	0.912932	0.000135762	0.202196	0.475344	0.258557	0.433201
PA14_01140	PA0093	NA	hypothetical protein	NA	NA	Hypothetical, unclassified, unknown	2.38428	5.01135e-13	2.02917	1.14855e-11	1.77081	1.75689e-10	1.2383	1.80825e-08	0.680473	0.000104118	0.0804736	0.735184	0.0435211	0.895882
PA14_01150	PA0094	NA	hypothetical protein	GO:0072321	NA	Hypothetical, unclassified, unknown	1.44723	4.66451e-10	1.22046	1.30552e-08	0.832711	7.86435e-06	0.809182	1.70632e-06	0.294823	0.0332276	0.107231	0.583187	0.209329	0.321287
PA14_01160	NA	NA	hypothetical protein	NA	Bacterial secretion system	Hypothetical, unclassified, unknown	1.41103	1.10738e-12	1.06241	2.89176e-10	1.0006	1.14786e-09	1.18675	2.25459e-11	-0.0426084	0.67431	0.347273	0.00435539	0.327477	0.0140564
PA14_01170	PA0096	NA	hypothetical protein	NA	NA	Hypothetical, unclassified, unknown	2.02859	1.55547e-10	1.64463	1.04144e-08	1.455	1.06653e-07	1.55378	8.07504e-09	0.515758	0.00866434	0.219135	0.367641	0.290508	0.302313
PA14_01180	PA0097	NA	hypothetical protein	NA	NA	Hypothetical, unclassified, unknown	2.46331	1.58862e-12	1.97009	1.28794e-10	1.96598	1.59154e-10	1.93215	9.26387e-11	0.686251	0.000368977	0.436038	0.0379426	0.264178	0.316647
PA14_01190	PA0098	NA	3-oxoacyl-ACP synthase	GO:0008152	Metabolic pathways, Fatty acid biosynthesis, Fatty acid metabolism, Biotin metabolism	Fatty acid and phospholipid metabolism	2.10704	1.09817e-10	1.73674	4.78515e-09	1.56268	3.76801e-08	1.70857	1.98704e-09	0.485604	0.0116835	0.289758	0.208475	0.285158	0.313458
PA14_01200	PA0099	NA	hypothetical protein	NA	NA	Hypothetical, unclassified, unknown	2.29187	1.85331e-12	1.90326	7.38402e-11	1.81927	2.02021e-10	2.06901	1.13534e-11	0.867429	1.05471e-05	0.497242	0.0118465	0.323071	0.169746
PA14_01220	NA	NA	hypothetical protein	NA	NA	Hypothetical, unclassified, unknown	2.08121	2.95561e-13	1.64853	3.06227e-11	1.51807	1.72143e-10	1.7611	6.9566e-12	0.666778	2.69212e-05	0.351469	0.0315248	0.280915	0.147793
PA14_01230	PA0101	NA	hypothetical protein	NA	NA	Hypothetical, unclassified, unknown	2.07803	9.17535e-15	1.45178	1.17547e-11	1.47946	9.76194e-12	1.69709	6.3228e-13	0.635759	5.16726e-06	0.320285	0.0200649	0.2826	0.0773207
PA14_01240	PA0102	NA	carbonic anhydrase	GO:0015976	Nitrogen metabolism	Adaptation, Protection	0.58398	0.00104938	0.313054	0.0752559	0.188095	0.357694	1.20866	4.20536e-08	0.421209	0.00958495	0.119503	0.601205	0.0605518	0.857842
PA14_01250	PA0103	NA	sulfate transporter	GO:0008272	NA	Transport of small molecules	0.381455	0.0119729	0.252588	0.112228	-0.0790132	0.69947	1.03954	7.33256e-08	0.333332	0.0218133	-0.102044	0.624026	0.104206	0.687307
PA14_01270	PA0104	NA	hypothetical protein	NA	NA	Hypothetical, unclassified, unknown	0.239352	0.0467813	0.232616	0.0705128	-0.187866	0.190424	0.471516	0.000175981	-0.172891	0.138838	-0.0151359	0.938772	-0.00647095	0.981843
PA14_01290	PA0105	coxB	cytochrome c oxidase subunit II	GO:0022900	Metabolic pathways, Oxidative phosphorylation	Energy metabolism	0.0880683	0.678104	0.0876533	0.713478	-0.0606708	0.830309	-0.189627	0.290006	-1.27457	1.02424e-06	0.237613	0.337555	0.465248	0.0896339
PA14_01300	PA0106	coxA	cytochrome c oxidase subunit I	GO:0055114, GO:0009060, GO:0006810, GO:0022900	Oxidative phosphorylation, Metabolic pathways	Energy metabolism	-0.554921	0.0362136	-0.416844	0.136386	-0.688147	0.0252249	-0.567232	0.0221065	-1.25706	5.47971e-05	0.337329	0.295625	0.597723	0.102391
PA14_01310	PA0107	NA	cytochrome C oxidase assembly protein	NA	Oxidative phosphorylation, Metabolic pathways	Central intermediary metabolism	-0.710868	0.00983907	-0.452069	0.111968	-0.77179	0.0129335	-0.572657	0.0232207	-1.18278	0.000113864	0.28353	0.390953	0.605072	0.0899476
PA14_01320	PA0108	coIII	cytochrome c oxidase subunit III	GO:0022904	Oxidative phosphorylation, Metabolic pathways	Energy metabolism	-0.469927	0.0973115	-0.312346	0.310999	-0.618534	0.0635889	-0.434553	0.0950186	-1.14348	0.000332223	0.229056	0.546544	0.393932	0.347007
PA14_01330	PA0109	NA	hypothetical protein	NA	NA	Hypothetical, unclassified, unknown	-0.622664	0.0231311	-0.455449	0.11775	-0.447746	0.160435	-0.623008	0.0171287	-1.50147	1.34068e-05	0.185857	0.607972	0.298541	0.460539
PA14_01340	PA0110	NA	hypothetical protein	NA	NA	Hypothetical, unclassified, unknown	-1.09769	0.00132365	-0.604959	0.0653383	-1.18945	0.00184707	-0.70709	0.0158457	-1.62304	2.55284e-05	0.059365	0.906512	0.493538	0.257019
PA14_01350	PA0111	NA	hypothetical protein	NA	NA	Hypothetical, unclassified, unknown	-1.34666	0.000759703	-0.66984	0.0740177	-1.04621	0.0118217	-0.426431	0.180868	-1.32073	0.000741418	0.380767	0.373959	0.656668	0.169687
PA14_01360	PA0112	NA	hypothetical protein	GO:0006784, GO:0055114	Two-component system, Porphyrin and chlorophyll metabolism, Oxidative phosphorylation, Biosynthesis of secondary metabolites, Metabolic pathways	Energy metabolism	-0.61574	0.00563299	-0.433862	0.0566913	-0.985444	0.000220583	-0.501744	0.0135328	-1.3879	1.0326e-06	0.270975	0.296357	0.57198	0.044759
PA14_01380	PA0113	NA	protoheme IX farnesyltransferase	GO:0048034	Biosynthesis of secondary metabolites, Oxidative phosphorylation, Metabolic pathways, Porphyrin and chlorophyll metabolism	Energy metabolism	-0.571439	0.000700067	-0.475773	0.00514035	-0.45263	0.011404	-0.337207	0.020498	-0.852728	5.71375e-06	0.0194338	0.938054	0.41983	0.0425955
PA14_01390	PA0114	NA	hypothetical protein	GO:0045454	NA	Energy metabolism	-0.0808394	0.505106	-0.0829097	0.537949	-0.176705	0.202721	-0.158873	0.138252	-0.413613	0.000728729	0.00149286	0.994161	0.119465	0.525297
PA14_01400	PA0115	NA	hypothetical protein	NA	NA	Transport of small molecules	-0.0268222	0.876125	0.0380601	0.842395	0.0905344	0.649774	0.140718	0.302757	-0.391055	0.00912129	0.0359279	0.881209	0.0377588	0.899265
PA14_01410	PA0116	NA	hypothetical protein	NA	NA	Transcriptional regulators	0.052469	0.666513	0.0880834	0.491718	-0.319501	0.014658	-0.501533	4.79383e-05	-0.583326	1.24506e-05	-0.201376	0.130195	-0.141392	0.411577
PA14_01430	PA0117	NA	short chain dehydrogenase	NA	NA	Biosynthesis of cofactors, prosthetic groups and carriers	0.144347	0.445796	0.182538	0.37394	0.0210908	0.942176	-0.304811	0.0830306	-0.173753	0.346383	-0.230435	0.311418	-0.0926336	0.789283
PA14_01440	PA0118	NA	hypothetical protein	NA	NA	Biosynthesis of cofactors, prosthetic groups and carriers	-0.314811	0.128446	-0.396554	0.0780126	-0.462639	0.0564542	-0.624456	0.00312161	-0.131686	0.528379	-0.203784	0.438996	-0.0844878	0.833242
PA14_01460	PA0119	NA	C4-dicarboxylate transporter DctA	GO:0006835	Two-component system	Transport of small molecules	0.480555	0.00516205	0.285356	0.108316	0.256787	0.190616	0.232283	0.129817	-0.0623659	0.71666	0.0785671	0.750484	-0.111895	0.699596
PA14_01470	PA0120	NA	transcriptional regulator	GO:0006355	NA	Transcriptional regulators	-0.0965008	0.615255	-0.0486022	0.833388	-0.235052	0.283281	-0.423303	0.0164248	-0.590775	0.00223273	-0.305493	0.146489	-0.141114	0.639492
PA14_01480	PA0121	NA	hypothetical protein	GO:0006355	NA	Transcriptional regulators	-0.18879	0.348604	-0.115227	0.62683	-0.340356	0.149379	0.0174456	0.93079	0.119022	0.549754	-0.408011	0.0759013	-0.199365	0.525297
PA14_01490	PA0122	NA	hemolysin	GO:0019836	NA	Putative enzymes	-0.368964	0.108773	-0.370094	0.13163	-0.151479	0.618177	-1.03548	4.71688e-05	-2.03554	1.94346e-08	-0.00419811	0.991424	0.0596324	0.898347
PA14_01500	PA0123	NA	transcriptional regulator	GO:0006355	NA	Transcriptional regulators	0.102298	0.566368	-0.00630432	0.976631	0.152297	0.481265	-1.01874	9.99442e-07	-1.7665	1.11275e-09	0.260555	0.200834	0.185585	0.485209
PA14_01510	PA0124	NA	hypothetical protein	NA	NA	Hypothetical, unclassified, unknown	0.195059	0.290897	0.0118077	0.960529	-0.159226	0.50623	0.35093	0.0414281	0.11851	0.524331	-0.301099	0.166463	-0.190335	0.511103
PA14_01520	PA0125	NA	hypothetical protein	GO:0006355, GO:0007165	NA	Transcriptional regulators	0.428442	0.195626	0.449569	0.213183	-0.134578	0.774327	0.951817	0.00305513	0.310568	0.350364	-0.177811	0.709346	-0.156266	0.804319
PA14_01540	PA0126	NA	hypothetical protein	NA	NA	Hypothetical, unclassified, unknown	1.87184	3.18927e-09	1.43379	2.74338e-07	1.14483	1.03983e-05	1.34537	1.54714e-07	1.1301	3.0295e-06	0.186566	0.462843	0.297606	0.302193
PA14_01550	PA0127	NA	lipoprotein	GO:0009269	NA	Fatty acid and phospholipid metabolism	0.364291	0.0501446	0.0863441	0.710809	0.154234	0.525828	0.822213	4.46541e-05	0.646374	0.000942658	-0.292133	0.191225	-0.0537835	0.887885
PA14_01560	PA0128	NA	hypothetical protein	NA	Microbial metabolism in diverse environments	Transport of small molecules	-0.0601648	0.706232	0.0645213	0.720554	0.377444	0.0238505	1.74647	1.39798e-11	1.12822	3.65697e-08	-0.289415	0.0899828	-0.183485	0.405424
PA14_01580	PA0129	gabP	gamma-aminobutyrate permease	GO:0003333, GO:0015812, GO:0006865, GO:0006810, GO:0055085	NA	Transport of small molecules	0.145364	0.323282	0.0134308	0.94385	0.104918	0.584048	0.882048	6.40574e-07	0.566754	0.000259978	-0.253027	0.143175	-0.0726178	0.794926
PA14_01600	PA0130	NA	aldehyde dehydrogenase	GO:0019483, GO:0055114, GO:0008152	beta-Alanine metabolism, Inositol phosphate metabolism, Carbon metabolism, Valine, leucine and isoleucine degradation, Metabolic pathways, Propanoate metabolism	Energy metabolism	0.885535	1.53809e-08	0.714086	6.78714e-07	0.475991	0.000266399	0.71396	1.48341e-07	0.683386	5.5461e-07	-0.0691077	0.649512	-0.047877	0.819274
PA14_01610	PA0131	NA	hypothetical protein	GO:0019483	NA	Hypothetical, unclassified, unknown	1.14326	5.44672e-06	0.894223	0.000226949	0.399603	0.101046	0.850738	0.000114373	0.916243	7.66506e-05	0.138204	0.630923	0.115963	0.758118
PA14_01620	PA0132	aptA	beta alanine--pyruvate transaminase	GO:0019483	Metabolic pathways, Propanoate metabolism, Valine, leucine and isoleucine degradation, beta-Alanine metabolism	Amino acid biosynthesis and metabolism	1.5272	3.93071e-08	0.949612	6.60999e-05	0.679029	0.00349387	0.771685	0.000197792	0.782503	0.000255487	0.0701649	0.821696	0.22931	0.444143
PA14_01640	PA0133	NA	LysR family transcriptional regulator	GO:0009896, GO:0006355	NA	Transcriptional regulators	0.560112	0.00139114	0.463841	0.00940872	0.318482	0.0969333	0.695927	7.56256e-05	0.468503	0.00484013	0.0336445	0.902936	0.0903322	0.765525
PA14_01660	PA0134	NA	guanine deaminase	GO:0006147	Metabolic pathways, Purine metabolism	Nucleotide biosynthesis and metabolism	1.02355	4.73116e-09	0.674277	5.3893e-06	0.294016	0.0278775	0.913446	1.23489e-08	0.431669	0.000431527	0.193661	0.158487	0.273081	0.0853882
PA14_01670	PA0136	NA	ABC transporter ATP-binding protein	NA	NA	Transport of small molecules	0.409746	0.0347044	0.411663	0.0479259	0.215264	0.372616	0.111536	0.546413	-0.0671765	0.743837	-0.278395	0.236491	-0.239123	0.417766
PA14_01680	PA0137	NA	ABC transporter permease	GO:0006810	NA	Transport of small molecules	0.998769	0.000578083	0.594812	0.0430419	0.350405	0.294101	0.0998037	0.719979	0.553588	0.0435819	0.206828	0.570603	0.237333	0.590106
PA14_01690	PA0138	NA	ABC transporter permease	GO:0006810	NA	Transport of small molecules	0.556287	0.000333128	0.466017	0.00274306	0.193864	0.250064	0.607039	5.66404e-05	0.355121	0.0108189	0.0373967	0.870384	0.168718	0.426683
PA14_01710	PA0139	ahpC	alkyl hydroperoxide reductase	GO:0055114, GO:0006979, GO:0045454	NA	Adaptation, Protection	0.201968	0.143774	0.207296	0.161211	-0.0249378	0.900913	1.27701	1.18538e-09	0.473624	0.000890266	0.216751	0.193028	0.204787	0.31909
PA14_01720	PA0140	ahpF	alkyl hydroperoxide reductase	GO:0000302, GO:0055114, GO:0045454	NA	Adaptation, Protection	0.169014	0.416012	0.327677	0.130919	0.329019	0.17093	1.14149	3.01789e-06	0.626633	0.00245291	0.567564	0.0193178	0.183316	0.586823
PA14_01730	PA0141	NA	hypothetical protein	GO:0006793	NA	Hypothetical, unclassified, unknown	-0.173523	0.727959	-0.000857068	0.998404	0.478877	0.403059	1.25031	0.00617321	-0.0109282	0.983625	0.869455	0.113845	0.57566	0.41323
PA14_01750	PA0142	NA	hydroxydechloroatrazine ethylaminohydrolase	NA	NA	Putative enzymes	0.464076	0.00149742	0.327942	0.0249347	0.23076	0.152633	0.533027	0.000179029	-0.0412743	0.767598	0.0652553	0.750484	-0.0230724	0.938684
PA14_01760	PA0143	nuh	nonspecific ribonucleoside hydrolase	GO:0006163	Metabolic pathways, Purine metabolism, Nicotinate and nicotinamide metabolism	Nucleotide biosynthesis and metabolism	-0.198419	0.0157865	-0.208574	0.0162552	-0.270583	0.00429261	0.152022	0.0413599	-0.152825	0.0485085	-0.289815	0.00312071	-0.157965	0.16503
PA14_01770	NA	NA	nucleoside-binding outer membrane protein	NA	NA	Membrane proteins	-0.346319	0.0104821	-0.305145	0.0302804	-0.105256	0.538533	0.118384	0.32273	-0.0165957	0.905949	-0.290085	0.0602383	-0.180201	0.354201
PA14_01780	PA0144	NA	nucleoside 2-deoxyribosyltransferase	GO:0009159	NA	Nucleotide biosynthesis and metabolism	-0.133446	0.188628	-0.083179	0.467266	-0.14475	0.230982	-0.126237	0.17326	-0.105827	0.277549	-0.24437	0.0405469	-0.15072	0.312457
PA14_01790	PA0145	NA	nucleoside 2-deoxyribosyltransferase	GO:0009159	NA	Nucleotide biosynthesis and metabolism	0.190584	0.191411	0.249877	0.108035	0.0250712	0.905938	0.140979	0.294072	0.180998	0.199285	0.0070386	0.978532	0.103992	0.678408
PA14_01800	PA0146	NA	hypothetical protein	NA	NA	Membrane proteins	0.377412	0.0602613	0.31854	0.144294	0.184096	0.478561	-0.106737	0.587999	-0.0409397	0.854095	-0.279749	0.256473	-0.173852	0.605086
PA14_01810	PA0147	NA	oxidoreductase	GO:0055114	NA	Central intermediary metabolism	0.165681	0.299702	0.155873	0.376253	-0.042353	0.853484	-0.170561	0.249713	-0.234532	0.131252	0.0407445	0.876589	0.0274905	0.93757
PA14_01830	PA0148	NA	adenosine deaminase	GO:0006146	Purine metabolism, Metabolic pathways	Nucleotide biosynthesis and metabolism	0.437187	0.000514042	0.440439	0.000782352	0.16759	0.222072	0.942079	6.60729e-09	0.498494	8.45193e-05	0.128891	0.375838	0.262903	0.0945792
PA14_01840	PA0149	NA	RNA polymerase ECF-subfamily sigma-70 factor	GO:0006352, GO:0010959, GO:0006355	NA	Transcriptional regulators	2.00888	0.000748336	1.01769	0.0659916	1.03407	0.0865243	1.26662	0.0112124	0.526579	0.289429	0.834934	0.173091	0.066208	0.952465
PA14_01860	PA0150	NA	transmembrane sensor	NA	NA	Transport of small molecules	1.41402	0.000700067	0.768091	0.0557443	0.879228	0.0428817	1.01482	0.0056115	0.52339	0.149107	0.356412	0.458876	-0.37753	0.534488
PA14_01870	PA0151	NA	TonB-dependent receptor	GO:0006810, GO:0015891	NA	Transport of small molecules	0.819798	0.0017446	0.403273	0.129475	0.525099	0.0675835	0.144907	0.53635	0.158475	0.526782	0.174683	0.607942	0.120879	0.798021
PA14_01890	PA0152	pcaQ	transcriptional regulator PcaQ	GO:0006355, GO:0045893, GO:0019619	NA	Transcriptional regulators	0.478677	0.00115788	0.23729	0.106919	0.28661	0.0720397	-0.123958	0.331329	-0.0578564	0.680549	-0.1646	0.3405	-0.0333231	0.905217
PA14_01900	PA0153	pcaH	protocatechuate 3,4-dioxygenase subunit beta	GO:0055114, GO:0006725, GO:0019619	Benzoate degradation, Degradation of aromatic compounds, Microbial metabolism in diverse environments, Metabolic pathways	Carbon compound catabolism	0.138212	0.70099	0.112358	0.793874	0.0740672	0.875867	-0.273215	0.392348	-0.444312	0.193844	0.731198	0.0527783	0.480136	0.311861
PA14_01910	PA0154	pcaG	protocatechuate 3,4-dioxygenase subunit alpha	GO:0055114, GO:0006725, GO:0019439	Benzoate degradation, Degradation of aromatic compounds, Metabolic pathways, Microbial metabolism in diverse environments	Carbon compound catabolism	-0.32093	0.0934084	-0.202796	0.339242	-0.135649	0.589446	-0.383113	0.0355798	-0.584851	0.00351305	0.133258	0.607972	-0.137754	0.673903
PA14_01930	PA0155	pcaR	transcriptional regulator PcaR	GO:0006355, GO:0045893, GO:0046278	NA	Transcriptional regulators	-0.473712	0.00749816	-0.149201	0.436915	-0.555436	0.00559783	-0.0877503	0.58249	-0.0457402	0.796228	-0.247654	0.222076	-0.0505154	0.884311
PA14_01940	PA0156	NA	RND efflux membrane fusion protein	GO:0055085	NA	Protein secretion/export apparatus	0.223732	0.123314	0.0311723	0.867038	-0.0925098	0.634092	0.014747	0.919713	-0.371217	0.00998992	0.130393	0.49919	0.245329	0.242535
PA14_01960	PA0157	NA	RND efflux membrane fusion protein	GO:0055085	NA	Transport of small molecules	-0.0767235	0.661496	0.102668	0.587166	-0.127699	0.547149	-0.0666076	0.665502	-0.268717	0.0881264	-0.111899	0.620146	0.00817503	0.982845
PA14_01970	PA0158	NA	RND efflux transporter	GO:0006810	NA	Transport of small molecules	0.00698057	0.94149	0.067457	0.45304	-0.0199833	0.861931	-0.0101071	0.898451	-0.233279	0.00349751	-0.0843686	0.412079	-0.0280192	0.865429
PA14_01980	PA0159	NA	LysR family transcriptional regulator	GO:0006355	NA	Transcriptional regulators	-0.117082	0.304779	0.00615933	0.966433	-0.14154	0.303636	-0.0195181	0.858406	-0.14095	0.19342	-0.115374	0.428665	-0.158331	0.344614
PA14_01990	PA0160	NA	hypothetical protein	NA	NA	Hypothetical, unclassified, unknown	0.615821	0.000295232	0.363568	0.0271481	0.30436	0.0872659	1.2923	4.10963e-09	0.650674	0.000107959	0.315073	0.0765879	0.27579	0.200768
PA14_02010	PA0161	NA	hypothetical protein	NA	NA	Hypothetical, unclassified, unknown	0.473883	0.0113693	0.398198	0.040667	0.266033	0.222072	0.483709	0.00596569	0.28227	0.106816	0.0545838	0.853274	-0.0487203	0.895882
PA14_02020	PA0162	NA	outer membrane porin	GO:0006810	NA	Membrane proteins	0.0310237	0.878896	0.279531	0.137297	0.061744	0.805641	1.08186	5.0366e-07	0.599738	0.000968074	-0.106458	0.672743	-0.126973	0.67729
PA14_02030	PA0163	NA	AraC family transcriptional regulator	GO:0006355	NA	Transcriptional regulators	0.011462	0.953469	0.104605	0.592837	-0.160649	0.448071	0.497239	0.0023284	0.215622	0.181145	-0.206434	0.316431	-0.0813573	0.797044
PA14_02050	PA0164	NA	gamma-glutamyltranspeptidase	GO:0006751	Cyanoamino acid metabolism, Glutathione metabolism, Metabolic pathways, Taurine and hypotaurine metabolism	Amino acid biosynthesis and metabolism	0.302338	0.0577383	0.0357372	0.862912	0.0350501	0.878557	-0.126679	0.398995	-0.353713	0.0279811	-0.181522	0.371225	0.109503	0.694272
PA14_02060	PA0165	NA	hypothetical protein	NA	NA	Membrane proteins	0.572053	0.00148303	0.650842	0.000731453	0.455688	0.0191584	1.25318	3.06715e-08	0.744523	6.93806e-05	-0.299085	0.135855	-0.139542	0.625206
PA14_02070	PA0166	NA	transporter	GO:0055085, GO:0006810	NA	Nucleotide biosynthesis and metabolism	0.670757	0.0048797	0.500657	0.0430419	0.417199	0.123799	0.501086	0.0223089	0.262561	0.251127	0.0664195	0.857597	0.0613903	0.895882
PA14_02090	PA0167	NA	TetR family transcriptional regulator	GO:0045892	NA	Transcriptional regulators	-0.0108437	0.93685	0.0483528	0.737568	-0.00187115	0.992309	-0.381661	0.00107427	-0.864513	8.78304e-08	-0.202589	0.14326	-0.065044	0.76384
PA14_02100	PA0168	NA	hypothetical protein	NA	NA	Hypothetical, unclassified, unknown	-0.101053	0.406904	0.205172	0.106287	0.163617	0.251275	-0.048584	0.666875	-0.403931	0.00121343	-0.316089	0.0242372	-0.0310156	0.89781
PA14_02110	PA0169	NA	diguanylate cyclase	NA	Biofilm formation - Pseudomonas aeruginosa	Two-component regulatory systems	-0.0130491	0.921027	0.0689768	0.597475	0.0449363	0.772476	0.0665354	0.521825	-0.284072	0.010411	-0.312017	0.018449	-0.209299	0.186313
PA14_02130	PA0170	NA	hypothetical protein	NA	NA	Hypothetical, unclassified, unknown	0.14743	0.539226	0.104715	0.711313	0.0721429	0.827668	0.521253	0.0163508	0.486996	0.0297725	-0.182359	0.554862	-0.249743	0.481531
PA14_02140	PA0171	NA	hypothetical protein	NA	NA	Hypothetical, unclassified, unknown	0.10839	0.700215	0.159529	0.600586	0.00380428	0.992309	0.465563	0.0518847	0.130919	0.621375	-0.239487	0.475915	-0.324816	0.405904
PA14_02150	PA0172	NA	hypothetical protein	GO:0007165	NA	Transcriptional regulators	0.419723	0.000420097	0.356841	0.00275546	0.301546	0.0153487	0.442737	9.84234e-05	0.103214	0.320685	-0.197725	0.121125	-0.192118	0.211659
PA14_02180	PA0173	cheB	chemotaxis-specific methylesterase	GO:0006935, GO:0000160	Two-component system, Bacterial chemotaxis	Chemotaxis	-0.408913	0.0129008	-0.243671	0.158871	-0.518764	0.00589469	-0.24584	0.0990492	-0.747161	5.90222e-05	-0.0309287	0.907639	0.299709	0.173151
PA14_02190	PA0174	NA	hypothetical protein	GO:0006935	Bacterial chemotaxis	Chemotaxis	-1.05628	1.53166e-05	-0.820055	0.000486717	-0.592889	0.0090887	-0.499499	0.00952292	-0.919833	7.98812e-05	0.263741	0.23658	0.227571	0.417567
PA14_02200	PA0175	NA	chemotaxis protein methyltransferase	NA	Two-component system, Bacterial chemotaxis	Chemotaxis	-1.17164	2.73635e-06	-0.553638	0.0083826	-0.830291	0.000424802	-0.396817	0.0282491	-1.21691	1.36396e-06	0.0683005	0.818991	0.246213	0.388077
PA14_02220	PA0176	NA	chemotaxis transducer	GO:0006935, GO:0007165	Bacterial chemotaxis, Two-component system	Chemotaxis	-1.30715	4.13077e-09	-0.873716	3.34279e-06	-0.746561	4.2946e-05	-0.473115	0.000988088	-1.19515	1.87097e-08	-0.128093	0.500492	0.179495	0.414232
PA14_02230	PA0177	cheW	purine-binding chemotaxis protein	GO:0006935, GO:0007165	Bacterial chemotaxis, Two-component system	Chemotaxis	-1.40394	2.07493e-06	-0.872535	0.000798802	-0.7812	0.00327656	-0.766549	0.000846908	-1.45657	1.20348e-06	-0.109434	0.735633	0.181926	0.62072
PA14_02250	PA0178	cheA	two-component sensor	GO:0006935, GO:0007165, GO:0000160, GO:0016310	Bacterial chemotaxis, Two-component system	Two-component regulatory systems	-1.11447	3.39376e-05	-0.842778	0.00090557	-0.721391	0.00545015	-0.820692	0.000346947	-1.35467	2.04184e-06	-0.00427441	0.991424	0.125313	0.751588
PA14_02260	PA0179	NA	two-component response regulator	GO:0000160	Bacterial chemotaxis, Two-component system	Two-component regulatory systems	-1.20615	1.52486e-06	-0.918518	7.66625e-05	-0.823292	0.000407309	-0.634714	0.000911635	-1.49648	5.8425e-08	-0.0296783	0.925866	0.0848301	0.81769
PA14_02270	PA0180	NA	chemotaxis transducer	GO:0006935, GO:0007165	Bacterial chemotaxis, Two-component system	Chemotaxis	-0.786861	1.47389e-05	-0.573844	0.000776514	-0.653876	0.000338645	-1.20944	1.13577e-08	-1.30976	1.00721e-08	-0.0912033	0.66906	-0.029711	0.926236
PA14_02290	PA0181	NA	LysR family transcriptional regulator	GO:0006355	NA	Transcriptional regulators	0.17934	0.277017	0.0353718	0.867116	-0.202987	0.312228	0.156875	0.299572	0.0772087	0.641999	-0.136839	0.533638	0.0923567	0.758914
PA14_02300	PA0182	fabG	3-ketoacyl-ACP reductase	NA	Fatty acid biosynthesis, Biosynthesis of unsaturated fatty acids, Metabolic pathways, Fatty acid metabolism, Biotin metabolism	Biosynthesis of cofactors, prosthetic groups and carriers	0.407706	0.0470491	0.410678	0.0653443	0.233884	0.362545	0.839609	0.000114155	0.170783	0.418601	0.159373	0.562049	0.365484	0.19766
PA14_02310	PA0183	atsA	arylsulfatase	GO:0008152	Sphingolipid metabolism	Central intermediary metabolism	0.378532	0.0572686	0.712869	0.00148636	0.271882	0.261352	0.527722	0.00675315	0.782878	0.000274324	0.553227	0.016746	0.479654	0.0726198
PA14_02330	PA0184	NA	ABC transporter ATP-binding protein	NA	ABC transporters, Sulfur metabolism	Transport of small molecules	0.673717	0.0147622	0.68842	0.0201222	0.242537	0.499061	0.679508	0.0111154	0.35769	0.204564	0.451168	0.150884	0.504538	0.171914
PA14_02340	PA0185	NA	ABC transporter permease	GO:0006810	Sulfur metabolism, ABC transporters	Transport of small molecules	0.690258	0.00362072	0.490932	0.0458141	0.36292	0.180586	0.327743	0.127684	0.0562373	0.822244	0.466556	0.0749606	0.699053	0.0169949
PA14_02360	PA0186	NA	ABC transporter substrate-binding protein	NA	Sulfur metabolism, ABC transporters	Transport of small molecules	0.0570329	0.817493	0.162255	0.523398	0.154116	0.594944	0.132974	0.524716	0.123309	0.583433	0.264373	0.324634	0.180605	0.618502
PA14_02370	PA0189	NA	porin	GO:0006810	NA	Membrane proteins	0.579956	0.00264396	0.763881	0.000342379	0.368071	0.0855163	0.263316	0.126115	0.0767581	0.689629	0.514157	0.0164341	0.345175	0.175627
PA14_02380	PA0190	NA	acid phosphatase	NA	NA	Fatty acid and phospholipid metabolism	0.275513	0.228643	0.263388	0.295591	-0.229365	0.434153	-0.322963	0.141876	-0.0795818	0.743351	0.39332	0.138888	0.211687	0.569503
PA14_02390	PA0191	NA	transcriptional regulator	GO:0006355	NA	Transcriptional regulators	0.158553	0.638891	0.470232	0.16512	0.0294678	0.950102	0.113176	0.706871	0.230295	0.456872	0.675775	0.0675037	0.615226	0.163816
PA14_02410	PA0192	NA	TonB-dependent receptor	GO:0006810	NA	Membrane proteins	0.127771	0.377739	0.338361	0.0263081	0.108267	0.559576	-0.109729	0.405461	-0.0446552	0.760818	-0.11954	0.529653	0.00883581	0.979102
PA14_02420	PA0193	NA	hypothetical protein	GO:0055114	Sulfur metabolism, Taurine and hypotaurine metabolism	Biosynthesis of cofactors, prosthetic groups and carriers	0.403789	0.239217	0.361526	0.343763	-0.167763	0.732273	0.599871	0.0619199	0.246949	0.486587	0.00554631	0.992223	0.402888	0.424568
PA14_02435	PA0194	NA	hypothetical protein	GO:0055114	NA	Putative enzymes	0.580531	0.0380103	0.51055	0.0909174	0.0993583	0.807883	0.582537	0.0295899	-0.104773	0.737115	0.125512	0.764644	0.117391	0.827461
PA14_02450	PA0195	NA	NAD(P) transhydrogenase subunit alpha part 1	NA	Nicotinate and nicotinamide metabolism, Metabolic pathways	Energy metabolism; Hypothetical, unclassified, unknown	-0.35766	0.0127373	-0.0694311	0.681218	-0.236453	0.152593	-0.669432	2.07695e-05	-0.362808	0.00913107	-0.0570403	0.790893	-0.165572	0.437192
PA14_02460	PA0195.1	NA	NAD(P) transhydrogenase subunit alpha part 2	NA	Metabolic pathways, Nicotinate and nicotinamide metabolism	Energy metabolism	-0.0532909	0.798238	-0.0581652	0.808514	-0.0141466	0.960226	-0.438656	0.0153964	-0.0496727	0.799443	0.130011	0.610747	0.134388	0.674706
PA14_02470	PA0196	pntB	pyridine nucleotide transhydrogenase subunit beta	GO:0055114	Metabolic pathways, Nicotinate and nicotinamide metabolism	Energy metabolism	-0.632893	7.87027e-05	-0.501325	0.00129922	-0.331614	0.0369216	-1.00049	6.26034e-08	-0.572022	0.000148744	-0.189947	0.256129	-0.183112	0.372408
PA14_02490	PA0197	tonB2	hypothetical protein	GO:0015891, GO:0006810	NA	Membrane proteins	0.918628	4.84482e-05	0.997488	2.99655e-05	0.620016	0.00637369	0.135105	0.477402	0.650294	0.00154369	0.980223	6.62765e-05	0.823935	0.000806619
PA14_02500	PA0198	exbB1	transport protein ExbB	GO:0006810	NA	Transport of small molecules	-0.0514517	0.857055	0.102056	0.740412	0.0833318	0.814123	-0.574735	0.0181498	-0.739939	0.00468258	0.758324	0.00866019	0.610049	0.0651392
PA14_02510	PA0199	exbD1	transport protein ExbD	GO:0006810	NA	Transport of small molecules	-0.0243079	0.968032	0.146748	0.825714	0.458747	0.492846	0.350963	0.470035	-0.762537	0.155843	1.64998	0.0100581	1.27194	0.0805557
PA14_02520	PA0200	NA	hypothetical protein	NA	NA	Hypothetical, unclassified, unknown	-0.798757	0.356573	-0.67	0.490867	0.512979	0.641483	0.000522338	0.999698	-1.5848	0.0755777	1.32522	0.186699	1.05576	0.403431
PA14_02530	PA0201	NA	hypothetical protein	NA	NA	Putative enzymes	0.550568	0.148431	0.694979	0.0890178	0.44767	0.336929	0.977938	0.00865573	0.656402	0.072957	0.837591	0.0662087	0.633704	0.254359
PA14_02550	PA0208	mdcA	malonate decarboxylase subunit alpha	NA	NA	Carbon compound catabolism	1.4979	2.86166e-06	1.45562	6.53754e-06	0.690777	0.0156945	1.30134	6.13425e-06	1.19929	2.70701e-05	0.774186	0.00817585	0.486837	0.155326
PA14_02560	PA0209	NA	triphosphoribosyl-dephospho-CoA synthase	GO:0016310	NA	Biosynthesis of cofactors, prosthetic groups and carriers	0.812778	0.0518238	0.652224	0.161153	-0.110711	0.865906	1.34085	0.00134396	-0.188415	0.710425	0.355195	0.52093	0.0504526	0.958485
PA14_02570	PA0210	mdcC	malonate decarboxylase subunit delta	NA	NA	Carbon compound catabolism	0.095769	0.908866	0.351901	0.688018	0.210629	0.838426	1.1658	0.0610716	-0.735404	0.417878	-0.0940842	0.934082	-0.294234	0.825146
PA14_02580	PA0211	mdcD	malonate decarboxylase subunit beta	GO:0044262	NA	Carbon compound catabolism	-0.181515	0.684321	-0.222617	0.664334	0.0991834	0.864537	1.06662	0.00492039	-0.289784	0.514073	-0.498296	0.319019	-0.202848	0.785128
PA14_02590	PA0212	mdcE	malonate decarboxylase subunit gamma	GO:0044262	NA	Carbon compound catabolism	0.41173	0.24813	0.126187	0.793158	0.235091	0.625363	1.26538	0.000386121	0.335113	0.362669	0.247616	0.602342	-0.198883	0.758118
PA14_02610	PA0213	NA	phosphoribosyl-dephospho-CoA transferase	NA	NA	Carbon compound catabolism	0.602745	0.0566794	0.651785	0.0596553	0.563031	0.134054	0.891212	0.00437822	0.46857	0.146442	0.30388	0.453149	0.255435	0.626299
PA14_02620	PA0214	NA	epsilon subunit of malonate decarboxylase	GO:0008152	NA	Carbon compound catabolism	0.443367	0.0714575	0.6231	0.0192984	0.420089	0.149471	0.299693	0.195783	-0.00385465	0.989451	0.0933823	0.806194	0.410712	0.239181
PA14_02630	PA0215	NA	malonate carrier protein	NA	NA	Transport of small molecules	0.327721	0.108663	0.43127	0.0501004	0.262675	0.292316	0.0674118	0.739511	-0.0206422	0.930438	-0.112605	0.70219	0.00220434	0.995833
PA14_02640	PA0216	NA	malonate transporter subunit MadM	NA	NA	Transport of small molecules	0.472904	0.0230995	0.510085	0.0220864	0.336245	0.170722	0.108491	0.584859	0.302286	0.136006	-0.0351187	0.921794	0.149772	0.673872
PA14_02650	PA0217	NA	malonate utilization transcriptional regulator	GO:0006355	NA	Transcriptional regulators	0.179201	0.195082	0.20531	0.166282	-0.020635	0.919665	-0.113673	0.375433	0.181552	0.172504	-0.171717	0.316431	-0.044597	0.875267
PA14_02660	PA0218	NA	LysR family transcriptional regulator	GO:0006355	NA	Transcriptional regulators	0.360459	0.00488461	0.211176	0.108763	0.135629	0.375712	0.0420957	0.721101	-0.053595	0.668841	0.0267918	0.894999	0.178998	0.323355
PA14_02680	PA0219	NA	aldehyde dehydrogenase	GO:0055114, GO:0008152	Metabolic pathways, Arginine and proline metabolism	Energy metabolism	0.00336863	0.991767	0.0323693	0.928263	-0.526734	0.111749	-0.41809	0.117707	-0.178885	0.531763	-0.366376	0.272367	-0.339234	0.412829
PA14_02690	PA0220	NA	amino acid permease	GO:0051615, GO:0003333	NA	Transport of small molecules	0.227525	0.24621	0.247797	0.244003	0.0316488	0.912478	-0.305198	0.0984506	-0.221344	0.251892	0.0106096	0.976294	0.045076	0.909835
PA14_02700	PA0221	NA	aminotransferase	NA	NA	Transport of small molecules	-0.255886	0.249861	-0.213828	0.392274	-0.229193	0.409676	-0.252403	0.22613	-0.0936282	0.682383	-0.453518	0.0755752	-0.159119	0.669002
PA14_02720	PA0222	NA	hypothetical protein	NA	Quorum sensing	Transport of small molecules	0.0921497	0.797752	0.135169	0.738329	-0.104829	0.824667	-0.213383	0.50454	0.0125661	0.972833	-0.212019	0.633057	0.193273	0.723206
PA14_02730	PA0223	NA	dihydrodipicolinate synthetase	GO:0008152	Metabolic pathways, Biosynthesis of amino acids, Biosynthesis of antibiotics, Monobactam biosynthesis, Biosynthesis of secondary metabolites, Lysine biosynthesis, Microbial metabolism in diverse environments	Amino acid biosynthesis and metabolism	0.248405	0.235472	0.312995	0.162347	0.382807	0.118048	0.10552	0.591555	-0.0306576	0.892921	0.0403077	0.908132	0.148923	0.680684
PA14_02740	PA0224	NA	class II aldolase/adducin domain-containing protein	NA	NA	Central intermediary metabolism	0.226272	0.31828	0.623664	0.0108942	0.190572	0.509702	0.558888	0.00949686	0.139538	0.528379	-0.148706	0.638876	0.288442	0.398445
PA14_02750	PA0225	NA	transcriptional regulator	NA	NA	Transcriptional regulators	0.36821	0.00674456	0.261695	0.0633619	0.222381	0.152593	0.693323	4.62798e-06	0.244246	0.0562548	-0.0988981	0.58164	-0.057275	0.825082
PA14_02760	PA0226	NA	CoA transferase, subunit A	GO:0008152	Butanoate metabolism, Styrene degradation, Microbial metabolism in diverse environments	Carbon compound catabolism	-0.229656	0.301358	-0.225885	0.357974	-0.34909	0.18307	0.323013	0.10861	0.394019	0.0624319	-0.164149	0.579395	-0.239843	0.47863
PA14_02770	PA0227	NA	CoA transferase subunit B	GO:0008152	Butanoate metabolism, Styrene degradation, Microbial metabolism in diverse environments	Carbon compound catabolism	-0.18643	0.385792	-0.0200988	0.942377	-0.151042	0.585304	-0.478523	0.0185199	-0.146656	0.485135	-0.204474	0.450259	0.018141	0.970602
PA14_02790	PA0228	pcaF	beta-ketoadipyl CoA thiolase	GO:0008152, GO:0019619	Microbial metabolism in diverse environments, Benzoate degradation	Carbon compound catabolism	-0.713324	0.000907922	-0.357426	0.0901687	-0.725024	0.00215401	-0.403781	0.0296225	-0.356398	0.0625877	-0.38596	0.0934964	-0.037723	0.928679
PA14_02810	PA0229	pcaT	dicarboxylic acid transporter PcaT	GO:0055085, GO:0006810	NA	Membrane proteins	-0.0531865	0.726355	0.00557259	0.974855	-0.296002	0.0681283	-0.412258	0.00285823	-0.420593	0.003191	0.0601748	0.775813	0.13969	0.531865
PA14_02830	PA0230	pcaB	3-carboxy-cis,cis-muconate cycloisomerase	GO:0019619	Benzoate degradation, Degradation of aromatic compounds, Microbial metabolism in diverse environments, Metabolic pathways	Carbon compound catabolism	-0.258039	0.0898048	-0.221342	0.179675	-0.220945	0.224613	-0.319664	0.0267522	-0.474631	0.00252284	-0.0234231	0.92698	-0.0413503	0.894983
PA14_02840	PA0231	pcaD	beta-ketoadipate enol-lactone hydrolase	GO:0042952	Metabolic pathways, Benzoate degradation, Degradation of aromatic compounds, Microbial metabolism in diverse environments	Carbon compound catabolism	-0.169152	0.520725	-0.176153	0.55161	-0.404054	0.180295	-0.170158	0.474288	-0.381677	0.12765	0.18991	0.573979	0.111408	0.81769
PA14_02850	PA0232	pcaC	gamma-carboxymuconolactone decarboxylase	GO:0055114	Metabolic pathways, Benzoate degradation, Microbial metabolism in diverse environments, Degradation of aromatic compounds	Carbon compound catabolism	-0.461531	0.00875778	0.0303486	0.890776	-0.43806	0.02601	-0.396662	0.0159155	-0.734026	0.000152348	0.147383	0.499575	0.212916	0.393
PA14_02870	PA0233	NA	transcriptional regulator	GO:0006355	NA	Transcriptional regulators	-0.205279	0.168395	-0.0109472	0.954572	-0.237293	0.178922	-0.213219	0.121287	-0.503857	0.00127916	-0.0604167	0.790893	-0.0573989	0.848098
PA14_02890	PA0234	NA	hypothetical protein	NA	NA	Hypothetical, unclassified, unknown	-0.53728	0.00204523	-0.234501	0.182638	-0.43412	0.0212335	-0.651228	0.000214585	-0.739131	8.84719e-05	-0.298871	0.11257	-0.225102	0.339433
PA14_02900	PA0235	pcaK	4-hydroxybenzoate transporter PcaK	GO:0055085, GO:0006810	NA	Carbon compound catabolism	-0.97697	0.000786432	-0.777172	0.00770766	-0.654657	0.0319142	-1.26038	3.5344e-05	-1.37083	2.56988e-05	-0.372777	0.230318	-0.225584	0.59742
PA14_02910	PA0236	NA	IclR family transcriptional regulator	GO:0006355	NA	Transcriptional regulators	-0.94114	4.31899e-05	-0.612088	0.00409031	-0.667938	0.00346162	-1.34525	1.45843e-07	-1.24629	8.44674e-07	-0.725108	0.00222795	-0.487331	0.0628544
PA14_02930	PA0237	NA	oxidoreductase	GO:0055114, GO:0008152	NA	Putative enzymes	-0.559876	0.035076	-0.300718	0.297513	-0.633644	0.0387509	-0.598275	0.0195865	-1.0438	0.000496488	-0.539366	0.0749606	-0.277683	0.487732
PA14_02960	PA0238	NA	hypothetical protein	NA	NA	Hypothetical, unclassified, unknown	-0.453926	0.01772	-0.392819	0.0525433	-0.517807	0.0174449	-0.636988	0.000986544	-0.978494	1.77457e-05	-0.356201	0.103252	-0.207953	0.469382
PA14_02970	PA0239	NA	hypothetical protein	NA	NA	Membrane proteins	-0.523916	0.0579935	-0.204645	0.517381	-0.353523	0.29002	-0.367104	0.154692	-0.885217	0.00280443	-0.189552	0.611555	0.322594	0.428378
PA14_02980	PA0240	NA	porin	GO:0006810	NA	Membrane proteins	-0.148705	0.401657	0.046983	0.83237	-0.205694	0.335056	-0.509142	0.00365062	-0.411128	0.0193704	-0.0706144	0.789833	0.0368407	0.915174
PA14_02990	PA0241	NA	MFS transporter	GO:0055085	NA	Transport of small molecules	-0.741463	0.00155688	-0.686688	0.00472923	-0.970208	0.000333703	-1.64672	1.07914e-07	-1.1728	1.44801e-05	-0.387488	0.123272	-0.236504	0.473312
PA14_03000	PA0242	NA	hypothetical protein	NA	Metabolic pathways, Tyrosine metabolism, Ubiquinone and other terpenoid-quinone biosynthesis, Phenylalanine metabolism	Amino acid biosynthesis and metabolism	-0.253474	0.369503	-0.136536	0.683498	-0.0827532	0.837167	-0.251975	0.325218	-0.257272	0.343941	0.165213	0.673082	0.128659	0.808403
PA14_03010	PA0243	NA	TetR family transcriptional regulator	NA	NA	Transcriptional regulators	0.0172519	0.921762	0.102992	0.552583	-0.157147	0.40205	-0.481175	0.00146433	-0.711215	4.14083e-05	-0.036919	0.879603	0.0338275	0.912101
PA14_03020	PA0244	NA	shikimate 5-dehydrogenase	GO:0055114	Biosynthesis of secondary metabolites, Biosynthesis of amino acids, Phenylalanine, tyrosine and tryptophan biosynthesis, Biosynthesis of antibiotics, Metabolic pathways	Amino acid biosynthesis and metabolism	0.223454	0.442068	0.074448	0.840859	0.256218	0.478201	0.28599	0.28109	0.382113	0.170658	-0.300523	0.402148	-0.0480945	0.937699
PA14_03030	PA0245	aroQ2	3-dehydroquinate dehydratase	NA	Phenylalanine, tyrosine and tryptophan biosynthesis, Biosynthesis of antibiotics, Biosynthesis of secondary metabolites, Metabolic pathways, Biosynthesis of amino acids	Amino acid biosynthesis and metabolism	-0.15427	0.565305	0.114872	0.70974	-0.170769	0.611749	0.783473	0.0014567	0.886526	0.000644492	-0.165661	0.63194	0.178698	0.671198
PA14_03040	PA0246	NA	MFS transporter	GO:0055085, GO:0006810	NA	Transport of small molecules	0.517722	0.00018864	0.395513	0.0035908	0.271967	0.0567925	0.661226	3.62891e-06	0.605351	1.8962e-05	-0.183078	0.216903	-0.0801837	0.709249
PA14_03050	PA0247	pobA	4-hydroxybenzoate 3-monooxygenase	GO:0043639, GO:0055114	Benzoate degradation, Microbial metabolism in diverse environments, Degradation of aromatic compounds, Metabolic pathways	Carbon compound catabolism	0.110888	0.52989	0.0264086	0.907755	-0.227753	0.271755	-0.0434326	0.792318	-0.224191	0.182663	-0.175706	0.415346	0.106918	0.714531
PA14_03070	PA0248	NA	transcriptional regulator	GO:0006355	NA	Transcriptional regulators	0.294823	0.0396147	0.14671	0.355835	-0.0296358	0.886094	-0.230407	0.0861536	0.0670887	0.644141	-0.13246	0.479911	0.0136803	0.967027
PA14_03080	PA0249	NA	acetyltransferase	NA	NA	Transport of small molecules	-0.378643	0.0706943	-0.373707	0.099892	-0.301322	0.228814	-0.167044	0.390629	-0.522737	0.0136478	-0.203624	0.446173	-0.0150585	0.975666
PA14_03090	PA0250	NA	hypothetical protein	NA	NA	Hypothetical, unclassified, unknown	-0.206547	0.0707326	-0.026193	0.857571	-0.203233	0.132716	-0.543159	2.19992e-05	-0.899305	5.05333e-08	-0.0584568	0.729055	0.0363718	0.876895
PA14_03100	PA0251	NA	hypothetical protein	NA	NA	Hypothetical, unclassified, unknown	0.279139	0.251334	0.472559	0.0690055	-0.0812483	0.818402	-0.146402	0.534328	-0.0948293	0.712705	-0.075842	0.84366	-0.0222448	0.968316
PA14_03110	PA0252	NA	hypothetical protein	NA	NA	Hypothetical, unclassified, unknown	0.899427	0.00260999	0.497877	0.108859	0.592561	0.0747636	0.401164	0.138551	0.379747	0.18578	0.0124324	0.981609	0.236861	0.618904
PA14_03120	PA0253	NA	transcriptional regulator	GO:0006355	NA	Transcriptional regulators	0.451642	0.00471154	0.428199	0.0102261	0.141918	0.471359	0.255294	0.0744953	0.218561	0.144848	-0.302842	0.0940769	-0.103601	0.700024
PA14_03130	PA0254	NA	hypothetical protein	NA	Ubiquinone and other terpenoid-quinone biosynthesis, Biosynthesis of secondary metabolites, Metabolic pathways	Biosynthesis of cofactors, prosthetic groups and carriers	-0.063131	0.706299	0.0139115	0.944847	-0.178898	0.348119	-0.229445	0.107885	-0.257995	0.0840847	-0.200743	0.289592	-0.011209	0.975666
PA14_03150	PA0255	NA	hypothetical protein	NA	NA	Membrane proteins	0.335321	0.00174736	0.316392	0.0041658	0.111788	0.370407	0.360913	0.000422527	0.0424369	0.674899	-0.14385	0.239866	-0.131942	0.388077
PA14_03160	PA0256	NA	hypothetical protein	NA	NA	Hypothetical, unclassified, unknown	0.270589	0.0229378	0.279378	0.0265489	0.210468	0.129189	0.464596	0.000157867	-0.401997	0.001027	0.230464	0.0962338	0.316229	0.0469996
PA14_03163	NA	NA	hypothetical protein	NA	NA	Hypothetical, unclassified, unknown	1.70048	1.84146e-13	1.47339	3.24891e-12	1.02224	4.06402e-09	1.59177	7.45729e-13	0.441549	0.000179515	0.509076	0.00029001	0.605957	3.64772e-05
PA14_03166	NA	NA	hypothetical protein	NA	NA	Hypothetical, unclassified, unknown	1.79353	1.07401e-15	1.52659	3.09969e-14	1.12172	1.53347e-11	1.62361	1.27768e-14	0.556679	9.91276e-07	0.504696	2.55493e-05	0.508538	2.61431e-05
PA14_03170	PA0987	NA	hypothetical protein	GO:0015074	NA	Related to phage, transposon, or plasmid	1.05075	4.71674e-07	0.832465	1.95363e-05	0.655849	0.000526941	0.86752	2.47227e-06	0.41567	0.00773901	-0.0619859	0.799672	0.039265	0.901269
PA14_03180	PA0986	NA	hypothetical protein	GO:0006313	NA	Related to phage, transposon, or plasmid	0.729906	0.000249506	0.452496	0.0197027	0.128504	0.588035	0.454902	0.00865794	0.0386151	0.841969	0.0512906	0.859041	0.069203	0.84768
PA14_03190	PA0259	NA	hypothetical protein	NA	NA	Hypothetical, unclassified, unknown	0.498187	9.53369e-06	0.302626	0.0029491	0.186895	0.0807429	0.115777	0.168965	-0.0514905	0.573201	-0.0186182	0.905767	0.0252019	0.89514
PA14_03200	PA0260	NA	hypothetical protein	NA	NA	Hypothetical, unclassified, unknown	0.834751	9.56161e-07	0.612748	8.67514e-05	0.515603	0.000962044	0.630814	1.41555e-05	0.3639	0.00504409	0.0587116	0.767406	0.146793	0.470104
PA14_03210	PA0261	NA	hypothetical protein	NA	NA	Hypothetical, unclassified, unknown	1.34327	1.87644e-07	0.688081	0.00159597	0.948648	7.22639e-05	0.700045	0.000479792	0.566618	0.00458841	0.143409	0.584691	0.282017	0.316647
PA14_03220	PA0262	NA	hypothetical protein	NA	Bacterial secretion system	Hypothetical, unclassified, unknown	0.936573	5.34716e-09	0.633604	3.96218e-06	0.549159	4.2946e-05	0.560411	4.59021e-06	0.186769	0.067345	-0.0324844	0.849482	0.186181	0.218716
PA14_03240	PA0263, PA1512, PA5267	hcpC	secreted protein Hcp	NA	Bacterial secretion system, Biofilm formation - Pseudomonas aeruginosa	Secreted Factors (toxins, enzymes, alginate)	0.428657	0.0135125	0.260886	0.154685	0.207709	0.316473	-0.171891	0.27912	-0.0447086	0.802664	0.0340717	0.905872	0.08615	0.790468
PA14_03250	NA	NA	hypothetical protein	NA	NA	Hypothetical, unclassified, unknown	0.387516	0.000161041	0.368598	0.000426089	0.191649	0.0684507	0.331508	0.000355978	0.103515	0.233822	-0.183481	0.0852528	-0.050913	0.762351
PA14_03265	NA	NA	hypothetical protein	NA	NA	Hypothetical, unclassified, unknown	0.432126	0.000685127	0.442941	0.000858542	0.278284	0.0392882	0.68219	1.12675e-06	0.258504	0.02329	0.0267881	0.888409	0.118961	0.52828
PA14_03270	NA	NA	hypothetical protein	NA	NA	Hypothetical, unclassified, unknown	0.41363	4.58932e-05	0.329922	0.000792274	0.183988	0.0673377	0.57971	1.42762e-07	0.431125	1.485e-05	-0.0618761	0.606528	-0.0360825	0.834355
PA14_03285	NA	NA	hypothetical protein	NA	NA	Hypothetical, unclassified, unknown	0.436798	0.000239294	0.331001	0.00444586	0.125848	0.333782	0.63671	7.46159e-07	0.421256	0.000213926	-0.00739475	0.966845	-0.0106428	0.965919
PA14_03290	NA	NA	hypothetical protein	GO:0006313	NA	Related to phage, transposon, or plasmid	0.329756	0.00058374	0.367117	0.000308488	0.213729	0.0345479	-0.0277439	0.739511	-0.277532	0.00191898	-0.0446095	0.73284	-0.0812422	0.577706
PA14_03300	NA	NA	hypothetical protein	GO:0015074	NA	Related to phage, transposon, or plasmid	0.596173	1.16279e-07	0.498038	2.69856e-06	0.390488	0.000114815	0.0674125	0.365417	0.0714374	0.363458	-0.027793	0.831245	-0.072101	0.598247
PA14_03310	NA	NA	hypothetical protein	GO:0008152	NA	Hypothetical, unclassified, unknown	0.22787	0.0195027	0.286921	0.00617274	0.183265	0.102455	0.228806	0.0120854	0.0733533	0.432682	-0.0523302	0.708141	0.0448424	0.811725
PA14_03320	NA	NA	hypothetical protein	NA	NA	Hypothetical, unclassified, unknown	0.415265	0.000437229	0.357465	0.00260162	0.286454	0.0201777	0.356778	0.000876161	0.112891	0.273344	0.068919	0.650451	0.131374	0.422281
PA14_03330	NA	NA	hypothetical protein	GO:0000105	Metabolic pathways, Biosynthesis of amino acids, Biosynthesis of secondary metabolites, Histidine metabolism	Hypothetical, unclassified, unknown	0.178778	0.310542	0.417738	0.0255689	0.303738	0.139806	0.302886	0.0616354	0.284951	0.0911591	-0.190263	0.392397	-0.110481	0.716842
PA14_03340	NA	NA	hypothetical protein	NA	NA	Hypothetical, unclassified, unknown	0.353123	0.00886608	0.401537	0.00516884	0.253769	0.096663	0.18584	0.123975	0.18355	0.146597	0.184733	0.24451	0.173685	0.374764
PA14_03350	NA	NA	hypothetical protein	NA	NA	Hypothetical, unclassified, unknown	0.128137	0.178113	0.309248	0.00315878	-0.0409443	0.756538	0.244483	0.00714432	0.0104982	0.917726	0.0692501	0.598511	0.0607235	0.716842
PA14_03360	NA	NA	hypothetical protein	NA	NA	Hypothetical, unclassified, unknown	0.149168	0.0766646	0.341069	0.000457861	-0.0389011	0.739259	0.290944	0.000642766	0.0329737	0.698806	0.0275838	0.837313	0.0174896	0.922267
PA14_03370	NA	NA	hypothetical protein	NA	NA	Hypothetical, unclassified, unknown	0.251244	0.0215424	0.414676	0.000755511	0.151576	0.241993	0.219224	0.0293365	0.00672337	0.955604	0.0978469	0.492691	0.100518	0.576397
PA14_03380	NA	NA	hypothetical protein	NA	NA	Hypothetical, unclassified, unknown	0.0483073	0.63293	0.0578942	0.59812	-0.0496989	0.699968	0.0454678	0.604982	-0.117879	0.189793	-0.0176446	0.912262	0.0632268	0.704023
PA14_03390	NA	NA	hypothetical protein	GO:0015074	NA	Related to phage, transposon, or plasmid	0.104256	0.625524	-0.040271	0.877427	0.00626226	0.982659	0.196506	0.286056	0.0332147	0.879298	-0.126756	0.650591	0.0123973	0.978893
PA14_03400	NA	NA	hypothetical protein	NA	NA	Hypothetical, unclassified, unknown	0.460727	0.0622103	0.246104	0.382099	-0.170331	0.615618	-0.31302	0.206307	-0.112399	0.678361	-0.352238	0.245058	-0.307585	0.415334
PA14_03410	NA	NA	tRNA-Arg	NA	NA	Non-coding RNA gene	0.0710621	0.70628	-0.0577314	0.797623	0.0378487	0.878557	0.141335	0.380843	0.109225	0.532067	0.205155	0.336996	0.158935	0.572756
PA14_03420	PA0264	NA	hypothetical protein	NA	NA	Hypothetical, unclassified, unknown	0.836696	2.77121e-05	0.365996	0.0407073	0.0949534	0.67949	0.76985	2.73567e-05	-0.169999	0.296734	0.0912793	0.707826	0.236562	0.340813
PA14_03430	PA0265	gabD	succinate-semialdehyde dehydrogenase I	GO:0008152, GO:0055114, GO:0009450	Metabolic pathways, Alanine, aspartate and glutamate metabolism, Tyrosine metabolism, Microbial metabolism in diverse environments, Butanoate metabolism, Lysine degradation, Nicotinate and nicotinamide metabolism	Central intermediary metabolism	0.293814	0.0107056	0.15399	0.203592	0.071049	0.635187	0.884892	1.23137e-08	-0.0172264	0.886844	0.0869575	0.57035	0.00932713	0.972079
PA14_03450	PA0266	gabT	4-aminobutyrate aminotransferase	GO:0009448	Microbial metabolism in diverse environments, Metabolic pathways, Lysine degradation, Butanoate metabolism, Alanine, aspartate and glutamate metabolism	Amino acid biosynthesis and metabolism; Hypothetical, unclassified, unknown	0.343117	0.00142216	0.194468	0.0690419	0.227488	0.0502491	1.23565	1.13367e-11	0.547004	4.87463e-06	0.205791	0.081384	0.195397	0.169013
PA14_03470	PA0267	NA	hypothetical protein	GO:0000160	NA	Two-component regulatory systems	0.152016	0.269094	0.0566649	0.737904	-0.0078652	0.969786	-0.492225	0.000454568	-0.655771	2.87171e-05	-0.277209	0.0852596	-0.200321	0.323355
PA14_03480	PA0268	NA	GntR family transcriptional regulator	GO:0009058, GO:0006355	NA	Transcriptional regulators	0.14835	0.17684	0.155817	0.187236	-0.102182	0.466173	-0.380873	0.000715527	-0.506851	5.24735e-05	-0.405447	0.00251608	-0.294172	0.0471343
PA14_03490	PA0269	NA	hypothetical protein	GO:0055114	NA	Carbon compound catabolism	0.27025	0.33687	0.178984	0.590365	0.0157716	0.970897	0.182485	0.492459	-0.0254467	0.937327	0.338429	0.315517	0.269987	0.537928
PA14_03510	PA0270	NA	hypothetical protein	NA	NA	Hypothetical, unclassified, unknown	-0.00945631	0.966309	0.0386172	0.877072	-0.198695	0.409048	0.234436	0.182096	-0.917788	7.06551e-05	0.156235	0.53107	0.0164249	0.970602
PA14_03520	PA0271	NA	hypothetical protein	NA	NA	Hypothetical, unclassified, unknown	-0.264608	0.405683	0.00252591	0.995563	-0.169759	0.688877	0.0416785	0.893414	-0.85042	0.0111724	0.11358	0.807049	0.0682528	0.91199
PA14_03530	PA0272	NA	transcriptional regulator	GO:0006355	NA	Transcriptional regulators	-0.142107	0.291919	-0.294277	0.0402843	-0.402531	0.00971054	-0.0256202	0.843659	-0.806471	1.98539e-06	-0.0830231	0.662429	-0.110509	0.624123
PA14_03550	PA0273	NA	MFS transporter	GO:0055085	NA	Transport of small molecules	0.0501555	0.863587	0.0229068	0.946484	-0.269435	0.406607	0.157245	0.516222	-0.412617	0.117312	-0.222903	0.501216	0.10742	0.825146
PA14_03560	PA0274	NA	hypothetical protein	NA	NA	Hypothetical, unclassified, unknown	0.469537	0.0038333	0.317972	0.0558797	0.34552	0.0547149	-0.186651	0.197918	-1.03107	9.14607e-07	0.130339	0.529536	0.18412	0.436355
PA14_03580	PA0275	NA	transcriptional regulator	GO:0006355	NA	Transcriptional regulators	0.403355	0.00412832	0.307802	0.0319987	0.0367291	0.849663	0.0738678	0.55488	-0.598101	6.95991e-05	0.256042	0.106721	0.400121	0.0264093
PA14_03590	PA0276	NA	hypothetical protein	NA	NA	Membrane proteins	0.504137	0.135786	0.284017	0.470234	0.267043	0.549455	-0.0645883	0.853046	-1.03165	0.00837969	0.179174	0.714034	0.22592	0.700874
PA14_03610	PA0277	NA	Zn-dependent protease with chaperone function	GO:0006508	NA	Chaperones & heat shock proteins	1.0439	3.39376e-05	0.723571	0.00241017	0.527106	0.0325551	0.0307424	0.886458	-0.122502	0.576189	-0.0601373	0.863897	-0.112579	0.780659
PA14_03620	PA0278	NA	hypothetical protein	NA	NA	Membrane proteins	0.546251	0.0260346	0.469521	0.0749693	0.345456	0.241237	0.583512	0.0133168	-0.0649213	0.811223	-0.153272	0.659296	0.0240929	0.966036
PA14_03630	PA0279	NA	ArsR family transcriptional regulator	GO:0006355	NA	Transcriptional regulators	0.0624724	0.696323	0.20385	0.198434	0.254508	0.142327	0.0901392	0.510293	-0.1013	0.487534	0.0618841	0.784255	0.0628854	0.826192
PA14_03650	PA0280	cysA	sulfate transport protein CysA	GO:0006810	ABC transporters, Sulfur metabolism	Transport of small molecules	0.230448	0.191198	0.420242	0.0253468	0.372217	0.0679472	0.540968	0.00179452	0.426701	0.012964	0.73192	0.000862768	0.351397	0.154515
PA14_03670	PA0281	cysW	sulfate transport protein CysW	GO:0008272, GO:0006810	ABC transporters, Sulfur metabolism	Transport of small molecules	-0.0150655	0.945928	0.347784	0.0847571	-0.0208604	0.943665	0.306799	0.0774556	0.531512	0.00493124	0.671914	0.00369409	0.261247	0.352767
PA14_03680	PA0282	cysT	sulfate transport protein CysT	GO:0006810, GO:0008272	ABC transporters, Sulfur metabolism	Transport of small molecules	0.082759	0.768814	0.273682	0.328333	-0.0265835	0.946154	0.262547	0.260607	0.552996	0.0268068	0.969514	0.00283451	0.251911	0.546076
PA14_03700	PA0283	sbp	sulfate-binding protein	GO:0008272	Sulfur metabolism, ABC transporters	Transport of small molecules	0.234179	0.378334	0.463821	0.098013	0.0616038	0.868917	0.608073	0.0149996	0.843948	0.00197596	1.14205	0.000933059	0.5998	0.105681
PA14_03710	PA0284	NA	hypothetical protein	NA	NA	Hypothetical, unclassified, unknown	0.272459	0.342581	0.341321	0.267975	0.0622589	0.877295	0.597249	0.0256814	0.761601	0.0077004	0.725457	0.0342758	0.491248	0.230915
PA14_03720	PA0285	NA	sensory box GGDEF domain-containing protein	GO:0000160, GO:0006355	NA	Two-component regulatory systems	0.339211	0.000802658	0.357675	0.000769165	0.14249	0.19826	0.986561	1.26839e-10	0.707257	5.22899e-08	-0.151152	0.177012	0.00424546	0.985086
PA14_03730	PA0286	NA	fatty acid desaturase	GO:0006629, GO:0055114	NA	Fatty acid and phospholipid metabolism	0.285055	0.00306675	0.328724	0.00134858	0.105946	0.347939	0.998764	7.40366e-11	0.460786	1.28976e-05	-0.085752	0.476126	-0.0424188	0.812378
PA14_03760	PA0287	NA	sodium:solute symporter	GO:0006810, GO:0055085	NA	Transport of small molecules	0.54714	0.0159984	0.462558	0.0547785	0.0919166	0.771043	0.483661	0.0234632	0.213361	0.342448	0.0224556	0.952356	0.128815	0.749406
PA14_03770	PA0288	speB1	agmatinase	NA	NA	Amino acid biosynthesis and metabolism	0.615657	0.0125151	0.380924	0.149713	0.440532	0.122795	0.397495	0.0817817	-0.226356	0.372521	-0.201526	0.536306	-0.165573	0.695692
PA14_03780	PA0289	NA	transcriptional regulator	GO:0051345, GO:0006355	NA	Transcriptional regulators	0.378883	0.00251862	0.321531	0.0119769	0.122377	0.411218	0.169852	0.118142	0.0366678	0.762235	0.0811221	0.62713	0.227796	0.173151
PA14_03790	PA0290	NA	sensory box GGDEF domain-containing protein	GO:0000160	NA	Two-component regulatory systems	0.693392	1.68613e-06	0.593505	2.23852e-05	0.130389	0.352514	0.918717	8.00342e-09	-0.0538481	0.63996	0.239901	0.0697779	0.203876	0.203492
PA14_03800	PA0291	oprE	anaerobically-induced outer membrane porin OprE precursor	GO:0006810	NA	Membrane proteins	0.34669	0.00398236	0.449274	0.000624052	0.165434	0.227651	0.987901	3.36615e-09	0.693641	1.24883e-06	0.289646	0.0334986	0.167048	0.328229
PA14_03810	PA0292	aguA	agmatine deiminase	GO:0009446, GO:0033388	Metabolic pathways, Arginine and proline metabolism	Amino acid biosynthesis and metabolism	0.384754	0.000133139	0.467222	1.96301e-05	0.22677	0.02601	0.91212	1.82666e-10	0.407299	3.80555e-05	0.188562	0.0697725	0.067302	0.661015
PA14_03830	PA0293	aguB	N-carbamoylputrescine amidohydrolase	GO:0006596, GO:0033388, GO:0006807	Arginine and proline metabolism, Metabolic pathways	Amino acid biosynthesis and metabolism	0.654381	0.00201223	0.791208	0.000591987	0.340213	0.152593	0.726293	0.000422309	0.581424	0.00433246	0.0960873	0.746872	-0.125131	0.723206
PA14_03840	PA0294	aguR	transcriptional regulator AguR	GO:0051346	NA	Transcriptional regulators	-0.0192789	0.910198	0.0878858	0.607571	-0.0519634	0.801809	0.560573	0.000203601	0.22088	0.114475	0.0821187	0.694625	0.0559029	0.848142
PA14_03855	PA0295	NA	periplasmic polyamine binding protein	GO:0015846	NA	Transport of small molecules	-0.412499	0.122349	-0.315738	0.280372	0.0322405	0.937009	0.892613	0.000926804	0.137964	0.601157	0.212457	0.550098	0.186778	0.683757
PA14_03860	PA0296	NA	glutamine synthetase	GO:0006807, GO:0006542, GO:0046203, GO:0009447	Two-component system, Alanine, aspartate and glutamate metabolism, Arginine biosynthesis, Biosynthesis of amino acids, Microbial metabolism in diverse environments, Glyoxylate and dicarboxylate metabolism, Nitrogen metabolism, Metabolic pathways	Amino acid biosynthesis and metabolism	0.24485	0.0360225	0.0793306	0.556639	0.0549789	0.732566	0.757775	2.26362e-07	0.265693	0.0187053	0.131963	0.374255	0.122334	0.511804
PA14_03870	PA0297	spuA	glutamine amidotransferase	GO:0046203	NA	Amino acid biosynthesis and metabolism	0.359851	0.00455151	0.155014	0.238377	0.113287	0.463947	0.674838	2.22997e-06	0.191475	0.0989682	0.0833706	0.625536	0.16751	0.353688
PA14_03880	PA0298	spuB	glutamine synthetase	GO:0046203, GO:0006542, GO:0006807	Nitrogen metabolism, Glyoxylate and dicarboxylate metabolism, Microbial metabolism in diverse environments, Alanine, aspartate and glutamate metabolism, Metabolic pathways, Two-component system, Arginine biosynthesis, Biosynthesis of amino acids	Amino acid biosynthesis and metabolism	0.336245	0.00931703	0.21287	0.113273	0.121845	0.443239	0.74679	8.63857e-07	0.239932	0.0480683	0.0122175	0.954645	0.113278	0.586823
PA14_03900	PA0299	spuC	aminotransferase	GO:0009447	Metabolic pathways, Arginine and proline metabolism	Biosynthesis of cofactors, prosthetic groups and carriers	0.185618	0.0947779	0.206256	0.0824255	0.0480918	0.756538	1.15749	1.73732e-10	0.524978	3.00574e-05	0.0572443	0.729059	0.0744823	0.704434
PA14_03920	PA0300	spuD	polyamine transport protein	GO:0015846	ABC transporters	Transport of small molecules	-0.200444	0.0501446	-0.16302	0.135331	-0.203862	0.0868115	0.652249	3.03002e-07	0.233933	0.0183043	-0.0496968	0.745782	0.0318101	0.882813
PA14_03930	PA0301	spuE	polyamine transport protein	GO:0015846	ABC transporters	Transport of small molecules	-0.155261	0.127357	-0.0892947	0.436062	-0.268553	0.0226316	0.459715	3.25802e-05	0.22347	0.0235471	-0.104076	0.429344	-0.00202849	0.993376
PA14_03940	PA0302	spuF	polyamine transport protein PotG	GO:0006810, GO:0015848, GO:0015847, GO:0015846	ABC transporters	Transport of small molecules	-0.173734	0.0656302	-0.160478	0.111968	-0.253373	0.0201777	0.567204	7.15628e-07	0.255375	0.00625186	-0.118556	0.314282	-0.0350546	0.856178
PA14_03950	PA0303	spuG	polyamine transport protein PotH	GO:0015847, GO:0006810, GO:0015848	ABC transporters	Transport of small molecules	-0.333452	0.00339053	-0.307642	0.0087139	-0.37195	0.00356227	0.189049	0.0571623	0.120282	0.244213	-0.148823	0.260258	-0.0922419	0.612115
PA14_03960	PA0304	spuH	polyamine transport protein PotI	GO:0006810	ABC transporters	Transport of small molecules	-0.235817	0.0114329	-0.102908	0.29891	-0.0688514	0.56131	0.413378	2.8753e-05	0.27815	0.00235918	-0.159163	0.139819	-0.0122962	0.950399
PA14_03980	PA0305	NA	hypothetical protein	GO:0017000	Biosynthesis of antibiotics	Central intermediary metabolism	0.111674	0.332227	0.251337	0.0383468	0.0516243	0.742865	0.241345	0.0237052	0.0845533	0.448972	-0.0834916	0.591741	0.0715164	0.719899
PA14_04000	PA0306	NA	transcriptional regulator	GO:0006355	NA	Transcriptional regulators	-0.330139	0.117255	-0.248873	0.279691	0.054264	0.857947	-0.198273	0.30346	-1.03377	3.20751e-05	0.217852	0.419877	0.166709	0.643142
PA14_04010	NA	NA	hypothetical protein	NA	NA	Hypothetical, unclassified, unknown	-0.376284	0.0169956	-0.266048	0.107919	-0.0217314	0.925848	0.0303328	0.838669	-0.930556	1.81696e-06	0.202916	0.286131	0.299534	0.168638
PA14_04020	PA0307	NA	hypothetical protein	NA	NA	Hypothetical, unclassified, unknown	0.530259	0.00209604	0.605932	0.00102508	0.458473	0.0148076	0.283297	0.0619833	0.00681574	0.96967	-0.0579642	0.821696	0.151906	0.571074
PA14_04030	PA0308	NA	hypothetical protein	NA	NA	Fatty acid and phospholipid metabolism	0.201222	0.0601508	0.319013	0.00635938	0.000915877	0.995265	-0.0711764	0.473897	-0.635698	1.99884e-06	-0.0824559	0.574686	-0.0916712	0.613083
PA14_04040	PA0309	NA	hypothetical protein	NA	NA	Hypothetical, unclassified, unknown	0.413012	0.00250302	0.225793	0.102045	0.138831	0.390582	0.324105	0.00872243	-0.442419	0.00106996	-0.0645658	0.737627	-0.0457609	0.863099
PA14_04050	PA0310	NA	proline hydroxylase	GO:0055114	NA	Biosynthesis of cofactors, prosthetic groups and carriers	0.50159	0.000200721	0.472842	0.000571408	0.25278	0.0686811	0.625615	5.12736e-06	0.37324	0.00212515	-0.0098153	0.960284	0.110835	0.57759
PA14_04060	PA0311	NA	hypothetical protein	NA	NA	Hypothetical, unclassified, unknown	0.978863	0.000357927	1.0069	0.00047892	0.836658	0.0041649	1.02406	0.000113705	0.954192	0.00039092	0.383314	0.194853	0.203927	0.625272
PA14_04070	PA0312	NA	hypothetical protein	NA	NA	Hypothetical, unclassified, unknown	0.0451692	0.699241	0.136113	0.240054	-0.0502137	0.733706	2.32129e-05	0.999788	-0.495826	3.99018e-05	-0.105794	0.448773	0.0239376	0.914253
PA14_04080	PA0313	NA	ABC transporter permease	GO:0006810	ABC transporters	Transport of small molecules	0.0582375	0.541945	0.0172499	0.884671	-0.152489	0.159079	0.337811	0.000315274	-0.0202385	0.831719	-0.126959	0.253861	-0.0220926	0.905571
PA14_04090	PA0314	NA	ABC transporter substrate-binding protein	GO:0006810	ABC transporters	Transport of small molecules	-0.216376	0.109521	-0.0995593	0.5228	-0.197871	0.220873	0.765888	1.5814e-06	0.14726	0.257656	0.0692697	0.726326	0.120484	0.588465
PA14_04100	PA0315	NA	hypothetical protein	NA	NA	Hypothetical, unclassified, unknown	-0.00786447	0.945928	-0.062316	0.586499	-0.0746666	0.562037	0.630044	2.90589e-07	-0.0568705	0.559088	0.0854864	0.517428	0.239909	0.0775112
PA14_04110	PA0316	serA	D-3-phosphoglycerate dehydrogenase	GO:0008152, GO:0055114	Biosynthesis of antibiotics, Metabolic pathways, Glycine, serine and threonine metabolism, Biosynthesis of amino acids, Microbial metabolism in diverse environments, Carbon metabolism, Methane metabolism	Amino acid biosynthesis and metabolism	0.168048	0.240519	0.235688	0.121389	-0.121119	0.51001	1.57202	7.82431e-11	0.671634	2.97582e-05	0.248988	0.142586	0.0362112	0.900134
PA14_04140	PA0317	NA	hypothetical protein	GO:0055114	NA	Energy metabolism	0.552436	5.81108e-06	0.460207	8.86028e-05	0.286922	0.0116441	1.47037	3.75059e-13	0.9126	2.86633e-09	-0.0709804	0.602362	-0.0323264	0.875184
PA14_04150	PA0318	NA	hypothetical protein	GO:0008152	NA	Central intermediary metabolism	0.190645	0.115839	0.205649	0.113742	0.0968405	0.542182	1.44262	2.08205e-11	0.537397	6.41566e-05	0.0185488	0.928269	0.051676	0.828113
PA14_04160	PA0319	NA	transcriptional regulator	NA	NA	Transcriptional regulators	0.340685	0.00112754	0.312402	0.00349744	0.0490923	0.712865	1.05051	8.7424e-11	0.483595	1.52475e-05	-0.156716	0.179301	-0.108676	0.474492
PA14_04180	PA0320	NA	hypothetical protein	GO:0046677, GO:0046689, GO:0046686	NA	Hypothetical, unclassified, unknown	2.52806	3.59511e-12	1.8098	2.03385e-09	1.13626	5.85484e-06	1.79736	8.37538e-10	0.52488	0.00678717	0.305211	0.181329	0.302807	0.274849
PA14_04190	PA0321	NA	acetylpolyamine aminohydrolase	NA	NA	Carbon compound catabolism	0.243962	0.0902002	0.0472127	0.800676	-0.0580258	0.774003	-0.134853	0.315069	-0.345945	0.0168197	-0.226479	0.191669	-0.0662788	0.813818
PA14_04210	PA0322	NA	transporter	GO:0003333, GO:0006810, GO:0055085	NA	Transport of small molecules	0.462104	0.00314666	0.170022	0.300765	0.159605	0.393227	0.2101	0.127964	0.211827	0.143021	-0.137388	0.482563	0.164643	0.476141
PA14_04220	PA0323	NA	ABC transporter substrate-binding protein	GO:0015846	ABC transporters	Transport of small molecules	0.481329	0.0108531	0.377999	0.0577475	0.224154	0.321493	0.660645	0.000470783	0.81054	7.49298e-05	0.307345	0.155696	0.349813	0.171698
PA14_04230	PA0324	NA	ABC transporter permease	GO:0006810	ABC transporters	Transport of small molecules	0.431044	0.0128647	0.430916	0.0188901	0.0997522	0.668061	0.597559	0.000558263	0.43753	0.00994344	0.124931	0.58745	0.227763	0.360237
PA14_04240	PA0325	NA	ABC transporter permease	GO:0006810	ABC transporters	Transport of small molecules	0.362174	0.0184396	0.444667	0.00710945	0.208371	0.254604	0.606981	0.000140097	0.502122	0.00132934	0.19031	0.310538	0.241407	0.270595
PA14_04250	PA0326	NA	ABC transporter ATP-binding protein	GO:0006810, GO:0015846	ABC transporters	Transport of small molecules	-0.0265496	0.922683	-0.21332	0.42001	0.176303	0.559576	1.38952	6.97881e-07	1.76075	4.92669e-08	0.0341301	0.929429	0.481612	0.131375
PA14_04270	PA0327	NA	transcriptional regulator	NA	NA	Transcriptional regulators	0.624033	0.000759365	0.252209	0.173516	0.0756557	0.750616	0.288562	0.069654	-0.0854731	0.624955	0.0580848	0.831025	0.17949	0.508245
PA14_04290	PA0328	NA	hypothetical protein	GO:0009405	NA	Membrane proteins	0.481503	0.000404189	0.324766	0.0145159	0.362917	0.0108417	0.2999	0.0107165	0.0160397	0.904153	0.0209308	0.921794	0.182618	0.315317
PA14_04300	PA0329	NA	hypothetical protein	NA	NA	Hypothetical, unclassified, unknown	0.630397	9.45168e-06	0.483126	0.000341038	0.364271	0.00709487	1.28994	6.15605e-11	-0.0266357	0.825752	0.462046	0.00127258	0.333607	0.0338924
PA14_04310	PA0330	rpiA	ribose-5-phosphate isomerase A	GO:0009052	Metabolic pathways, Pentose phosphate pathway, Carbon metabolism, Microbial metabolism in diverse environments, Biosynthesis of amino acids, Biosynthesis of antibiotics, Biosynthesis of secondary metabolites	Energy metabolism	0.253005	0.0547778	0.294043	0.0366334	0.123515	0.462001	1.39853	1.34943e-10	1.03581	3.34241e-08	-0.0737804	0.700499	-0.021446	0.940871
PA14_04320	PA0331	ilvA1	threonine dehydratase	GO:0006520, GO:0009097	Glycine, serine and threonine metabolism, Biosynthesis of antibiotics, Valine, leucine and isoleucine biosynthesis, Metabolic pathways, Biosynthesis of amino acids, Carbon metabolism, Biosynthesis of secondary metabolites	Amino acid biosynthesis and metabolism	0.314484	0.00125067	0.29129	0.00354902	0.18098	0.0864351	0.903686	3.1494e-10	0.568747	7.55528e-07	-0.175685	0.101466	-0.0441834	0.801022
PA14_04330	PA0332	NA	hypothetical protein	NA	NA	Membrane proteins	0.359694	0.00203845	0.414616	0.000879771	0.109778	0.426762	0.552316	8.47425e-06	-0.0773814	0.473914	0.0372797	0.831245	0.180383	0.256692
PA14_04340	PA0333	NA	hypothetical protein	NA	NA	Transport of small molecules	0.449475	0.000283518	0.59107	1.80431e-05	0.469282	0.000461928	0.825995	2.98377e-08	0.454182	0.000149909	-0.0314112	0.863116	0.0664515	0.739529
PA14_04350	NA	NA	integral membrane protein	NA	NA	Membrane proteins	0.363291	0.014652	0.488316	0.00260162	0.445633	0.00839099	0.93257	2.94605e-07	0.624537	9.82618e-05	-0.188353	0.297236	-0.0314134	0.915268
PA14_04370	PA0334	NA	MFS transporter	GO:0055085	NA	Transport of small molecules	0.550087	7.19888e-06	0.582016	5.09945e-06	0.603573	4.4415e-06	1.02035	2.08111e-10	0.585601	1.78692e-06	-0.0673563	0.630923	0.0516715	0.785383
PA14_04380	PA0335	NA	hypothetical protein	NA	NA	Putative enzymes	0.259714	0.0809123	0.277866	0.0816831	0.0267404	0.901609	1.07376	5.09384e-08	0.538798	0.00057516	-0.0213013	0.932861	-0.0234564	0.943102
PA14_04390	PA0336	ygdP	dinucleoside polyphosphate hydrolase	NA	RNA degradation	Nucleotide biosynthesis and metabolism	0.532074	1.60709e-06	0.482801	9.39121e-06	0.298744	0.00332296	0.970664	4.4569e-11	0.451146	8.20334e-06	-0.0429877	0.738273	0.0296769	0.868619
PA14_04410	PA0337	ptsP	phosphoenolpyruvate-protein phosphotransferase PtsP	GO:0009401, GO:0016310	Phosphotransferase system (PTS)	Transport of small molecules	0.202139	0.0112356	0.173902	0.0355452	-0.0225511	0.841243	0.882661	3.7567e-11	0.508121	4.09227e-07	-0.100343	0.300358	-0.0542985	0.692375
PA14_04420	PA0338	NA	hypothetical protein	GO:0000160	NA	Two-component regulatory systems	0.806997	4.75995e-08	0.640681	2.57618e-06	0.451396	0.000372875	0.834776	1.00802e-08	0.331299	0.00179909	-0.016682	0.925201	0.0104026	0.966311
PA14_04430	PA0339	NA	hypothetical protein	NA	NA	Hypothetical, unclassified, unknown	0.741813	4.33008e-07	0.596602	1.50896e-05	0.374377	0.00387508	0.501127	3.12924e-05	-0.208373	0.0531032	-0.136514	0.321958	-0.0395634	0.860485
PA14_04440	PA0340	NA	permease	NA	NA	Membrane proteins	0.356316	0.00546995	0.30531	0.0211043	0.120282	0.439579	0.0957212	0.398578	-0.114573	0.337528	-0.328774	0.0243895	-0.244615	0.159979
PA14_04460	PA0341	lgt	prolipoprotein diacylglyceryl transferase	GO:0009249, GO:0042158	NA	Fatty acid and phospholipid metabolism	0.0275603	0.824315	0.0454311	0.73928	-0.116595	0.399059	0.47675	5.57314e-05	-0.0598459	0.58622	-0.36312	0.00619041	-0.186426	0.242535
PA14_04480	PA0342	thyA	thymidylate synthase	GO:0006231	One carbon pool by folate, Metabolic pathways, Pyrimidine metabolism	Nucleotide biosynthesis and metabolism	0.349384	0.000433447	0.331387	0.00109122	0.118358	0.276307	0.827236	1.11074e-09	0.253378	0.00466493	-0.112813	0.315652	-0.0891336	0.54409
PA14_04490	PA0343	NA	hypothetical protein	NA	NA	Hypothetical, unclassified, unknown	0.320889	0.00065737	0.276082	0.00366569	0.107516	0.306766	0.651002	2.45729e-08	0.0837421	0.313647	-0.197086	0.0535908	-0.199271	0.0954957
PA14_04510	PA0344	NA	hypothetical protein	NA	NA	Hypothetical, unclassified, unknown	0.0660821	0.621056	0.203714	0.126566	-0.0287806	0.873052	0.390576	0.0015434	-0.363821	0.00418012	0.149183	0.338636	0.149327	0.431876
PA14_04520	PA0345	NA	hypothetical protein	NA	NA	Hypothetical, unclassified, unknown	0.26659	0.0547778	0.193496	0.196455	0.0476552	0.810735	0.286734	0.0271909	-0.660162	3.43887e-05	-0.00841944	0.972612	0.134082	0.55888
PA14_04530	PA0346	NA	hypothetical protein	NA	NA	Hypothetical, unclassified, unknown	0.483263	0.0239004	0.455296	0.0465015	0.321373	0.203598	0.196113	0.325335	-0.19824	0.360705	-0.0151328	0.965618	-0.0907469	0.826349
PA14_04550	PA0347	glpQ	glycerophosphoryl diester phosphodiesterase, periplasmic	GO:0006629	Glycerophospholipid metabolism	Fatty acid and phospholipid metabolism	0.215453	0.180895	0.190502	0.2806	0.0311971	0.895168	0.245162	0.0991026	-0.272573	0.0857687	-0.01376	0.957569	-0.155554	0.553263
PA14_04560	PA0348	NA	hypothetical protein	NA	NA	Hypothetical, unclassified, unknown	0.764514	0.000146945	0.541991	0.00556218	0.0542872	0.836619	0.097841	0.564113	-0.18	0.314983	0.0281711	0.925243	0.215931	0.424568
PA14_04570	PA0349	NA	hypothetical protein	NA	NA	Hypothetical, unclassified, unknown	0.351541	0.0244191	0.260111	0.118288	0.16253	0.403396	-0.0147105	0.925636	-0.578324	0.000585983	-0.125823	0.548825	0.145501	0.569733
PA14_04580	PA0350	folA	dihydrofolate reductase	GO:0006545, GO:0009165, GO:0055114	Folate biosynthesis, One carbon pool by folate, Metabolic pathways	Central intermediary metabolism	0.253538	0.0808419	0.264207	0.0900426	-0.042636	0.840538	0.167968	0.211804	-0.294685	0.0410708	-0.394538	0.0225722	-0.0965335	0.705718
PA14_04590	PA0351	NA	hypothetical protein	NA	NA	Putative enzymes	0.12713	0.347049	0.241641	0.0891443	0.227002	0.149083	0.309464	0.0143455	-0.109442	0.404524	-0.319171	0.0424878	-0.245742	0.19142
PA14_04610	PA0352	NA	transporter	GO:0055085, GO:0006810	NA	Transport of small molecules	0.317462	0.0208047	0.400553	0.00664829	0.222389	0.165473	0.717897	4.30669e-06	0.176552	0.174817	-0.523951	0.00173363	-0.334716	0.0726198
PA14_04630	PA0353	ilvD	dihydroxy-acid dehydratase	GO:0009082, GO:0008152	Biosynthesis of secondary metabolites, Biosynthesis of antibiotics, 2-Oxocarboxylic acid metabolism, Metabolic pathways, Valine, leucine and isoleucine biosynthesis, Pantothenate and CoA biosynthesis, Biosynthesis of amino acids	Biosynthesis of cofactors, prosthetic groups and carriers	0.18907	0.0719841	0.29972	0.00847483	0.146339	0.247321	0.942062	1.79249e-09	0.470077	5.53451e-05	-0.0974179	0.484003	-0.000291731	0.998278
PA14_04640	PA0354	NA	hypothetical protein	NA	NA	Transport of small molecules	0.390621	0.00249597	0.297399	0.0235452	0.145434	0.332452	1.03535	4.10841e-09	0.447767	0.000490393	0.15696	0.300761	-0.0106604	0.970602
PA14_04650	PA0355	pfpI	protease PfpI	NA	NA	Translation, post-translational modification, degradation	0.136866	0.584113	0.0879862	0.76925	0.00472922	0.98974	1.09219	2.24299e-05	-0.389876	0.0957272	0.963269	0.000850824	0.743509	0.0152107
PA14_04660	PA0356	NA	hypothetical protein	NA	NA	Two-component regulatory systems	0.502989	0.00305489	0.358339	0.0388236	0.152872	0.458152	1.05637	2.13717e-07	0.85025	8.23525e-06	-0.070184	0.776129	-0.091559	0.758118
PA14_04670	PA0357	mutM	formamidopyrimidine-DNA glycosylase	GO:0006289, GO:0006284, GO:0006281	Base excision repair	DNA replication, recombination, modification and repair	0.348017	0.00077279	0.34604	0.00124503	0.243266	0.0270766	0.603824	3.37749e-07	-0.0100257	0.922328	-0.169117	0.135855	-0.0305241	0.876895
PA14_04680	PA0358	NA	hypothetical protein	GO:0008152	NA	Fatty acid and phospholipid metabolism	0.265019	0.0846985	0.175967	0.300998	0.174578	0.36234	0.734324	1.76605e-05	0.364622	0.0165117	-0.0595813	0.804433	-0.221496	0.331125
PA14_04690	PA0359	NA	hypothetical protein	NA	NA	Hypothetical, unclassified, unknown	-0.343827	0.032081	-0.334993	0.0491233	-0.314204	0.0902164	0.944534	8.56424e-07	0.432127	0.00601363	-0.192472	0.334844	-0.0553083	0.865532
PA14_04700	PA0360	NA	hypothetical protein	NA	NA	Hypothetical, unclassified, unknown	0.597688	3.16426e-07	0.439949	3.46212e-05	0.364553	0.000511478	0.303869	0.000546221	0.142035	0.0865454	-0.101827	0.355554	0.0203488	0.909048
PA14_04710	NA	NA	hypothetical protein	NA	NA	Hypothetical, unclassified, unknown	0.438665	0.00649297	0.461366	0.00642122	0.328783	0.0684507	0.662904	6.53684e-05	0.666948	8.96583e-05	-0.422096	0.0224727	-0.296863	0.17723
PA14_04730	PA0361	NA	gamma-glutamyltranspeptidase	GO:0006751	Taurine and hypotaurine metabolism, Metabolic pathways, Cyanoamino acid metabolism, Glutathione metabolism	Amino acid biosynthesis and metabolism	0.0873825	0.398205	0.14331	0.187373	0.129924	0.291058	0.470739	2.2694e-05	0.181913	0.0605686	-0.100781	0.444473	-0.0440187	0.825146
PA14_04750	PA0362	fdx1	ferredoxin (4Fe-4S)	NA	NA	Energy metabolism	0.314227	0.0234427	0.191276	0.198282	0.199385	0.224492	0.975158	6.09991e-08	0.509516	0.000446359	-0.0831688	0.673082	-0.20011	0.324885
PA14_04760	PA0363	coaD	phosphopantetheine adenylyltransferase	GO:0015937, GO:0009058	Metabolic pathways, Pantothenate and CoA biosynthesis	Central intermediary metabolism	0.134833	0.209406	0.0795628	0.515456	-0.0684161	0.631447	0.617773	1.26941e-06	0.315599	0.00321257	-0.163311	0.204668	-0.14362	0.37091
PA14_04780	PA0364	NA	oxidoreductase	GO:0055114	NA	Energy metabolism	-0.673801	6.89787e-05	-0.683777	9.10382e-05	-0.768418	3.43538e-05	-0.289127	0.0322876	-0.197008	0.155139	-0.253167	0.138102	-0.0666157	0.812068
PA14_04790	PA0365	NA	hypothetical protein	NA	NA	Hypothetical, unclassified, unknown	-0.512257	0.0177396	-0.38264	0.0948397	-0.289165	0.254604	-0.188789	0.334591	-0.405013	0.0529685	0.097272	0.751674	0.0470483	0.911868
PA14_04810	PA0366	NA	aldehyde dehydrogenase	GO:0006081, GO:0055114, GO:0008152	NA	Energy metabolism	-0.398342	0.00154512	-0.252468	0.0443748	-0.364304	0.00771898	-0.102051	0.342116	-0.185816	0.0987703	0.00111523	0.995394	0.0196092	0.938842
PA14_04820	PA0367	NA	TetR family transcriptional regulator	NA	NA	Transcriptional regulators	-0.0739602	0.55563	-0.0409672	0.788341	-0.272208	0.0486084	-0.152556	0.161835	-0.381348	0.00174292	-0.0920262	0.573512	-0.0653939	0.768264
PA14_04830	NA	NA	acetyltransferase	NA	NA	Transport of small molecules	0.248674	0.0466909	0.105307	0.457826	0.0185869	0.920278	0.334216	0.00569355	0.104722	0.392593	-0.21043	0.156943	-0.1159	0.576565
PA14_04840	PA0368	NA	hypothetical protein	NA	NA	Putative enzymes	0.303116	0.0370363	0.2155	0.167793	0.0370279	0.859375	0.710172	1.21893e-05	0.53615	0.000453457	-0.176104	0.333537	-0.133099	0.578751
PA14_04850	PA0369	NA	hypothetical protein	NA	NA	Hypothetical, unclassified, unknown	0.195368	0.166338	0.261933	0.0827434	0.101912	0.584224	0.708992	8.6392e-06	0.442364	0.00215016	-0.0180836	0.937735	-0.0917462	0.708319
PA14_04860	PA0370	NA	methyltransferase	GO:0031167	NA	DNA replication, recombination, modification and repair	0.487587	0.00014002	0.323629	0.00816594	0.100742	0.487195	0.918698	7.44346e-09	0.6442	2.71731e-06	0.0832922	0.588647	0.0771559	0.696047
PA14_04870	PA0371	NA	hypothetical protein	NA	NA	Protein secretion/export apparatus	0.397289	0.000379831	0.342264	0.00227084	0.20834	0.0753224	0.995312	3.64255e-10	0.672933	3.23818e-07	0.0549616	0.707491	0.147325	0.323355
PA14_04890	PA0372	NA	zinc protease	NA	NA	Putative enzymes	0.742754	6.40888e-07	0.593889	2.15579e-05	0.323082	0.0134958	1.12909	3.13174e-10	0.703646	8.55406e-07	0.168	0.217532	0.186769	0.255302
PA14_04900	PA0373	ftsY	signal recognition particle receptor FtsY	GO:0006614	Bacterial secretion system, Quorum sensing, Protein export	Protein secretion/export apparatus	0.533298	7.61354e-06	0.392936	0.00043883	0.239531	0.0322804	1.22003	7.61343e-12	0.890389	3.36817e-09	-0.0326123	0.832828	0.00102773	0.995953
PA14_04910	PA0374	ftsE	cell division ATP-binding protein FtsE	GO:0051301	ABC transporters	Cell division	0.444821	0.00132365	0.454403	0.00165684	0.245695	0.103514	1.21024	8.97187e-10	0.936567	9.87811e-08	-0.057912	0.768721	0.0255026	0.92738
PA14_04920	PA0375	ftsX	cell division protein FtsX	GO:0007049	ABC transporters	Cell division	0.35008	0.000771875	0.325813	0.00224979	0.191916	0.0854654	1.02302	1.10475e-10	0.715765	6.30378e-08	-0.119456	0.319657	0.0434022	0.81769
PA14_04930	PA0376	rpoH	RNA polymerase factor sigma-32	GO:0006352, GO:0006355, GO:0009408	NA	Transcriptional regulators	0.528326	2.71535e-05	0.451459	0.00024772	0.18298	0.142803	0.89705	3.99112e-09	0.395242	0.000376227	-0.00354098	0.984883	0.0243543	0.911868
PA14_04940	PA0377	NA	hypothetical protein	NA	NA	Hypothetical, unclassified, unknown	-0.0220072	0.858044	0.136921	0.235031	-0.110164	0.410192	0.467104	4.64007e-05	-0.0792078	0.445528	-0.436345	0.00100058	-0.258588	0.0788379
PA14_04950	PA0378	mtgA	monofunctional biosynthetic peptidoglycan transglycosylase	GO:0009252	Peptidoglycan biosynthesis	Cell wall / LPS / capsule	0.284675	0.0409809	0.298504	0.0442749	0.135054	0.442225	0.952732	1.0625e-07	0.46058	0.00125995	-0.261204	0.11257	-0.109014	0.64811
PA14_04960	PA0379	NA	hypothetical protein	NA	NA	Membrane proteins	0.536972	9.23113e-05	0.520574	0.000204025	0.19926	0.159079	0.287659	0.0116646	-0.0313522	0.802113	-0.0819246	0.625397	0.0347672	0.887885
PA14_04970	PA0380	NA	sulfur carrier protein ThiS	NA	Sulfur relay system	Biosynthesis of cofactors, prosthetic groups and carriers	0.235772	0.152061	0.220051	0.218908	-0.0353779	0.880996	0.856418	5.43142e-06	-0.00755779	0.966959	-0.147674	0.497586	-0.124398	0.661135
PA14_04980	PA0381	thiG	thiazole synthase	GO:0009228	Metabolic pathways, Thiamine metabolism	Biosynthesis of cofactors, prosthetic groups and carriers	0.133647	0.222056	0.192344	0.0983117	-0.0533837	0.723039	1.2972	1.96815e-11	0.320076	0.00342057	-0.333044	0.010286	-0.230366	0.131881
PA14_05000	PA0382	trmB	tRNA (guanine-N(7)-)-methyltransferase	GO:0006400	NA	DNA replication, recombination, modification and repair	0.130759	0.379013	0.159158	0.319844	0.0167984	0.941631	1.11426	2.12787e-08	0.274385	0.0501817	-0.502227	0.00450127	-0.219641	0.309836
PA14_05010	PA0383	NA	hypothetical protein	NA	NA	Hypothetical, unclassified, unknown	0.0496822	0.668243	0.172688	0.130397	-0.0946021	0.492344	0.374506	0.000539396	-0.307696	0.00420425	-0.241622	0.055421	-0.183179	0.233822
PA14_05020	PA0384	NA	hypothetical protein	NA	NA	Hypothetical, unclassified, unknown	0.331553	0.142292	0.254318	0.312474	0.192408	0.510769	0.656335	0.00317933	-0.086038	0.72322	-0.18065	0.554013	-0.00533724	0.991393
PA14_05030	PA0385	NA	hypothetical protein	NA	NA	Hypothetical, unclassified, unknown	0.371139	0.0622662	0.211785	0.339427	0.183927	0.472761	0.846794	7.01741e-05	0.0860029	0.67734	-0.230626	0.362783	-0.235718	0.44042
PA14_05040	PA0386	NA	coproporphyrinogen III oxidase	GO:0006779, GO:0055114	NA	Energy metabolism	0.574826	0.000410126	0.567609	0.000748896	0.363143	0.0328352	0.823305	2.11995e-06	0.212463	0.136801	0.100063	0.627868	0.0426899	0.887885
PA14_05050	PA0387	NA	deoxyribonucleotide triphosphate pyrophosphatase	GO:0009143	Purine metabolism	Nucleotide biosynthesis and metabolism	-0.163396	0.200999	0.0924489	0.525613	-0.0641024	0.712865	0.479072	0.000251935	-0.15016	0.220819	-0.128512	0.432205	-0.0551623	0.825146
PA14_05060	PA0388	NA	hypothetical protein	NA	NA	Hypothetical, unclassified, unknown	0.165301	0.268719	-0.0389387	0.840198	0.00189235	0.992908	0.871416	9.99707e-07	0.00405437	0.981486	-0.284473	0.103794	-0.203902	0.352767
PA14_05070	PA0389	NA	methionine biosynthesis protein	NA	NA	Amino acid biosynthesis and metabolism	0.00572307	0.973412	0.037799	0.840149	-0.0473489	0.821312	0.126737	0.340966	-0.226904	0.107517	-0.619821	0.000678597	-0.258518	0.210324
PA14_05080	PA0390	metX	homoserine O-acetyltransferase	GO:0009058	Metabolic pathways, Cysteine and methionine metabolism, Biosynthesis of antibiotics	Amino acid biosynthesis and metabolism	0.0670166	0.581848	0.219331	0.0723449	0.0585843	0.709659	0.312558	0.0047653	0.0181104	0.883672	-0.44145	0.00174364	-0.353251	0.02075
PA14_05110	PA0391	NA	hypothetical protein	NA	NA	Hypothetical, unclassified, unknown	0.133745	0.239599	0.248438	0.0394559	-0.0257753	0.874917	0.560338	1.03736e-05	0.311351	0.00561259	0.0260245	0.888399	0.110915	0.54925
PA14_05120	NA	NA	hypothetical protein	NA	NA	Hypothetical, unclassified, unknown	0.285278	0.1149	0.458509	0.0189865	-0.109917	0.654926	0.845248	2.27339e-05	0.679338	0.000402837	-0.309991	0.150884	-0.142203	0.646939
PA14_05130	PA0392	NA	hypothetical protein	NA	NA	Membrane proteins	0.427764	0.00255921	0.488525	0.00124367	0.00326357	0.986997	1.00563	2.78702e-08	0.784554	2.01896e-06	-0.0376797	0.863897	0.102771	0.65721
PA14_05150	PA0393	proC	pyrroline-5-carboxylate reductase	GO:0055114, GO:0006561	Biosynthesis of secondary metabolites, Metabolic pathways, Biosynthesis of antibiotics, Arginine and proline metabolism, Biosynthesis of amino acids	Amino acid biosynthesis and metabolism	0.620896	7.21277e-06	0.710309	1.69003e-06	0.1695	0.205355	0.910367	8.41627e-09	0.669314	1.58069e-06	0.0425603	0.808778	0.166269	0.31705
PA14_05160	PA0394	NA	hypothetical protein	NA	NA	Putative enzymes	0.809069	9.17092e-08	0.646933	4.15964e-06	0.153089	0.241737	0.749683	9.90538e-08	0.466548	9.18013e-05	0.0866433	0.558021	0.0784602	0.679396
PA14_05180	PA0395	pilT	twitching motility protein PilT	GO:0043108, GO:0006810, GO:0043107	NA	Motility & Attachment	-0.136019	0.135549	-0.132503	0.176342	-0.153887	0.153239	-0.0183147	0.834276	-0.146157	0.0926535	-0.16427	0.129557	-0.148974	0.26146
PA14_05190	PA0396	pilU	twitching motility protein PilU	GO:0043107, GO:0006810	NA	Motility & Attachment	-0.215491	0.0222036	-0.114969	0.253879	-0.151993	0.16777	-0.155995	0.068098	-0.451483	2.21424e-05	0.0607679	0.645903	0.119142	0.402126
PA14_05200	PA0397	NA	cation efflux system protein	GO:0055085, GO:0006812	NA	Transport of small molecules	0.00829644	0.957421	0.0923714	0.540523	-0.0753119	0.672878	-0.149423	0.215385	-0.486648	0.000496076	-0.0313405	0.882934	0.122107	0.571782
PA14_05210	PA0398	NA	hypothetical protein	NA	NA	Membrane proteins	0.06195	0.671347	0.0985729	0.523965	-0.0298615	0.877196	0.272169	0.0301659	0.0490114	0.719587	-0.151305	0.379019	-0.0125803	0.968316
PA14_05220	PA0399	NA	cystathionine beta-synthase	GO:0006535	Biosynthesis of amino acids, Glycine, serine and threonine metabolism, Biosynthesis of antibiotics, Cysteine and methionine metabolism, Metabolic pathways	Amino acid biosynthesis and metabolism	0.249678	0.0147622	0.286062	0.0083826	0.100159	0.427176	0.852309	3.88968e-09	0.30618	0.00244494	0.151328	0.210744	0.0670617	0.70461
PA14_05230	PA0400	NA	cystathionine gamma-lyase	NA	Selenocompound metabolism, Glycine, serine and threonine metabolism, Biosynthesis of amino acids, Cysteine and methionine metabolism, Metabolic pathways, Biosynthesis of antibiotics	Amino acid biosynthesis and metabolism	0.195768	0.0712912	0.216806	0.0617272	0.0142568	0.931928	0.985282	1.45648e-09	0.471624	7.85877e-05	0.00593303	0.976294	0.014644	0.951023
PA14_05250	PA0401	pyrC	dihydroorotase	GO:0006221	Metabolic pathways, Pyrimidine metabolism	Nucleotide biosynthesis and metabolism	0.151786	0.144583	0.165205	0.137217	0.109937	0.398603	1.3594	4.18538e-12	1.06286	6.75541e-10	-0.0280924	0.870082	-0.06765	0.71165
PA14_05260	PA0402	pyrB	aspartate carbamoyltransferase	GO:0006520, GO:0006207	Metabolic pathways, Pyrimidine metabolism, Alanine, aspartate and glutamate metabolism	Nucleotide biosynthesis and metabolism	0.33576	0.0503886	0.368686	0.0442841	0.268062	0.187083	1.75449	2.84044e-10	1.37936	2.73186e-08	0.236282	0.260565	0.0862981	0.792914
PA14_05270	PA0403	pyrR	bifunctional pyrimidine regulatory protein PyrR/uracil phosphoribosyltransferase	GO:0009116	Pyrimidine metabolism, Metabolic pathways	Transcriptional regulators	-0.0146541	0.955694	0.0974838	0.722181	0.244981	0.373069	1.49962	1.41263e-07	1.06964	2.4074e-05	0.19442	0.503489	0.131967	0.738443
PA14_05280	PA0404	yqgF	Holliday junction resolvase-like protein	GO:0006364, GO:0006139	NA	Transcription, RNA processing and degradation	0.569317	4.77345e-05	0.533901	0.000156376	0.52536	0.000315405	1.14117	6.34921e-10	0.956726	2.59152e-08	0.024916	0.902449	0.0484276	0.838442
PA14_05290	PA0405	NA	hypothetical protein	NA	NA	Transcriptional regulators	0.418245	0.024414	0.409072	0.0379035	0.124248	0.612018	1.19722	2.4075e-07	0.998881	5.45452e-06	0.0305702	0.922973	0.0635758	0.866859
PA14_05300	PA0406	NA	TonB domain-containing protein	GO:0006810	NA	Membrane proteins	0.470117	0.000239547	0.425744	0.00096802	0.251049	0.0577231	0.830855	4.20536e-08	0.764042	3.1185e-07	-0.0155819	0.934721	0.0329564	0.888617
PA14_05310	PA0407	gshB	glutathione synthetase	GO:0006750	Glutathione metabolism, Metabolic pathways, Cysteine and methionine metabolism	Biosynthesis of cofactors, prosthetic groups and carriers	-0.0289615	0.855192	-0.0903553	0.571874	0.0487191	0.80361	0.640797	2.28929e-05	0.281606	0.0337277	0.0989611	0.604626	0.0865358	0.723206
PA14_05320	PA0408	pilG	twitching motility protein PilG	GO:0000160	Two-component system, Biofilm formation - Pseudomonas aeruginosa	Two-component regulatory systems	-0.0674202	0.677763	-0.0544933	0.774225	-0.0239866	0.912953	0.721069	1.48591e-05	0.564365	0.000355607	0.0602024	0.79598	0.0642711	0.827387
PA14_05330	PA0409	pilH	twitching motility protein PilH	GO:0000160	Two-component system, Biofilm formation - Pseudomonas aeruginosa	Two-component regulatory systems	-0.287387	0.0738432	-0.268251	0.121499	-0.164144	0.415661	0.892767	2.09885e-06	0.766406	2.51252e-05	0.233221	0.225901	0.127849	0.640207
PA14_05340	PA0410	pilI	twitching motility protein PilI	GO:0007165, GO:0006935	Biofilm formation - Pseudomonas aeruginosa, Two-component system	Chemotaxis	-0.344918	0.0811198	-0.248232	0.24691	-0.195978	0.430416	0.800344	0.000131798	0.607116	0.00242274	0.214814	0.394497	-0.0131016	0.978018
PA14_05360	PA0411	pilJ	twitching motility protein PilJ	GO:0007165, GO:0006935	Biofilm formation - Pseudomonas aeruginosa, Two-component system	Chemotaxis	-0.457846	0.00030883	-0.253265	0.0364573	-0.241265	0.0675835	0.932407	6.60729e-09	0.892608	3.11718e-08	-0.0895169	0.562303	-0.109446	0.559449
PA14_05380	PA0412	pilK	methyltransferase PilK	NA	Two-component system	Chemotaxis	-0.579026	3.43042e-05	-0.32814	0.0101535	-0.349187	0.0103971	0.860539	3.72158e-08	0.744151	6.35127e-07	-0.483679	0.000942401	-0.210881	0.206357
PA14_05390	PA0413	chpA	ChpA	GO:0000160, GO:0006935, GO:0016310, GO:0007165	Two-component system, Biofilm formation - Pseudomonas aeruginosa	Chemotaxis	-0.397704	7.84274e-05	-0.277236	0.00370077	-0.240477	0.016579	1.01721	2.41682e-11	0.891595	6.16112e-10	-0.283975	0.00647113	-0.0951353	0.486893
PA14_05400	PA0414	NA	methylesterase	GO:0000160, GO:0006935	Two-component system	Putative enzymes	-0.513892	0.000194095	-0.453715	0.00103233	-0.294713	0.0360403	1.05696	2.71363e-09	0.86996	1.14913e-07	-0.274527	0.0553717	-0.0756606	0.725164
PA14_05410	PA0415	NA	chemotaxis protein	GO:0006935, GO:0007165	Two-component system, Biofilm formation - Pseudomonas aeruginosa	Chemotaxis	-0.276588	0.149364	-0.0454882	0.852366	0.0148687	0.959027	1.15394	5.96262e-07	0.818236	8.56511e-05	-0.106427	0.698227	0.0238328	0.955042
PA14_05420	PA0416	NA	transcriptional regulator	GO:0006355	NA	Transcriptional regulators	-0.0937408	0.613691	-0.264157	0.159667	0.0697328	0.772476	1.11248	2.49584e-07	0.796952	3.85139e-05	-0.155845	0.492326	0.0695702	0.838298
PA14_05430	PA0417	NA	chemotaxis protein	GO:0006865	NA	Chemotaxis	0.131579	0.373	0.234649	0.131925	-0.0232472	0.913276	0.909566	3.72271e-07	0.365184	0.0111899	-0.26593	0.119058	-0.178965	0.416572
PA14_05440	PA0418	NA	hypothetical protein	NA	NA	Hypothetical, unclassified, unknown	0.153621	0.223893	0.23049	0.086381	0.0525627	0.763364	0.521753	9.09819e-05	0.084074	0.499	-0.316333	0.033697	-0.156151	0.417567
PA14_05450	PA0419	NA	16S ribosomal RNA methyltransferase RsmE	GO:0006364	NA	Hypothetical, unclassified, unknown	0.204376	0.0637661	0.332724	0.00584813	0.0175343	0.914373	0.719316	2.24238e-07	0.161333	0.129542	-0.308943	0.0184094	-0.199342	0.203781
PA14_05460	PA0420	bioA	adenosylmethionine-8-amino-7-oxononanoate aminotransferase	GO:0009102	Metabolic pathways, Biotin metabolism	Biosynthesis of cofactors, prosthetic groups and carriers	0.234703	0.0151446	0.33291	0.00168456	-0.0749144	0.545655	0.838196	2.03412e-09	0.106921	0.239828	0.0575977	0.672743	0.0562195	0.743055
PA14_05480	PA0421	NA	hypothetical protein	GO:0055114	Metabolic pathways, Biosynthesis of secondary metabolites, Tryptophan metabolism, Arginine and proline metabolism, Tyrosine metabolism, Phenylalanine metabolism, Histidine metabolism, Glycine, serine and threonine metabolism	Amino acid biosynthesis and metabolism	0.447259	0.000441312	0.425059	0.00108101	0.0554537	0.72751	0.846428	3.75054e-08	0.108406	0.327822	-0.236334	0.0815446	-0.124362	0.494382
PA14_05500	PA0422	NA	hypothetical protein	GO:0022904	NA	Energy metabolism	0.0770974	0.61179	-0.0150608	0.935179	-0.116207	0.528465	0.327375	0.0147436	-0.0948005	0.500189	0.211809	0.213607	0.184082	0.390653
PA14_05510	PA0423	NA	hypothetical protein	NA	NA	Membrane proteins	0.226214	0.201812	-0.213873	0.265459	-0.168681	0.451096	0.655396	0.00032649	-0.0409772	0.82226	0.425315	0.0424878	0.199367	0.469382
PA14_05520	PA0424	mexR	multidrug resistance operon repressor MexR	GO:0006355	beta-Lactam resistance	Transcriptional regulators	0.02863	0.828419	-0.157619	0.213244	-0.121431	0.409052	0.258765	0.0185997	0.0250981	0.836485	0.281282	0.0426067	0.15712	0.372408
PA14_05530	PA0425	mexA	RND multidrug efflux membrane fusion protein MexA	GO:0055085, GO:0009405, GO:0046677	Cationic antimicrobial peptide (CAMP) resistance, beta-Lactam resistance	Transport of small molecules	0.181935	0.321113	0.106644	0.616023	-0.0738219	0.769381	1.07176	1.36585e-06	0.853636	3.7246e-05	0.235679	0.295453	0.0622891	0.868619
PA14_05540	PA0426	mexB	RND multidrug efflux transporter MexB	GO:0006810	beta-Lactam resistance, Cationic antimicrobial peptide (CAMP) resistance	Transport of small molecules	0.0716629	0.52692	-0.000221548	0.998404	-0.0903152	0.519213	0.364295	0.000799381	0.336959	0.00209518	-0.00332828	0.985461	-0.0021707	0.993376
PA14_05550	PA0427	oprM	major intrinsic multiple antibiotic resistance efflux outer membrane protein OprM precursor	GO:0006810	beta-Lactam resistance, Quorum sensing	Membrane proteins	0.213008	0.0377891	0.137408	0.212703	0.0773481	0.56236	0.36679	0.000418601	0.299964	0.00332885	0.128385	0.315652	0.0764351	0.665496
PA14_05560	PA0428	NA	ATP-dependent RNA helicase	GO:0042255	RNA degradation	Transcription, RNA processing and degradation	0.1662	0.0566793	0.249647	0.00820869	0.180206	0.0756753	0.420439	1.46123e-05	-0.0910917	0.27591	0.139481	0.184913	0.0960584	0.485034
PA14_05580	PA0429	NA	hypothetical protein	NA	NA	Hypothetical, unclassified, unknown	0.324123	0.000935646	0.186791	0.0526664	0.192543	0.0675835	0.235529	0.00661275	-0.50367	3.85541e-06	0.168145	0.117216	0.199326	0.11418
PA14_05590	PA0430	metF	5,10-methylenetetrahydrofolate reductase	GO:0006555, GO:0009086, GO:0055114	One carbon pool by folate, Metabolic pathways, Microbial metabolism in diverse environments, Carbon metabolism	Central intermediary metabolism	0.0652525	0.681835	0.0344185	0.854156	-0.00903366	0.967736	0.422939	0.00308788	-0.464675	0.00195395	0.302625	0.0798119	0.235309	0.272795
PA14_05600	PA0431	NA	hypothetical protein	NA	NA	Hypothetical, unclassified, unknown	0.0289218	0.842002	0.010897	0.947468	-0.071351	0.684188	0.182502	0.117235	-0.732062	2.81179e-06	0.397597	0.00890745	0.246662	0.171459
PA14_05620	PA0432	sahH	S-adenosyl-L-homocysteine hydrolase	GO:0006730, GO:0019510	Cysteine and methionine metabolism, Metabolic pathways	Central intermediary metabolism	0.264521	0.036204	0.215497	0.107989	-0.0436644	0.808098	0.580047	2.52058e-05	-0.374345	0.00303445	0.475631	0.00213297	0.257145	0.147212
PA14_05630	PA0433	NA	hypothetical protein	NA	NA	Hypothetical, unclassified, unknown	0.655859	0.00010516	0.168713	0.298372	0.376219	0.0272647	0.365163	0.00988328	-0.166564	0.250216	0.0642387	0.775829	-0.135271	0.579507
PA14_05640	PA0434	NA	hypothetical protein	GO:0015891, GO:0006810	NA	Membrane proteins	0.238663	0.148114	0.142212	0.447454	-0.0332392	0.890157	-0.31533	0.0442008	-0.260779	0.106574	-0.109866	0.635848	-0.0169809	0.965221
PA14_05650	PA0435	NA	hypothetical protein	NA	NA	Membrane proteins	0.294576	0.0695885	0.164114	0.367375	0.0297025	0.900913	-0.223763	0.149521	-0.271533	0.0977611	-0.195072	0.338857	-0.0994768	0.729255
PA14_05660	PA0436	NA	transcriptional regulator	GO:0045892	NA	Transcriptional regulators	-0.0686875	0.587461	-0.166797	0.193024	-0.0776328	0.624241	-0.14519	0.182698	-0.317743	0.00716387	-0.115203	0.457658	-0.2165	0.200937
PA14_05690	PA0437	codA	cytosine deaminase	NA	Arginine and proline metabolism, Pyrimidine metabolism, Metabolic pathways	Nucleotide biosynthesis and metabolism	-0.0975072	0.345534	-0.0452196	0.715948	-0.0787113	0.553195	0.0272468	0.778364	-0.0078022	0.94475	-0.237787	0.0474382	-0.240336	0.0865262
PA14_05700	PA0438	codB	cytosine permease	GO:0055085	NA	Nucleotide biosynthesis and metabolism	-0.0470222	0.782717	0.0120438	0.951427	-0.110752	0.582305	-0.0626071	0.6653	-0.0639302	0.679426	-0.504385	0.00602593	-0.230958	0.306904
PA14_05740	PA0439	NA	dihydropyrimidine dehydrogenase	GO:0055114	Metabolic pathways, Pyrimidine metabolism, Pantothenate and CoA biosynthesis, beta-Alanine metabolism	Nucleotide biosynthesis and metabolism	0.491866	0.0188439	0.59286	0.00859963	0.271437	0.281884	-0.366288	0.0729381	-0.0280332	0.904708	-0.171437	0.537411	0.0509129	0.901971
PA14_05750	PA0440	NA	oxidoreductase	GO:0055114	beta-Alanine metabolism, Pyrimidine metabolism, Pantothenate and CoA biosynthesis, Metabolic pathways	Amino acid biosynthesis and metabolism	0.265985	0.224023	0.465498	0.0461483	0.0735813	0.814123	-0.330998	0.104808	-0.391702	0.0678643	0.0369304	0.921794	0.0369976	0.937954
PA14_05770	PA0441	dhT	phenylhydantoinase	NA	Metabolic pathways, Pyrimidine metabolism, beta-Alanine metabolism, Pantothenate and CoA biosynthesis	Nucleotide biosynthesis and metabolism	0.14774	0.301358	0.206682	0.177018	0.063612	0.74576	-0.4141	0.00375393	-0.278045	0.0491557	-0.0807022	0.692773	-0.00589022	0.985366
PA14_05775	PA0442	NA	hypothetical protein	NA	NA	Hypothetical, unclassified, unknown	-0.0985315	0.92383	0.345196	0.745316	-0.802484	0.521314	-0.576453	0.548495	-0.271707	0.795934	-0.287252	0.825176	0.590739	0.642877
PA14_05790	PA0443	NA	transporter	GO:0055085	NA	Nucleotide biosynthesis and metabolism	0.509803	0.00578982	0.126075	0.549894	0.237423	0.2734	-0.284191	0.100702	0.0469157	0.807672	0.0180938	0.952008	-0.0167121	0.967581
PA14_05810	PA0444	amaB	allantoate amidohydrolase	GO:0008152	Pyrimidine metabolism, Metabolic pathways	Nucleotide biosynthesis and metabolism	0.150689	0.285716	0.0710727	0.676673	0.00551823	0.979974	-0.189969	0.148164	-0.340703	0.0163452	-0.0222561	0.925201	0.0772729	0.764737
PA14_05820	PA0446	NA	hypothetical protein	NA	NA	Energy metabolism	0.0543173	0.701297	0.0121792	0.943296	-0.197556	0.202721	-0.117019	0.329406	-0.547413	0.000152332	0.0728743	0.698027	0.116505	0.586823
PA14_05840	PA0447	gcdH	glutaryl-CoA dehydrogenase	GO:0055114, GO:0008152	Fatty acid degradation, Metabolic pathways, Tryptophan metabolism, Biosynthesis of antibiotics, Microbial metabolism in diverse environments, Benzoate degradation, Lysine degradation	Fatty acid and phospholipid metabolism	-0.121491	0.482041	-0.217002	0.232187	-0.287647	0.145833	0.0197243	0.905685	-0.776827	5.04973e-05	0.148062	0.50007	0.123864	0.664824
PA14_05850	PA0448	NA	LysR family transcriptional regulator	GO:0006355	NA	Transcriptional regulators	0.243647	0.0343001	0.152829	0.218908	-0.117332	0.416194	-0.202855	0.058106	-0.395041	0.00105116	-0.197744	0.146655	0.0398802	0.865532
PA14_05860	PA0449	NA	hypothetical protein	NA	NA	Fatty acid and phospholipid metabolism	-0.235619	0.244494	-0.012651	0.960583	-0.390156	0.0986347	0.862567	5.48809e-05	0.491629	0.0124599	0.113601	0.692773	0.0703308	0.862432
PA14_05870	PA0450	NA	phosphate transporter	GO:0006817	NA	Transport of small molecules	-0.211029	0.138165	-0.091554	0.581404	-0.321744	0.0521344	0.430116	0.00205171	0.434291	0.00246799	-0.142835	0.433964	-0.00722452	0.982482
PA14_05880	PA0451	NA	membrane-bound protease	NA	NA	Membrane proteins	0.159179	0.306285	0.250752	0.128123	0.16223	0.399324	-0.267064	0.06328	-1.10492	2.41535e-07	0.233352	0.206175	0.242173	0.280493
PA14_05890	PA0452	NA	stomatin-like protein	NA	NA	Membrane proteins	0.291803	0.353256	-0.0790497	0.848555	0.384484	0.306533	0.312943	0.284525	-0.523557	0.114846	0.0927537	0.849482	0.222155	0.672252
PA14_05910	NA	NA	periplasmic transport system	NA	NA	Transport of small molecules	0.000446699	0.998375	-0.164137	0.418092	0.0518287	0.84129	0.0633571	0.712513	-0.197373	0.261782	0.103544	0.687101	0.0839606	0.807224
PA14_05920	PA0454	NA	hypothetical protein	NA	NA	Membrane proteins	-0.107606	0.312657	-0.061437	0.620454	-0.142081	0.263912	0.00162295	0.98886	-0.190875	0.0589681	-0.0512714	0.745542	0.0455974	0.825708
PA14_05950	PA0455	dbpA	ATP-dependent RNA helicase DbpA	NA	NA	Transcription, RNA processing and degradation	0.0862522	0.367281	0.0609103	0.576244	0.130059	0.249132	0.759953	8.26881e-09	-0.0148516	0.883297	0.0634371	0.630923	0.0885818	0.569733
PA14_05960	PA0456	NA	cold-shock protein	GO:0006355	NA	Transcriptional regulators	0.361971	0.046231	0.0538207	0.81544	0.441247	0.0351533	0.51493	0.003454	0.17538	0.311625	0.000938907	0.997668	0.0150531	0.972079
PA14_05970	PA0457	NA	hypothetical protein	NA	NA	Hypothetical, unclassified, unknown	0.0432493	0.760883	0.10539	0.467266	0.322697	0.0288337	0.29639	0.0144462	-0.130733	0.290924	-0.216761	0.155381	-0.118164	0.578293
PA14_05990	PA0458	NA	EmrB/QacA family drug resistance transporter	GO:0006810, GO:0055085	NA	Transport of small molecules	0.198332	0.0526923	0.23989	0.0287585	0.35143	0.00356547	0.357976	0.000567139	-0.0152599	0.890465	0.0314	0.849209	-0.0813876	0.643142
PA14_06000	PA0459	NA	ClpA/B protease ATP binding subunit	GO:0019538	NA	Translation, post-translational modification, degradation	-0.748601	0.129207	-0.278338	0.626995	0.50237	0.409048	0.553966	0.211912	-1.10563	0.0246266	1.22558	0.0399749	0.740526	0.30774
PA14_06010	PA0460	NA	hypothetical protein	NA	NA	Hypothetical, unclassified, unknown	0.480334	0.000139852	0.245273	0.0379635	0.400152	0.00230364	1.3422	1.42254e-11	-0.111272	0.3003	0.467275	0.000723508	0.477708	0.000880369
PA14_06030	PA0461	NA	acyltransferase	GO:0008152	NA	Fatty acid and phospholipid metabolism	0.535812	1.84364e-06	0.345839	0.00058481	0.306398	0.00312432	0.631226	5.00579e-08	0.208897	0.0148017	0.199729	0.0540343	0.146549	0.248168
PA14_06040	PA0462	NA	hypothetical protein	NA	NA	Hypothetical, unclassified, unknown	0.447976	0.00141514	0.377117	0.00811827	0.125426	0.451504	1.21023	1.10043e-09	-0.199578	0.117499	0.39439	0.0109618	0.403716	0.0201767
PA14_06060	PA0463	creB	DNA-binding response regulator CreB	GO:0000160, GO:0006355	Two-component system	Two-component regulatory systems	0.207008	0.112696	0.206591	0.141026	-0.00198603	0.992309	0.451586	0.000645566	-0.0185737	0.896578	0.0487683	0.811488	0.0351712	0.895882
PA14_06070	PA0464	creC	sensory histidine kinase CreC	GO:0007165	Two-component system	Two-component regulatory systems	0.157438	0.257376	0.164909	0.273923	0.0261496	0.897474	-0.169232	0.18379	0.108863	0.419083	-0.260707	0.110917	-0.0604144	0.825084
PA14_06080	PA0465	creD	hypothetical protein	NA	NA	Membrane proteins	0.215988	0.270891	0.345691	0.0979632	0.0682566	0.807515	-0.151412	0.406132	-0.106827	0.589651	-0.106125	0.707491	0.00552517	0.990438
PA14_06090	PA0466	NA	hypothetical protein	NA	NA	Hypothetical, unclassified, unknown	-0.212857	0.51317	-0.319155	0.368161	-0.383609	0.320081	-0.185441	0.536402	0.0292075	0.934514	-0.16413	0.708376	-0.530319	0.224547
PA14_06120	PA0467	NA	hypothetical protein	NA	NA	Amino acid biosynthesis and metabolism	-0.333686	0.044402	-0.126093	0.506483	-0.214763	0.284042	0.0650542	0.677695	-0.363616	0.0263267	-0.024077	0.93018	0.0888576	0.768754
PA14_06130	PA0468	NA	hypothetical protein	GO:0017001, GO:0046677	NA	Adaptation, Protection	0.133408	0.294484	0.156638	0.25271	0.0532501	0.76223	0.0306318	0.799595	-0.66264	1.06791e-05	-0.0491796	0.802826	0.123506	0.54925
PA14_06150	PA0469	NA	hypothetical protein	NA	NA	Hypothetical, unclassified, unknown	0.134622	0.209406	0.228552	0.0447398	-0.0958659	0.484627	0.457999	6.03108e-05	-0.193888	0.0599873	-0.157622	0.221409	-0.0964313	0.586823
PA14_06160	PA0470	NA	hydroxamate-type ferrisiderophore receptor	GO:0006810, GO:0015891	NA	Transport of small molecules	0.500654	0.00327432	0.433413	0.0132894	0.338986	0.0718999	0.398361	0.0101667	0.148448	0.347185	0.409314	0.0319215	0.125381	0.653125
PA14_06170	PA0471	NA	transmembrane sensor	NA	NA	Two-component regulatory systems	1.40458	0.0055364	0.720468	0.151906	0.814137	0.143481	1.1171	0.0136563	0.498353	0.267188	0.939648	0.0914144	0.0304065	0.978018
PA14_06180	PA0472	NA	RNA polymerase sigma factor	GO:0006352, GO:0006355, GO:0034756	NA	Transcriptional regulators	2.09821	0.000437577	1.15908	0.0326548	1.05622	0.0717181	1.56858	0.00214599	0.852516	0.0764149	1.00049	0.0908988	0.175376	0.8622
PA14_06190	PA0473	NA	glutathione S-transferase	NA	NA	Amino acid biosynthesis and metabolism	-0.1433	0.36691	-0.0824455	0.660278	-0.308763	0.0902076	-0.00550187	0.972812	-0.512708	0.00166071	-0.273638	0.137133	-0.00965492	0.979102
PA14_06200	PA0474	NA	hypothetical protein	NA	NA	Biosynthesis of cofactors, prosthetic groups and carriers	0.399258	0.462286	0.521148	0.377937	-0.477497	0.528012	0.683138	0.170973	-0.0882731	0.894081	-0.271793	0.724674	0.758567	0.274808
PA14_06210	PA0475	NA	transcriptional regulator	NA	NA	Transcriptional regulators	0.526265	0.0065787	0.625728	0.00273619	0.320248	0.149471	0.196582	0.26436	0.0638289	0.747944	0.141857	0.577196	0.0603158	0.875267
PA14_06230	PA0476	NA	permease	GO:0055085	NA	Transport of small molecules	0.287233	0.00305489	0.267985	0.00738652	0.0352595	0.784691	0.00488695	0.958726	-0.163318	0.0653623	-0.036741	0.798231	-0.0281524	0.883589
PA14_06240	PA0477	NA	LysR family transcriptional regulator	GO:0006355	NA	Transcriptional regulators	-0.0721221	0.725314	-0.125945	0.567725	-0.0317104	0.907909	-0.0974109	0.584859	0.0272747	0.894359	0.154673	0.533177	0.206978	0.471393
PA14_06250	PA0478	NA	GNAT family acetyltransferase	NA	NA	Putative enzymes	0.183582	0.460255	0.369933	0.154329	-0.0872754	0.800267	0.545428	0.0169071	0.0580309	0.822309	0.0734112	0.846825	0.201702	0.610836
PA14_06260	PA0479	NA	LysR family transcriptional regulator	GO:0006355	NA	Transcriptional regulators	0.0275357	0.863498	0.185247	0.218908	-0.139622	0.426762	0.481102	0.00061838	0.0488854	0.732776	0.0592363	0.780488	0.159671	0.453055
PA14_06270	PA0480	NA	hydrolase	GO:0042952	Degradation of aromatic compounds, Metabolic pathways, Benzoate degradation, Microbial metabolism in diverse environments	Putative enzymes	0.411245	0.00537461	0.305674	0.0450228	0.0425463	0.838042	0.689983	1.38871e-05	0.505057	0.000688979	0.156001	0.387778	0.203831	0.329792
PA14_06280	PA0481	NA	hypothetical protein	NA	NA	Hypothetical, unclassified, unknown	-0.143461	0.350438	-0.0743027	0.685192	-0.417268	0.01768	-0.141646	0.309275	-0.440039	0.0042585	-0.26905	0.132234	-0.170407	0.46786
PA14_06290	PA0482	glcB	malate synthase G	GO:0006097	Biosynthesis of secondary metabolites, Carbon metabolism, Metabolic pathways, Microbial metabolism in diverse environments, Glyoxylate and dicarboxylate metabolism, Pyruvate metabolism	Central intermediary metabolism	0.150538	0.0996293	0.138977	0.157004	-0.199756	0.0610582	1.03034	4.53678e-11	0.284197	0.00215581	0.0523342	0.69404	-0.0463566	0.792116
PA14_06300	PA0483	NA	GNAT family acetyltransferase	NA	NA	Putative enzymes	0.365205	0.00784442	0.284487	0.0458717	0.0864484	0.626376	0.38738	0.00297685	-0.0616364	0.650036	0.156286	0.35022	0.154008	0.44936
PA14_06310	PA0484	NA	ACT domain-containing protein	GO:0006355	NA	Two-component regulatory systems	-0.141498	0.3682	-0.145953	0.395823	-0.248959	0.17374	0.00270773	0.98763	-0.885923	3.5685e-06	0.276956	0.127755	0.306603	0.155326
PA14_06320	PA0485	NA	hypothetical protein	GO:0006810	NA	Membrane proteins	0.585354	0.000825075	0.520296	0.00350188	0.129853	0.538653	1.11242	1.01885e-07	0.894352	4.10644e-06	0.110472	0.626479	0.184551	0.460747
PA14_06330	PA0486	NA	serine/threonine protein kinase	GO:0006468	NA	Two-component regulatory systems	0.152367	0.1587	0.227236	0.049033	0.0826897	0.55802	0.330457	0.00195218	0.0475346	0.664075	-0.0494051	0.762434	0.0306282	0.890176
PA14_06340	PA0487	NA	molybdenum transport regulator	GO:0006355, GO:0006810, GO:0015689	NA	Transport of small molecules	0.056296	0.696286	-0.0856806	0.580828	-0.0559291	0.762164	0.0935896	0.446367	0.101143	0.436932	-0.172392	0.289926	-0.0715759	0.769968
PA14_06350	PA0488	NA	hypothetical protein	NA	NA	Fatty acid and phospholipid metabolism	0.341294	0.0743171	0.292294	0.159396	0.196263	0.416632	-0.257966	0.157099	-0.140965	0.471626	-0.102159	0.71478	0.182841	0.559449
PA14_06360	PA0489	NA	phosphoribosyl transferase	GO:0009116	NA	Nucleotide biosynthesis and metabolism	0.453261	0.041153	0.5161	0.0308144	0.30024	0.263355	0.330668	0.112063	0.0381825	0.879052	0.145874	0.63648	0.322674	0.316647
PA14_06390	PA0490	NA	hypothetical protein	NA	NA	Hypothetical, unclassified, unknown	1.07909	1.43414e-07	0.93039	2.26808e-06	0.5486	0.00210875	1.48064	3.67753e-10	-0.0135506	0.936901	0.687917	0.000285531	0.762811	9.66973e-05
PA14_06400	PA0491	NA	LysR family transcriptional regulator	GO:0006355	NA	Transcriptional regulators	0.172302	0.371342	0.0426172	0.861558	-0.102443	0.695203	0.205597	0.239795	0.210729	0.251892	-0.19162	0.431853	-0.0636249	0.871202
PA14_06420	PA0492	NA	hypothetical protein	GO:0005975	NA	Antibiotic resistance and susceptibility	0.110651	0.563688	-0.0168263	0.94385	0.0552118	0.835498	-0.527808	0.00395079	-0.313878	0.0805818	-0.214638	0.347161	0.00944292	0.982128
PA14_06430	PA0493	NA	hypothetical protein	GO:0006633	NA	Putative enzymes	0.228787	0.706367	-0.102067	0.896003	0.345951	0.640624	-0.254706	0.667466	-0.238138	0.711269	-0.233615	0.784255	0.125742	0.908761
PA14_06450	PA0494	NA	acetyl-CoA carboxylase biotin carboxylase subunit	NA	Pyruvate metabolism, Metabolic pathways, Carbon metabolism, Biosynthesis of secondary metabolites, Propanoate metabolism, Fatty acid biosynthesis, Microbial metabolism in diverse environments, Biosynthesis of antibiotics, Fatty acid metabolism	Fatty acid and phospholipid metabolism	0.00776201	0.967291	0.0885486	0.649553	0.181722	0.367403	-0.514285	0.00187765	-0.191225	0.229911	-0.163923	0.435078	0.109557	0.700024
PA14_06460	PA0495	NA	hypothetical protein	NA	NA	Putative enzymes	-0.0833267	0.621056	-0.201976	0.243521	0.132831	0.509702	-0.45009	0.0044895	-0.187475	0.22858	-0.203638	0.287316	0.023649	0.943161
PA14_06480	PA0496	NA	hydrolase	NA	NA	Putative enzymes	0.102372	0.514882	0.0855177	0.634963	0.0142455	0.950081	-0.308836	0.0311476	0.0489099	0.752401	-0.239824	0.184913	0.00174223	0.995636
PA14_06500	PA0500	bioB	biotin synthase	GO:0009102	Metabolic pathways, Biotin metabolism	Biosynthesis of cofactors, prosthetic groups and carriers	-0.304167	0.00102359	-0.273063	0.0037966	-0.324684	0.00150194	-0.302338	0.000510401	-0.207617	0.0131397	0.155651	0.125686	-0.0740718	0.608735
PA14_06510	PA0501	bioF	8-amino-7-oxononanoate synthase	GO:0008152, GO:0009102, GO:0009058	Metabolic pathways, Biotin metabolism	Biosynthesis of cofactors, prosthetic groups and carriers	-0.625427	4.53068e-05	-0.440102	0.00239313	-0.319539	0.0330434	-0.271298	0.0255019	-0.292635	0.0206288	-0.169754	0.289479	-0.223297	0.229211
PA14_06530	PA0502	NA	biotin biosynthesis protein bioH	NA	Metabolic pathways, Biotin metabolism	Biosynthesis of cofactors, prosthetic groups and carriers	-0.503717	0.00485666	-0.198993	0.286126	-0.143893	0.510551	-0.161666	0.301978	-0.188086	0.253187	-0.127422	0.58164	-0.12457	0.670581
PA14_06540	PA0503	NA	biotin synthesis protein BioC	GO:0009102, GO:0008152	Metabolic pathways, Biotin metabolism	Biosynthesis of cofactors, prosthetic groups and carriers	-0.47265	0.00325776	-0.388679	0.0184753	-0.258772	0.149295	-0.232006	0.0985206	-0.1806	0.218923	-0.266258	0.13678	-0.272325	0.203781
PA14_06570	PA0504	bioD	dithiobiotin synthetase	GO:0009102	Metabolic pathways, Biotin metabolism	Biosynthesis of cofactors, prosthetic groups and carriers	-0.143677	0.11033	-0.00932957	0.936652	-0.0513545	0.677069	-0.111741	0.176032	-0.0423146	0.638896	-0.211152	0.0468627	-0.134206	0.31398
PA14_06580	PA0505	NA	hypothetical protein	NA	NA	Hypothetical, unclassified, unknown	0.0790792	0.693613	0.0158638	0.947041	-0.0891352	0.72576	0.295444	0.0806749	-0.321682	0.0698795	-0.199586	0.398035	-0.189455	0.526606
PA14_06600	PA0506	NA	acyl-CoA dehydrogenase	GO:0055114, GO:0008152	NA	Fatty acid and phospholipid metabolism	0.032455	0.776607	0.03274	0.803612	-0.202499	0.0913195	0.770321	2.76546e-08	0.130902	0.182648	0.09815	0.466766	0.0802087	0.651061
PA14_06620	PA0507	NA	acyl-CoA dehydrogenase	GO:0055114, GO:0008152	NA	Fatty acid and phospholipid metabolism	0.614546	0.00464402	0.463667	0.0374959	0.2624	0.301439	0.224589	0.242855	-0.129418	0.537772	0.214144	0.421808	0.493602	0.084574
PA14_06640	PA0508	NA	acyl-CoA dehydrogenase	GO:0008152, GO:0055114	NA	Fatty acid and phospholipid metabolism	0.393101	0.00287111	0.287879	0.0315214	0.0143888	0.941631	0.159789	0.163719	0.115401	0.340828	-0.123424	0.447852	-0.0467657	0.855399
PA14_06650	PA0509	nirN	c-type cytochrome	NA	NA	Energy metabolism	0.329445	0.102827	0.211453	0.349347	0.23214	0.356692	0.385084	0.0435481	-0.141822	0.496032	-0.125747	0.662514	0.256575	0.398445
PA14_06660	PA0510	nirE	uroporphyrin-III c-methyltransferase	GO:0055114, GO:0008152, GO:0006779	Metabolic pathways, Biosynthesis of secondary metabolites, Porphyrin and chlorophyll metabolism	Energy metabolism	0.369033	0.282929	0.378617	0.321131	0.53869	0.177726	1.18933	0.000479179	0.259447	0.465779	-0.332902	0.452818	0.406066	0.415334
PA14_06670	PA0511	nirJ	heme d1 biosynthesis protein NirJ	NA	NA	Energy metabolism	0.238482	0.294655	-0.0809668	0.786214	0.35717	0.178904	0.528393	0.0145078	0.0535013	0.827075	0.0320128	0.932591	0.325045	0.316647
PA14_06680	PA0512	nirH	hypothetical protein	GO:0009108, GO:0006783	NA	Energy metabolism	0.535908	0.0732228	0.609068	0.0623803	0.238941	0.549102	0.615484	0.0324588	0.0802296	0.811761	-0.0555871	0.912908	0.0563315	0.930634
PA14_06690	PA0513	nirG	transcriptional regulator	GO:0009108, GO:0006783	NA	Transcriptional regulators	1.09512	0.0413225	0.778338	0.205395	1.44435	0.0154906	1.69196	0.00139923	0.290373	0.652467	0.408657	0.578975	1.07812	0.127873
PA14_06700	PA0514	nirL	heme d1 biosynthesis protein NirL	NA	NA	Energy metabolism	0.292795	0.63025	0.938418	0.107383	1.82471	0.00209333	2.30888	2.62793e-05	0.765127	0.165818	0.744299	0.230777	1.19139	0.0836428
PA14_06710	PA0515	NA	transcriptional regulator	GO:0006355	NA	Energy metabolism	0.524925	0.300188	0.31489	0.605434	1.55727	0.00471953	1.38906	0.00357112	0.451564	0.383518	0.678143	0.239866	0.679444	0.331125
PA14_06720	PA0516	nirF	heme d1 biosynthesis protein NirF	NA	NA	Energy metabolism	0.426734	0.245759	0.366234	0.370014	1.19457	0.00506785	1.36836	0.000311872	-0.0881871	0.826488	0.558863	0.193313	0.796554	0.108959
PA14_06730	PA0517	nirC	c-type cytochrome	NA	NA	Energy metabolism	0.0464125	0.923397	0.495813	0.259762	0.649801	0.162755	0.870518	0.0212873	-0.517661	0.253201	0.336518	0.509841	0.209061	0.769968
PA14_06740	PA0518	nirM	cytochrome c-551	NA	Two-component system, Sulfur metabolism, Microbial metabolism in diverse environments, Metabolic pathways	Energy metabolism	1.5851	0.0485211	0.697986	0.508876	2.01313	0.024332	2.32321	0.00261524	1.47645	0.0821477	2.25782	0.00886554	1.82906	0.0725675
PA14_06750	PA0519	nirS	nitrite reductase	NA	Nitrogen metabolism, Microbial metabolism in diverse environments	Energy metabolism	-0.0552972	0.944384	0.173304	0.840149	1.01557	0.199713	1.77941	0.00706722	0.274963	0.682399	1.44476	0.0689252	1.1542	0.226941
PA14_06770	PA0520	nirQ	regulatory protein NirQ	NA	NA	Energy metabolism	0.0356708	0.824315	0.127597	0.42825	0.0403695	0.845664	0.0955163	0.472852	-0.0112219	0.944168	0.249263	0.137428	0.131748	0.576093
PA14_06790	PA0521	NA	cytochrome c oxidase subunit	GO:0022904	NA	Energy metabolism	0.616282	0.0696516	0.454209	0.227333	0.414152	0.32561	0.158814	0.64358	0.727891	0.0324992	0.375982	0.37585	0.477435	0.328898
PA14_06800	PA0522	NA	hypothetical protein	NA	NA	Hypothetical, unclassified, unknown	-0.186151	0.790285	0.797207	0.209764	-0.123669	0.892195	-0.0188186	0.978099	-0.0987943	0.894014	0.584082	0.407159	0.544761	0.542476
PA14_06810	PA0523	norC	nitric-oxide reductase subunit C	NA	Nitrogen metabolism, Microbial metabolism in diverse environments	Energy metabolism	0.700909	0.164741	0.392271	0.520887	0.862994	0.141708	0.715594	0.140749	0.359354	0.516475	0.620612	0.30097	0.451948	0.576397
PA14_06830	PA0524	norB	nitric-oxide reductase subunit B	GO:0055114, GO:0009060	Nitrogen metabolism, Microbial metabolism in diverse environments	Energy metabolism	0.499731	0.055627	0.409282	0.150547	0.488291	0.111458	0.121226	0.6333	-0.030694	0.917293	0.0519702	0.906423	0.0779124	0.884311
PA14_06840	PA0525	NA	dinitrification protein NorD	NA	NA	Energy metabolism	0.0744088	0.890432	0.0387205	0.949482	0.989755	0.0675835	1.64055	0.000688303	-0.0390899	0.94136	0.92691	0.0866291	0.369863	0.632653
PA14_06860	PA0526	NA	hypothetical protein	NA	NA	Hypothetical, unclassified, unknown	-0.813457	0.43231	-0.0694886	0.95589	1.44547	0.162192	2.05794	0.0139141	0.313038	0.749081	1.63537	0.106146	1.0571	0.417766
PA14_06870	PA0527	dnr	transcriptional regulator Dnr	GO:0051173, GO:0051353, GO:0006355, GO:0071731	NA	Transcriptional regulators	0.0733946	0.886068	0.146475	0.797337	0.482456	0.38528	1.08877	0.0120854	-0.271312	0.542821	0.729121	0.173906	0.425084	0.561241
PA14_06875	NA	NA	rsmYregulatoryRNA	NA	NA	Non-coding RNA gene	1.37744	0.0301896	0.853174	0.196145	1.03975	0.15616	0.54469	0.324418	0.154519	0.802988	0.0153834	0.987793	0.645675	0.509319
PA14_06880	PA0528	NA	LysR family transcriptional regulator	GO:0006355	NA	Transcriptional regulators	1.67132	3.38746e-07	1.1348	0.000105499	0.860151	0.0029518	0.259622	0.262497	0.12674	0.620902	-0.113981	0.759291	-0.0441987	0.93512
PA14_06890	PA0529	NA	hypothetical protein	NA	NA	Biosynthesis of cofactors, prosthetic groups and carriers	1.29323	6.12342e-06	0.70157	0.00681509	0.41413	0.140619	0.480409	0.0337851	0.486707	0.0402633	-0.0177496	0.964381	-0.204739	0.605063
PA14_06900	NA	NA	hypothetical protein	NA	NA	Hypothetical, unclassified, unknown	0.723802	0.221098	-0.232855	0.784317	0.164255	0.853747	0.119402	0.852122	-0.106182	0.887824	-1.02379	0.189664	-0.485723	0.642877
PA14_06920	PA0530	NA	class III pyridoxal phosphate-dependent aminotransferase	NA	Microbial metabolism in diverse environments, Biosynthesis of antibiotics, 2-Oxocarboxylic acid metabolism, Metabolic pathways, Lysine biosynthesis, Biosynthesis of secondary metabolites, Arginine biosynthesis, Biosynthesis of amino acids	Transport of small molecules	1.26849	3.15e-06	0.742183	0.00237651	0.554548	0.0278775	0.483203	0.0212158	0.37586	0.0829416	0.120326	0.70272	0.061231	0.891419
PA14_06930	PA0531	NA	glutamine amidotransferase	NA	NA	Transport of small molecules	1.30448	3.90705e-06	0.824694	0.0012815	0.484561	0.0678511	0.0746989	0.740215	0.111286	0.63996	0.131059	0.69009	0.25105	0.475742
PA14_06940	PA0532	NA	hypothetical protein	NA	NA	Hypothetical, unclassified, unknown	0.78709	0.000542818	0.50737	0.0244222	0.30296	0.225472	0.308733	0.11447	-0.099029	0.652467	0.0267767	0.937735	0.132119	0.716735
PA14_06950	PA0533	NA	LuxR family transcriptional regulator	GO:0006355	NA	Transcriptional regulators	0.25944	0.0450099	0.275188	0.046599	0.0446099	0.809072	-0.238959	0.0489679	-0.322451	0.0125518	-0.0263619	0.904269	-0.0578438	0.819191
PA14_06960	PA0534	NA	hypothetical protein	GO:0055114	NA	Energy metabolism	0.227697	0.217977	0.0895456	0.689145	0.0174876	0.950081	-0.615415	0.00119375	-0.999392	1.22134e-05	-0.0609772	0.834884	0.122836	0.703087
PA14_06970	PA0535	NA	Cro/CI family transcriptional regulator	NA	NA	Transcriptional regulators	0.438728	0.0045836	0.442595	0.00636583	0.262758	0.133778	0.0403226	0.778621	-0.245568	0.0926296	-0.142756	0.46122	-0.122357	0.625284
PA14_06980	PA0536	NA	hypothetical protein	NA	NA	Putative enzymes	0.474164	8.69311e-05	0.409805	0.000624052	0.301095	0.0129462	0.711745	1.1802e-07	0.173176	0.0839479	0.0339905	0.838463	0.150659	0.331125
PA14_06990	PA0537	NA	hypothetical protein	NA	NA	Protein secretion/export apparatus	0.467184	0.000251974	0.463889	0.000431873	0.284044	0.0310665	1.17649	1.85375e-10	0.184209	0.0934358	0.233555	0.0799694	0.231542	0.146671
PA14_07000	PA0538	dsbB1	DsbB1	GO:0055114, GO:0006457	NA	Translation, post-translational modification, degradation	-0.282414	0.0475742	-0.125103	0.434844	-0.155212	0.381712	0.254832	0.0519519	-0.0386632	0.792992	-0.128249	0.492691	0.0502284	0.862432
PA14_07010	PA0539	NA	hypothetical protein	NA	NA	Membrane proteins	0.591357	0.0323603	0.20561	0.52816	0.117561	0.762829	0.307863	0.240951	0.344129	0.214327	0.119327	0.775813	-0.0514195	0.931705
PA14_07020	PA0540	NA	hypothetical protein	NA	NA	Membrane proteins	-0.712569	0.000264275	-0.383499	0.0390226	-0.291367	0.15094	-0.24602	0.123529	-0.626814	0.000772026	-0.429695	0.0317131	-0.0916431	0.76876
PA14_07030	PA0541	NA	cytochrome c'	GO:0022900	NA	Energy metabolism	-0.0203158	0.876125	-0.0102374	0.944389	0.066992	0.659841	0.431284	0.000215621	0.203127	0.0605686	-0.275544	0.0380113	-0.235391	0.135141
PA14_07040	PA0542	NA	hypothetical protein	NA	NA	Protein secretion/export apparatus	0.00648434	0.968479	0.314556	0.0373683	0.0722118	0.710522	0.744387	4.78262e-06	0.521896	0.000453526	0.0554934	0.801989	-0.00369013	0.990949
PA14_07050	PA0543	NA	hypothetical protein	NA	NA	Biosynthesis of cofactors, prosthetic groups and carriers	0.57774	0.000158058	0.510971	0.00088508	0.271245	0.0849579	0.335078	0.0100042	0.130872	0.324021	0.29288	0.0635488	0.292364	0.116381
PA14_07060	PA0544	NA	hypothetical protein	NA	NA	Hypothetical, unclassified, unknown	0.409191	0.0244397	0.283118	0.145817	0.0984579	0.692461	0.166788	0.319418	-0.0407552	0.832258	0.136431	0.579395	0.139226	0.651468
PA14_07070	PA0545	NA	hypothetical protein	GO:0055114	NA	Energy metabolism	0.259023	0.182031	0.294977	0.156083	0.368036	0.103538	0.93869	1.52124e-05	0.165449	0.379481	0.279289	0.232947	0.187196	0.554511
PA14_07090	PA0546	metK	S-adenosylmethionine synthetase	GO:0006556	Biosynthesis of amino acids, Biosynthesis of secondary metabolites, Cysteine and methionine metabolism, Metabolic pathways	Antibiotic resistance and susceptibility	-0.18142	0.228643	-0.0866737	0.624127	-0.068361	0.742297	0.396098	0.00594677	-0.896873	1.54946e-06	0.30907	0.0809779	0.199913	0.378415
PA14_07110	PA0547	NA	ArsR family transcriptional regulator	GO:0006355	NA	Transcriptional regulators	-0.064687	0.747831	-0.000659043	0.998113	0.0151659	0.956728	-0.0137292	0.939256	-1.14875	1.01672e-06	0.201285	0.390523	0.112621	0.729571
PA14_07130	PA0548	tktA	transketolase	GO:0008152	Carbon metabolism, Microbial metabolism in diverse environments, Pentose phosphate pathway, Biosynthesis of amino acids, Biosynthesis of antibiotics, Metabolic pathways, Biosynthesis of secondary metabolites	Carbon compound catabolism	-0.0380509	0.720466	0.0665192	0.553734	-0.0439567	0.743368	1.17456	1.45668e-11	0.499732	9.92912e-06	0.0556578	0.693341	0.0431163	0.822093
PA14_07140	PA0549	NA	hypothetical protein	NA	NA	Hypothetical, unclassified, unknown	-0.165765	0.137238	-0.0552897	0.681218	-0.0536902	0.72751	0.837809	2.6328e-08	0.437875	0.000233521	-0.214636	0.103646	-0.100844	0.586823
PA14_07150	PA0550	NA	hypothetical protein	NA	Metabolic pathways, Glyoxylate and dicarboxylate metabolism	Carbon compound catabolism	0.0547128	0.699675	0.221708	0.110871	0.0742324	0.676707	0.946094	4.16601e-08	0.75756	2.02989e-06	-0.0721914	0.700918	-0.131425	0.532152
PA14_07170	PA0551	epd	D-erythrose 4-phosphate dehydrogenase	GO:0055114, GO:0042823	Metabolic pathways, Vitamin B6 metabolism	Biosynthesis of cofactors, prosthetic groups and carriers	0.350316	0.0022949	0.300102	0.0105691	0.125859	0.347939	0.657501	6.52495e-07	0.365516	0.00109909	-0.0514766	0.751412	-0.14747	0.36056
PA14_07190	PA0552	pgk	phosphoglycerate kinase	GO:0006096	Biosynthesis of secondary metabolites, Biosynthesis of antibiotics, Metabolic pathways, Biosynthesis of amino acids, Microbial metabolism in diverse environments, Carbon metabolism, Glycolysis / Gluconeogenesis	Energy metabolism	0.331767	0.0011223	0.37758	0.000510981	0.115806	0.314171	0.856289	1.4193e-09	0.306759	0.00148959	-0.0650551	0.625172	0.0194197	0.923296
PA14_07200	PA0553	NA	hypothetical protein	NA	NA	Hypothetical, unclassified, unknown	0.0875314	0.440662	0.163463	0.167586	-0.0444656	0.772476	0.496766	3.3418e-05	-0.328507	0.00330527	0.0862706	0.565797	0.0869385	0.645965
PA14_07210	PA0554	NA	hypothetical protein	NA	NA	Hypothetical, unclassified, unknown	0.821745	3.94238e-08	0.770372	1.6615e-07	0.312151	0.0102352	0.629176	7.64739e-07	-0.123609	0.220461	0.288495	0.0205295	0.247017	0.0885377
PA14_07230	PA0555	fda	fructose-1,6-bisphosphate aldolase	GO:0005975, GO:0006096	Fructose and mannose metabolism, Methane metabolism, Biosynthesis of secondary metabolites, Biosynthesis of amino acids, Pentose phosphate pathway, Metabolic pathways, Biosynthesis of antibiotics, Microbial metabolism in diverse environments, Carbon metabolism, Glycolysis / Gluconeogenesis	Carbon compound catabolism	0.241587	0.00424098	0.183409	0.0331392	0.0313088	0.781474	0.801489	3.25927e-10	0.00454057	0.959017	0.101216	0.316431	0.0403605	0.795615
PA14_07240	PA0556	NA	hypothetical protein	NA	NA	Hypothetical, unclassified, unknown	0.0223347	0.873693	-0.0359932	0.816771	-0.014361	0.939459	0.707046	1.09977e-06	-0.0586706	0.630892	0.0114817	0.95524	0.0623694	0.785702
PA14_07250	PA0557	NA	hypothetical protein	NA	NA	Putative enzymes	0.0732773	0.659866	0.237857	0.150516	0.114275	0.570484	0.47238	0.00184912	-0.0789187	0.613227	-0.0666453	0.775949	-0.0845079	0.766033
PA14_07260	PA0558	NA	hypothetical protein	GO:0008152	NA	Hypothetical, unclassified, unknown	0.295168	0.0415315	0.373292	0.0169176	0.280713	0.0957858	0.179342	0.179966	-0.566637	0.00039344	0.0373896	0.876255	0.0440238	0.883589
PA14_07280	PA0559	NA	hypothetical protein	GO:0055114	NA	Membrane proteins	0.30749	0.019438	0.467589	0.00132705	0.183115	0.238431	-0.0408511	0.741297	-0.808639	1.17578e-06	-0.0507773	0.802031	-0.0620598	0.804319
PA14_07290	PA0560	NA	hypothetical protein	NA	NA	Putative enzymes	0.55624	0.0076468	0.486433	0.026156	0.0571196	0.847592	0.708366	0.000587886	0.539697	0.00818775	0.141059	0.612732	0.0203269	0.965461
PA14_07300	PA0561	NA	hypothetical protein	NA	NA	Hypothetical, unclassified, unknown	0.19822	0.0467278	0.10308	0.34852	0.169955	0.149193	0.41915	7.74161e-05	-0.0502607	0.616141	-0.0816399	0.544648	-0.092869	0.574552
PA14_07310	PA0562	NA	hydrolase	GO:0008152	NA	Putative enzymes	0.529316	0.000247335	0.202126	0.143498	0.228662	0.132664	0.142978	0.227453	-0.403301	0.00235461	-0.32302	0.0342758	-0.287552	0.108959
PA14_07330	PA0563	NA	hypothetical protein	NA	NA	Hypothetical, unclassified, unknown	2.04428	5.01784e-14	1.35734	1.35791e-10	1.45252	4.68112e-11	0.888362	4.85077e-08	0.21491	0.0681566	0.111339	0.494108	0.142858	0.45237
PA14_07340	PA0564	NA	transcriptional regulator	GO:0006355	NA	Transcriptional regulators	0.415463	0.0385775	0.551515	0.0110782	0.213929	0.393746	0.0827749	0.66581	-0.49446	0.015299	0.0900642	0.766945	0.0804455	0.83937
PA14_07355	PA0565	NA	hypothetical protein	GO:0055114	NA	Hypothetical, unclassified, unknown	0.00131472	0.994507	0.153238	0.442582	0.0867126	0.722034	0.570702	0.00117643	-0.178928	0.304986	0.00641458	0.984045	0.0670781	0.850318
PA14_07360	PA0566	NA	hypothetical protein	NA	NA	Hypothetical, unclassified, unknown	0.245664	0.0438416	0.0570878	0.700791	0.0546914	0.745187	0.436174	0.000444922	-0.537957	9.05176e-05	0.0111893	0.95587	0.0387602	0.876895
PA14_07370	PA0567	NA	hypothetical protein	NA	NA	Hypothetical, unclassified, unknown	0.409584	0.0224748	0.20947	0.282095	0.204269	0.352608	0.823237	2.42225e-05	-0.638025	0.000861419	0.768332	0.00053714	0.61697	0.00782246
PA14_07380	PA0568	NA	hypothetical protein	NA	NA	Hypothetical, unclassified, unknown	0.596917	0.000986253	0.193814	0.294829	0.149293	0.491191	0.593964	0.000521284	-0.776016	7.32308e-05	0.852236	7.99487e-05	0.686996	0.00155041
PA14_07400	PA0569	NA	hypothetical protein	NA	NA	Hypothetical, unclassified, unknown	0.347483	0.0892082	-0.053479	0.843457	0.205642	0.4275	0.534389	0.00735117	-0.270789	0.19766	0.0868293	0.780737	0.00128079	0.997053
PA14_07410	PA0570	NA	hypothetical protein	NA	NA	Hypothetical, unclassified, unknown	0.81576	0.00373344	0.551486	0.0606469	0.294064	0.392331	0.738638	0.00568467	0.172415	0.550901	0.278466	0.415655	0.032474	0.958166
PA14_07420	PA0571	NA	hypothetical protein	NA	NA	Hypothetical, unclassified, unknown	0.325548	0.044402	0.322318	0.0629149	0.156619	0.445076	0.252872	0.091513	-0.513166	0.00252567	-0.0528078	0.837197	0.0730799	0.816679
PA14_07430	PA0572	NA	hypothetical protein	NA	NA	Hypothetical, unclassified, unknown	-0.645616	0.00014318	-0.48741	0.00304617	-0.595062	0.000873324	-0.36924	0.00914663	-0.47603	0.00167704	-0.194274	0.289936	-0.203591	0.356872
PA14_07440	PA0573	NA	hypothetical protein	NA	NA	Hypothetical, unclassified, unknown	0.0599664	0.790319	-0.182291	0.42921	0.0242097	0.938621	-0.0131309	0.94879	-0.530227	0.0109021	-0.21741	0.396613	-0.0784181	0.845728
PA14_07450	PA0574	NA	hypothetical protein	NA	NA	Hypothetical, unclassified, unknown	0.237411	0.0472118	0.066794	0.640865	-0.0223422	0.899275	-0.0177959	0.880535	-0.235316	0.0450824	-0.132262	0.38658	-0.0408987	0.868666
PA14_07460	NA	NA	hypothetical protein	NA	NA	Hypothetical, unclassified, unknown	0.476793	0.000929179	0.34006	0.0183745	0.1464	0.380906	0.338567	0.00851282	-0.284771	0.0325666	-0.230633	0.146176	-0.0934217	0.689954
PA14_07470	NA	NA	tRNA-Met	NA	NA	Non-coding RNA gene	0.482851	0.0227776	0.436491	0.0512919	0.22336	0.394758	0.219949	0.255836	-0.194529	0.346879	-0.246717	0.353197	-0.335709	0.273321
PA14_07480	NA	NA	reverse transcriptase	NA	NA	Putative enzymes	0.53454	0.000107339	0.441125	0.00112686	0.231553	0.0983916	-0.111718	0.309202	-0.354935	0.00332949	-0.0171149	0.933189	0.0440598	0.857842
PA14_07500	PA0575	NA	hypothetical protein	GO:0000160	NA	Hypothetical, unclassified, unknown	0.166695	0.0956461	0.0599975	0.609996	-0.0655981	0.62413	-0.14373	0.118364	-0.542819	6.0835e-06	0.187695	0.113617	0.199049	0.159687
PA14_07520	PA0576	rpoD	RNA polymerase sigma factor RpoD	GO:0006352, GO:0006355	NA	Transcription, RNA processing and degradation	0.199913	0.117545	0.257514	0.0587908	-0.00178063	0.992739	1.23704	5.82263e-10	1.03721	2.16236e-08	-0.194034	0.209901	-0.0850303	0.706776
PA14_07530	PA0577	dnaG	DNA primase	GO:0006269, GO:0006260	DNA replication	DNA replication, recombination, modification and repair	0.295042	0.00488601	0.286032	0.0084785	0.0406874	0.771557	0.883187	2.34232e-09	0.686795	2.32085e-07	-0.174133	0.146176	-0.00985142	0.96701
PA14_07550	PA0578	NA	hypothetical protein	NA	NA	Hypothetical, unclassified, unknown	0.122327	0.354368	0.0740096	0.630706	0.155273	0.330232	0.707226	3.01789e-06	0.382338	0.00333438	-0.34389	0.0257497	-0.290739	0.109007
PA14_07560	PA0579	rpsU	30S ribosomal protein S21	GO:0006412	Ribosome	Translation, post-translational modification, degradation	0.177025	0.261966	0.0538246	0.788341	0.14351	0.474497	0.833343	4.22362e-06	0.222937	0.135042	-0.424023	0.0229819	-0.24736	0.283556
PA14_07570	PA0580	gcp	DNA-binding/iron metalloprotein/AP endonuclease	GO:0002949	NA	Translation, post-translational modification, degradation	0.282679	0.00793663	0.264573	0.0169293	0.184316	0.128917	0.865829	4.60518e-09	0.279207	0.0061912	-0.21652	0.0744022	-0.2213	0.125031
PA14_07580	PA0581	NA	glycerol-3-phosphate acyltransferase PlsY	GO:0008654	Glycerophospholipid metabolism, Biosynthesis of secondary metabolites, Glycerolipid metabolism, Metabolic pathways	Membrane proteins	0.491082	1.79503e-05	0.450088	8.02859e-05	0.308118	0.00559783	0.904845	6.6354e-10	0.154785	0.0882008	0.0309071	0.838463	-0.0220847	0.910381
PA14_07590	PA0582	folB	dihydroneopterin aldolase	GO:0006760	Folate biosynthesis, Metabolic pathways	Biosynthesis of cofactors, prosthetic groups and carriers	0.0778196	0.669301	0.136419	0.475334	0.132278	0.547455	0.500483	0.00240676	-0.181598	0.270306	-0.324473	0.102014	-0.233045	0.348298
PA14_07600	PA0583	NA	2-amino-4-hydroxy-6- hydroxymethyldihydropteridine pyrophosphokinase	GO:0009396	Metabolic pathways, Folate biosynthesis	Biosynthesis of cofactors, prosthetic groups and carriers	0.126858	0.400117	0.0465775	0.805717	-0.0482382	0.821312	0.599263	0.000114933	0.246523	0.0831074	-0.186687	0.308741	-0.0950028	0.712481
PA14_07620	PA0584	cca	multifunctional tRNA nucleotidyl transferase/2'3'-cyclic phosphodiesterase/2'nucleotidase/phosphatase	GO:0006396, GO:0001680	NA	Transcription, RNA processing and degradation	0.30482	0.0232346	0.329263	0.0212577	0.219569	0.162647	0.652604	1.19001e-05	0.331179	0.0114857	-0.105606	0.558131	-0.0949163	0.682801
PA14_07630	PA0585	NA	hypothetical protein	NA	NA	Hypothetical, unclassified, unknown	0.101795	0.643206	0.261099	0.24027	-0.154957	0.565901	0.551878	0.00518056	-0.677004	0.00279256	0.194054	0.452818	0.275254	0.348057
PA14_07650	PA0586	NA	SpoVR family protein	NA	NA	Hypothetical, unclassified, unknown	-0.515826	0.0221062	-0.40757	0.0838115	-0.509157	0.0479049	0.523219	0.0126298	-0.919803	0.00018835	0.342529	0.195811	0.351005	0.275491
PA14_07660	PA0587	NA	hypothetical protein	NA	NA	Hypothetical, unclassified, unknown	-0.143031	0.471016	-0.198893	0.345744	-0.286012	0.212057	0.493542	0.00754614	-0.755307	0.000304993	0.485612	0.0339007	0.370048	0.173151
PA14_07680	PA0588	NA	hypothetical protein	NA	NA	Two-component regulatory systems	-0.0595531	0.768814	-0.0652779	0.779191	-0.133874	0.578557	0.661427	0.000430818	-0.768149	0.000134148	0.628588	0.00485179	0.497724	0.0467129
PA14_07690	PA0589	glpE	thiosulfate sulfurtransferase	NA	Sulfur metabolism, Biosynthesis of secondary metabolites, Microbial metabolism in diverse environments	Transport of small molecules	0.153842	0.310201	0.147328	0.377937	0.199051	0.272003	1.19544	1.00927e-08	0.318367	0.0297665	0.224973	0.209354	0.107904	0.67729
PA14_07700	PA0590	apaH	diadenosine tetraphosphatase	NA	Purine metabolism	Nucleotide biosynthesis and metabolism	0.309542	0.00373344	0.227041	0.0367691	0.180509	0.132811	0.932923	1.18789e-09	0.347971	0.000944317	0.0692073	0.628899	0.106829	0.511187
PA14_07710	PA0591	apaG	ApaG protein	NA	NA	Hypothetical, unclassified, unknown	0.164034	0.30046	0.0679167	0.727141	0.00350205	0.987915	0.707825	3.34534e-05	-0.0165808	0.922898	0.118765	0.579395	-0.0254837	0.940757
PA14_07730	PA0592	ksgA	dimethyladenosine transferase	GO:0000154, GO:0006364	NA	Transcription, RNA processing and degradation	0.588037	2.85602e-05	0.481729	0.000427101	0.243153	0.0768048	1.49388	7.61343e-12	1.04466	6.60216e-09	0.207587	0.139111	0.194476	0.256518
PA14_07740	PA0593	pdxA	4-hydroxythreonine-4-phosphate dehydrogenase	GO:0055114	Metabolic pathways, Vitamin B6 metabolism	Biosynthesis of cofactors, prosthetic groups and carriers	0.222805	0.0695382	0.157048	0.237491	0.139355	0.36002	1.13234	1.17681e-09	1.02582	1.46199e-08	-0.0073701	0.972678	-0.0320116	0.898347
PA14_07760	PA0594	surA	peptidyl-prolyl cis-trans isomerase SurA	GO:0042710, GO:0006457, GO:0051085, GO:0043165, GO:0050821, GO:0060274	NA	Adaptation, Protection	0.211482	0.0210388	0.136045	0.159667	0.12946	0.231104	1.05721	2.52186e-11	0.753082	1.4297e-08	-0.0906487	0.441394	-0.0637623	0.689954
PA14_07770	PA0595	ostA	organic solvent tolerance protein OstA	GO:0061024, GO:0010033, GO:0015920, GO:0043165	NA	Adaptation, Protection	0.277371	0.0214016	0.169678	0.182806	0.0280788	0.869583	1.17242	4.10892e-10	0.899548	5.51081e-08	-0.103189	0.518248	-0.0687246	0.753112
PA14_07780	PA0596	NA	hypothetical protein	NA	Amino sugar and nucleotide sugar metabolism, Metabolic pathways	Putative enzymes	0.614692	0.000319024	0.520767	0.00235539	0.142719	0.466896	1.55209	2.68745e-10	1.24495	2.13148e-08	0.188302	0.325081	0.225863	0.318424
PA14_07790	PA0597	NA	nucleotidyl transferase	GO:0009058	Amino sugar and nucleotide sugar metabolism, Metabolic pathways	Cell wall / LPS / capsule	0.351286	0.0177396	0.509287	0.00180632	-0.133767	0.478098	1.24469	3.51758e-09	0.888958	1.16479e-06	0.0184962	0.938054	0.0524142	0.85902
PA14_07800	PA0598	NA	hypothetical protein	NA	NA	Translation, post-translational modification, degradation	0.0774785	0.576584	0.140829	0.327935	-0.0885875	0.609923	0.853281	2.217e-07	0.516905	0.00022641	-0.138205	0.411398	-0.0236739	0.935016
PA14_07810	PA0599	NA	hypothetical protein	NA	NA	Hypothetical, unclassified, unknown	0.153336	0.100765	0.210977	0.0350772	-0.0378385	0.772476	0.604224	2.56648e-07	0.445604	2.69365e-05	-0.172728	0.119058	-0.00376341	0.986342
PA14_07820	PA0600	NA	histidine kinase	GO:0000160, GO:0016310	NA	Two-component regulatory systems	0.21816	0.0214702	0.143002	0.154385	0.190418	0.0802302	0.202896	0.0208818	0.349784	0.000393101	-0.299421	0.00748531	-0.183875	0.16503
PA14_07840	PA0601	NA	two-component response regulator	GO:0000160, GO:0006355	NA	Two-component regulatory systems	0.244941	0.0717366	0.1293	0.397526	-0.0391258	0.84372	0.307729	0.0173393	0.33999	0.0117494	-0.108093	0.558131	-0.0151881	0.96178
PA14_07850	PA0602	NA	ABC transporter substrate-binding protein	NA	Quorum sensing	Transport of small molecules	-0.418697	0.00277533	-0.468226	0.00171636	-0.444759	0.00433409	-0.307124	0.0148292	0.142527	0.260814	-0.402441	0.00999275	-0.137805	0.50984
PA14_07860	PA0603	NA	ABC transporter ATP-binding protein	GO:0006810, GO:0015846	Quorum sensing	Transport of small molecules	0.334426	0.00691165	0.154207	0.236319	-0.304856	0.0288629	0.327644	0.00479182	0.6463	5.66567e-06	-0.209658	0.139638	-0.0234304	0.927918
PA14_07870	PA0604	NA	ABC transporter substrate-binding protein	NA	Quorum sensing	Transport of small molecules	-0.291322	0.0173087	-0.464783	0.000771	-0.566313	0.000154014	0.281162	0.013272	0.354204	0.00322629	-0.242744	0.0850761	0.114786	0.561241
PA14_07890	PA0605	NA	ABC transporter permease	GO:0006810	Quorum sensing	Transport of small molecules	0.198815	0.167902	-0.012094	0.949222	-0.167519	0.349362	0.311157	0.0219215	0.29169	0.0370289	-0.0842401	0.685484	0.137974	0.559449
PA14_07900	PA0606	NA	ABC transporter permease	GO:0006810	Quorum sensing	Transport of small molecules	0.279202	0.147461	0.0036459	0.989202	-0.272796	0.246994	0.341796	0.0576999	0.281951	0.132821	-0.26347	0.264812	0.165609	0.605086
PA14_07910	PA0607	rpe	ribulose-phosphate 3-epimerase	GO:0005975, GO:0006098, GO:0008152	Pentose and glucuronate interconversions, Biosynthesis of amino acids, Biosynthesis of secondary metabolites, Microbial metabolism in diverse environments, Biosynthesis of antibiotics, Metabolic pathways, Pentose phosphate pathway, Carbon metabolism	Central intermediary metabolism	0.886215	2.22392e-06	0.614596	0.000347572	0.237511	0.176503	1.09971	3.06669e-08	0.693931	3.49153e-05	0.0440182	0.853327	-0.123089	0.622733
PA14_07930	PA0608	NA	phosphoglycolate phosphatase	GO:0008152, GO:0046295	Biosynthesis of antibiotics, Biosynthesis of secondary metabolites, Glyoxylate and dicarboxylate metabolism, Metabolic pathways	Carbon compound catabolism	0.583986	0.00382713	0.289756	0.16206	0.232132	0.32494	0.861249	3.8674e-05	0.620079	0.00167421	-0.289346	0.213898	-0.26961	0.346697
PA14_07940	PA0609	trpE	anthranilate synthase component I	GO:0000162, GO:0009058	Metabolic pathways, Biosynthesis of secondary metabolites, Quorum sensing, Phenylalanine, tyrosine and tryptophan biosynthesis, Biofilm formation - Pseudomonas aeruginosa, Biosynthesis of amino acids, Biosynthesis of antibiotics	Amino acid biosynthesis and metabolism	1.46896	9.9289e-12	1.21218	4.17125e-10	0.730563	2.88666e-06	1.04008	1.96061e-09	0.649622	3.75458e-06	0.270617	0.0501402	0.182515	0.288469
PA14_07950	PA0610	prtN	transcriptional regulator PrtN	GO:0006355	NA	Transcriptional regulators	4.80109	3.85655e-14	4.3227	1.9622e-13	3.43878	7.70138e-12	3.81536	1.24248e-12	2.3826	1.97799e-09	2.48039	1.68714e-09	2.4308	2.3727e-09
PA14_07960	PA0611	prtR	transcriptional regulator PrtR	NA	NA	Transcriptional regulators	2.85626	1.16442e-18	2.38856	3.62369e-17	1.73807	1.8661e-14	1.49333	3.38816e-13	0.616573	9.21714e-07	0.920045	4.86648e-09	0.897608	7.9515e-09
PA14_07970	PA0612	NA	hypothetical protein	GO:1900378, GO:0031328	NA	Transcription, RNA processing and degradation	7.17845	4.12868e-18	6.71774	1.37683e-17	5.71282	1.82e-16	5.24539	9.05788e-16	3.71059	4.70079e-13	4.7381	4.30954e-15	4.52638	9.78814e-15
PA14_07980	PA0613	NA	hypothetical protein	NA	NA	Hypothetical, unclassified, unknown	7.02955	3.94514e-17	6.45617	1.4962e-16	5.64553	1.15882e-15	4.93682	9.62116e-15	3.52024	2.90154e-12	4.67414	2.54207e-14	4.34531	8.46589e-14
PA14_07990	PA0614	NA	hypothetical protein	NA	NA	Related to phage, transposon, or plasmid	7.10808	5.32832e-17	6.65891	1.51654e-16	5.74459	1.40872e-15	4.88581	1.65118e-14	3.42597	8.32916e-12	4.37764	1.07362e-13	4.26974	1.74564e-13
PA14_08000	PA0615	NA	hypothetical protein	NA	NA	Hypothetical, unclassified, unknown	6.14713	5.61833e-20	5.50856	3.61668e-19	4.64991	6.69009e-18	3.99253	1.11918e-16	2.46549	7.70902e-13	3.44417	1.25239e-15	3.1871	5.08576e-15
PA14_08010	PA0616	NA	hypothetical protein	NA	NA	Related to phage, transposon, or plasmid	7.0776	9.70097e-21	6.43876	4.62111e-20	5.58542	5.07208e-19	4.93688	4.92688e-18	3.34444	6.80861e-15	4.35614	3.45025e-17	4.07271	1.24872e-16
PA14_08020	PA0617	NA	bacteriophage protein	NA	NA	Related to phage, transposon, or plasmid	7.70083	1.78688e-21	7.10304	8.96977e-21	6.25653	1.57346e-19	5.70735	7.49061e-19	4.00723	3.847e-16	4.97922	2.65966e-18	4.77315	9.54212e-18
PA14_08030	PA0618	NA	phage baseplate assembly protein	NA	NA	Related to phage, transposon, or plasmid	7.49068	3.80633e-21	6.88341	1.76306e-20	5.97879	2.01904e-19	5.49735	1.00104e-18	3.8206	9.03638e-16	4.78199	9.24929e-18	4.54738	2.26495e-17
PA14_08040	PA0619	NA	phage tail protein	NA	NA	Related to phage, transposon, or plasmid	6.98387	1.86741e-20	6.30425	1.02301e-19	5.41332	1.37863e-18	4.86933	1.17283e-17	3.28465	1.61672e-14	4.24186	1.0857e-16	4.01518	2.9709e-16
PA14_08050	PA0620	NA	tail fiber protein	NA	NA	Related to phage, transposon, or plasmid	6.30146	1.52924e-20	5.64882	9.48036e-20	4.74035	1.69909e-18	4.3036	1.20484e-17	2.75765	3.62046e-14	3.62199	1.94135e-16	3.3661	7.14599e-16
PA14_08060	PA0621	NA	tail fiber assembly protein	NA	NA	Related to phage, transposon, or plasmid	5.617	1.41602e-19	4.82767	1.63892e-18	4.00935	4.42734e-17	3.62916	3.40672e-16	2.22765	3.35562e-12	3.01843	7.74709e-15	2.85211	2.45099e-14
PA14_08070	PA0622	NA	phage tail sheath protein	NA	NA	Related to phage, transposon, or plasmid	7.42964	5.21441e-21	6.68588	2.66762e-20	5.65578	3.59986e-19	5.36648	1.48837e-18	3.75399	9.40968e-16	4.78697	9.74356e-18	4.44345	3.29606e-17
PA14_08090	PA0623	NA	phage tail tube protein	NA	NA	Related to phage, transposon, or plasmid	7.49583	1.78688e-21	6.8039	8.96977e-21	5.79311	1.63025e-19	5.40008	8.64205e-19	3.91438	3.847e-16	4.99996	2.65966e-18	4.67876	9.54212e-18
PA14_08100	PA0624	NA	hypothetical protein	NA	NA	Hypothetical, unclassified, unknown	7.41543	2.44999e-18	6.60417	1.46261e-17	5.61778	1.90199e-16	5.26767	6.9735e-16	3.54712	7.64824e-13	4.7625	3.21558e-15	4.53756	7.58802e-15
PA14_08110	NA	NA	hypothetical protein	NA	NA	Hypothetical, unclassified, unknown	7.23417	2.73849e-17	6.34425	2.30227e-16	5.2752	5.52849e-15	5.31415	6.22072e-15	3.52609	1.65082e-11	4.50151	1.04159e-13	4.3856	1.74564e-13
PA14_08120	PA0625	NA	tail length determinator protein	NA	NA	Related to phage, transposon, or plasmid	7.34245	1.78688e-21	6.6753	8.96977e-21	5.59906	1.63025e-19	5.08348	1.00104e-18	3.60333	4.95642e-16	4.60256	4.0523e-18	4.27117	1.675e-17
PA14_08130	PA0626	NA	hypothetical protein	NA	NA	Related to phage, transposon, or plasmid	7.04608	5.05629e-20	6.29526	3.13696e-19	5.29144	5.45138e-18	4.64214	6.13904e-17	3.17563	5.17473e-14	4.24279	2.52024e-16	3.9581	8.80385e-16
PA14_08140	PA0627	NA	hypothetical protein	NA	NA	Related to phage, transposon, or plasmid	5.12063	5.50061e-19	4.22999	1.49371e-17	3.3398	1.05043e-15	2.67367	6.52693e-14	1.5061	2.67237e-09	2.73452	5.09869e-14	2.53419	2.10205e-13
PA14_08150	PA0628	NA	phage late control gene D protein	NA	NA	Related to phage, transposon, or plasmid	7.06226	3.80633e-21	6.3237	2.21938e-20	5.3551	3.52883e-19	4.68383	3.32506e-18	3.19458	4.98983e-15	4.23505	1.87949e-17	3.91607	6.97499e-17
PA14_08160	PA0629	NA	lytic enzyme	GO:0016998, GO:0006032	NA	Putative enzymes	7.56892	1.51696e-19	6.78036	8.61716e-19	5.81517	1.16644e-17	5.13701	1.16658e-16	3.80126	4.03954e-14	4.70368	5.07343e-16	4.47506	1.14578e-15
PA14_08180	PA0630	NA	hypothetical protein	NA	NA	Hypothetical, unclassified, unknown	7.72543	2.09876e-21	6.982	1.13846e-20	5.93046	2.01904e-19	5.27786	1.48837e-18	3.77773	1.28394e-15	4.73502	9.74356e-18	4.55259	2.37655e-17
PA14_08190	PA0631	NA	hypothetical protein	NA	NA	Hypothetical, unclassified, unknown	7.30012	5.21441e-21	6.40648	4.02904e-20	5.3223	8.75804e-19	4.45302	2.49577e-17	3.05893	4.03954e-14	4.40324	3.25362e-17	3.95164	2.39445e-16
PA14_08200	PA0632	NA	hypothetical protein	NA	NA	Hypothetical, unclassified, unknown	6.35429	3.53754e-16	5.53829	3.16436e-15	4.66508	4.94401e-14	4.00168	5.26678e-13	2.6454	7.64343e-10	3.71148	2.55219e-12	3.50925	6.52517e-12
PA14_08210	PA0633	NA	hypothetical protein	NA	NA	Related to phage, transposon, or plasmid	7.35676	1.32712e-17	6.64369	6.00824e-17	5.60633	8.70229e-16	5.1394	3.8337e-15	3.77656	7.70902e-13	4.79117	1.17148e-14	4.51482	3.18815e-14
PA14_08220	PA0634	NA	hypothetical protein	NA	NA	Hypothetical, unclassified, unknown	7.53852	1.15338e-18	6.83758	5.30793e-18	5.75829	7.82802e-17	5.30173	3.73986e-16	3.68994	2.05459e-13	5.0049	9.85794e-16	4.64649	3.33335e-15
PA14_08230	PA0635	NA	hypothetical protein	NA	NA	Hypothetical, unclassified, unknown	7.24092	3.66254e-18	6.54819	1.68268e-17	5.56027	2.28996e-16	5.06748	1.22204e-15	3.89961	1.17935e-13	4.95769	1.78464e-15	4.6419	5.28263e-15
PA14_08240	PA0636	NA	hypothetical protein	NA	NA	Related to phage, transposon, or plasmid	7.38048	1.64197e-19	6.77471	7.13427e-19	5.76072	1.02493e-17	5.14061	7.83861e-17	3.67455	3.42343e-14	4.71471	2.98579e-16	4.4287	9.05622e-16
PA14_08250	PA0637	NA	hypothetical protein	NA	NA	Related to phage, transposon, or plasmid	7.35516	2.65468e-17	6.67744	1.14159e-16	5.67188	1.37095e-15	5.01339	9.88832e-15	3.50783	5.49312e-12	4.65668	3.72056e-14	4.3598	1.13973e-13
PA14_08260	PA0638	NA	minor tail protein L	NA	NA	Related to phage, transposon, or plasmid	7.71274	7.25336e-20	6.93585	3.97951e-19	5.94122	5.45138e-18	5.29606	4.88903e-17	3.91725	1.5391e-14	4.97211	1.42121e-16	4.68127	3.88794e-16
PA14_08270	PA0639	NA	hypothetical protein	NA	NA	Hypothetical, unclassified, unknown	7.13236	4.96242e-19	6.43578	2.57918e-18	5.49879	3.43028e-17	4.84319	3.40672e-16	3.42837	1.46597e-13	4.44207	1.3002e-15	4.18877	3.62656e-15
PA14_08280	PA0640	NA	bacteriophage protein	NA	NA	Related to phage, transposon, or plasmid	6.93504	1.78688e-21	6.21687	8.96977e-21	5.33831	1.63025e-19	4.68889	1.00104e-18	3.28174	9.20632e-16	4.332	4.0523e-18	4.00514	1.73468e-17
PA14_08300	PA0641	NA	phage-related protein, tail component	NA	NA	Related to phage, transposon, or plasmid	6.45616	4.59333e-20	5.78395	2.66437e-19	4.85838	5.13098e-18	4.21327	6.13904e-17	2.91236	4.8151e-14	3.81294	2.98579e-16	3.55461	1.02751e-15
PA14_08310	PA0646	NA	hypothetical protein	NA	NA	Hypothetical, unclassified, unknown	5.04694	9.2998e-20	4.41224	8.61716e-19	3.48421	5.50972e-17	3.07509	6.63221e-16	1.70203	4.27353e-11	2.51268	2.3829e-14	2.30812	1.20082e-13
PA14_08320	PA0647	NA	hypothetical protein	NA	NA	Hypothetical, unclassified, unknown	5.25648	4.69796e-20	4.60653	4.11888e-19	3.75534	1.46675e-17	3.20305	3.40672e-16	1.92062	6.25888e-12	2.68657	7.14531e-15	2.40265	6.204e-14
PA14_08330	PA0648	NA	hypothetical protein	NA	NA	Hypothetical, unclassified, unknown	4.87913	6.58709e-15	4.1629	8.06843e-14	3.28314	4.23293e-12	2.98863	1.115e-11	1.67989	7.01442e-08	2.33493	1.38521e-09	2.29723	1.87662e-09
PA14_08340	PA0649	trpG	anthranilate synthase component II	GO:0000162, GO:0008152	Biofilm formation - Pseudomonas aeruginosa, Biosynthesis of amino acids, Biosynthesis of antibiotics, Biosynthesis of secondary metabolites, Quorum sensing, Metabolic pathways, Phenylalanine, tyrosine and tryptophan biosynthesis	Amino acid biosynthesis and metabolism	2.08107	4.24281e-16	1.51859	2.29195e-13	1.03058	5.21225e-10	0.800618	9.70571e-09	0.331301	0.0012573	0.42182	0.000707268	0.373431	0.00424933
PA14_08350	PA0650	trpD	anthranilate phosphoribosyltransferase	GO:0000162, GO:0008152	Biosynthesis of amino acids, Biosynthesis of antibiotics, Phenylalanine, tyrosine and tryptophan biosynthesis, Biosynthesis of secondary metabolites, Metabolic pathways	Amino acid biosynthesis and metabolism	1.97787	2.33356e-15	1.39919	2.40179e-12	0.9994	1.85171e-09	0.699773	1.25121e-07	0.267599	0.00865211	0.418091	0.00104612	0.282763	0.0439069
PA14_08360	PA0651	trpC	indole-3-glycerol-phosphate synthase	GO:0008152, GO:0006568	Phenylalanine, tyrosine and tryptophan biosynthesis, Biosynthesis of secondary metabolites, Biosynthesis of amino acids, Metabolic pathways, Biosynthesis of antibiotics	Amino acid biosynthesis and metabolism	1.07673	3.74136e-10	0.702716	6.89873e-07	0.517315	8.2723e-05	0.6566	4.19736e-07	0.241289	0.0183093	0.141114	0.275487	0.132089	0.41306
PA14_08370	PA0652	vfr	cAMP-regulatory protein	GO:0006355, GO:0009405, GO:0043902	Quorum sensing, Biofilm formation - Pseudomonas aeruginosa, Two-component system	Transcriptional regulators	0.734473	3.00182e-07	0.522894	4.95537e-05	0.371492	0.0030671	0.690156	2.29758e-07	0.41516	0.000241588	0.24826	0.0479885	0.127356	0.435503
PA14_08380	PA0653	NA	hypothetical protein	NA	NA	Translation, post-translational modification, degradation	0.914408	2.68962e-09	0.492665	5.11231e-05	0.347361	0.00327656	0.296087	0.00263773	-0.237455	0.017089	-0.177238	0.135855	-0.0164817	0.939868
PA14_08390	PA0654	speD	S-adenosylmethionine decarboxylase	GO:0008295	Arginine and proline metabolism, Cysteine and methionine metabolism, Metabolic pathways	Central intermediary metabolism	0.97853	1.40983e-05	0.565005	0.00529931	0.281638	0.199713	1.09021	1.10053e-06	0.987678	7.12361e-06	-0.0138276	0.964681	-0.116474	0.72142
PA14_08400	PA0655	NA	hypothetical protein	GO:0006744, GO:0055114	Metabolic pathways, Biosynthesis of secondary metabolites, Ubiquinone and other terpenoid-quinone biosynthesis	Biosynthesis of cofactors, prosthetic groups and carriers	1.35354	2.52345e-10	1.03988	3.57791e-08	0.614872	0.000124222	1.44504	5.29829e-11	0.849834	4.04227e-07	0.238531	0.117503	0.183234	0.338252
PA14_08420	PA0656	NA	HIT family protein	NA	NA	Nucleotide biosynthesis and metabolism	1.41302	8.4854e-10	1.04071	2.45766e-07	0.56367	0.00123026	0.345406	0.0143016	-0.274887	0.0634723	0.587862	0.00100058	0.472512	0.0132962
PA14_08430	PA0657	NA	ATPase	NA	NA	Translation, post-translational modification, degradation	1.19955	1.17951e-12	0.856193	8.85735e-10	0.350491	0.000733768	0.264016	0.00193067	-0.150354	0.0709923	0.197066	0.0534442	0.197874	0.0984803
PA14_08440	PA0658	NA	short chain alcohol dehydrogenase	NA	NA	Carbon compound catabolism	1.20793	1.96339e-11	0.723779	2.14903e-07	0.543785	2.30013e-05	0.639803	3.14215e-07	0.0491627	0.624955	0.222511	0.0596997	0.130345	0.392591
PA14_08450	PA0659	NA	hypothetical protein	NA	NA	Membrane proteins	1.08052	5.47722e-09	0.672715	1.22734e-05	0.351892	0.0130045	0.48396	0.000155011	0.110265	0.350907	0.128556	0.414706	-0.000936748	0.997033
PA14_08460	PA0660	NA	hypothetical protein	GO:0055114	Nitrogen metabolism	Putative enzymes	0.926158	4.63531e-07	0.548712	0.000527311	0.142981	0.408605	0.636543	2.52338e-05	0.168106	0.204279	0.150963	0.391823	0.0313729	0.912238
PA14_08470	PA0661	NA	hypothetical protein	NA	NA	Membrane proteins	1.376	1.83363e-08	0.981354	5.78953e-06	0.457802	0.0193627	0.935834	2.58825e-06	0.295531	0.0757588	0.191985	0.370509	0.186372	0.478652
PA14_08480	PA0662	argC	N-acetyl-gamma-glutamyl-phosphate reductase	GO:0055114, GO:0008652, GO:0006526	2-Oxocarboxylic acid metabolism, Arginine biosynthesis, Biosynthesis of antibiotics, Biosynthesis of secondary metabolites, Metabolic pathways, Biosynthesis of amino acids	Amino acid biosynthesis and metabolism	0.541185	1.79424e-05	0.421718	0.000473825	0.175019	0.158519	0.808593	1.75673e-08	0.427116	0.000159129	-0.139344	0.282126	-0.116742	0.477324
PA14_08490	PA0663	NA	hypothetical protein	NA	NA	Hypothetical, unclassified, unknown	0.287767	0.00857215	0.223559	0.0479939	0.049507	0.734517	0.801564	2.42326e-08	0.46434	7.04315e-05	-0.234842	0.0606214	-0.119721	0.469993
PA14_08500	PA0664	NA	hypothetical protein	NA	NA	Membrane proteins	0.259168	0.0265607	0.155908	0.214202	-0.0180879	0.915628	0.613346	4.42712e-06	0.224468	0.0448743	-0.065241	0.69862	-0.0878177	0.662064
PA14_08510	PA0665	NA	iron-sulfur cluster insertion protein ErpA	GO:0097428	NA	Energy metabolism	0.262203	0.0742155	-0.0206274	0.917317	-0.181144	0.31356	0.153402	0.255837	0.0450344	0.764865	0.0142424	0.954645	-0.26035	0.215823
PA14_08520	PA0666	anmK	anhydro-N-acetylmuramic acid kinase	GO:0009254, GO:0006040	NA	Translation, post-translational modification, degradation	0.046051	0.650909	-0.0371306	0.7514	-0.17929	0.103538	0.120615	0.160466	0.119164	0.184984	-0.171615	0.124998	-0.150252	0.275491
PA14_08540	PA0667	NA	hypothetical protein	NA	NA	Cell wall / LPS / capsule	0.0052328	0.958013	-0.132534	0.146555	-0.232094	0.0185922	0.32987	0.000193624	0.18419	0.0252899	-0.0681319	0.558021	-0.0857864	0.537761
PA14_08560	PA0668	tyrZ	tyrosyl-tRNA synthetase	GO:0006418, GO:0006437	Aminoacyl-tRNA biosynthesis	Translation, post-translational modification, degradation	0.0677793	0.515969	0.120439	0.268711	0.109323	0.381712	1.04198	1.69942e-10	0.969472	1.49294e-09	-0.0149911	0.929429	-0.0267725	0.895882
PA14_08570	NA	NA	16S ribosomal RNA	NA	NA	Non-coding RNA gene	0.863764	0.00291746	0.65576	0.0238939	0.504222	0.10961	1.04616	0.000262966	0.721089	0.00713693	0.217188	0.548811	0.174877	0.708319
PA14_08580	NA	NA	tRNA-Ile	NA	NA	Non-coding RNA gene	0.62189	0.548302	0.33996	0.795387	0.279922	0.847306	2.14282	0.0180157	3.29528	0.00105349	0.14186	0.931956	-0.193973	0.926684
PA14_08590	NA	NA	tRNA-Ala	NA	NA	Non-coding RNA gene	0.726816	0.0787294	0.427256	0.348759	0.180268	0.752451	2.25233	9.16215e-06	2.261	1.42743e-05	-0.441962	0.407159	-0.205911	0.793938
PA14_08600	NA	NA	23S ribosomal RNA	NA	NA	Non-coding RNA gene	1.21537	0.00652758	0.273847	0.564435	0.792729	0.105518	0.997448	0.0127227	1.06693	0.0103146	0.736992	0.138968	0.914623	0.121914
PA14_08610	NA	NA	5S ribosomal RNA	NA	NA	Non-coding RNA gene	0.148108	0.508115	0.326265	0.158816	0.16885	0.54786	1.25462	1.27828e-06	1.41707	4.6152e-07	-0.257077	0.342839	-0.145515	0.699515
PA14_08620	PA4280	birA	biotin--protein ligase	GO:0006355, GO:0006464	Metabolic pathways, Biotin metabolism	Biosynthesis of cofactors, prosthetic groups and carriers	0.115127	0.368316	0.210497	0.116693	0.0135904	0.944162	-0.208671	0.0717361	-0.974184	5.26744e-08	-0.404857	0.0071943	-0.299783	0.0846617
PA14_08630	PA4279	NA	pantothenate kinase	NA	Metabolic pathways, Pantothenate and CoA biosynthesis	Transcriptional regulators	0.168632	0.195979	0.127264	0.376253	0.0860471	0.616832	-0.253569	0.0372557	-0.894894	3.32085e-07	-0.383856	0.0128671	-0.235228	0.202939
PA14_08640	PA4278	NA	hypothetical protein	NA	NA	Hypothetical, unclassified, unknown	0.155086	0.269094	0.151441	0.322967	-0.101893	0.579241	-0.272289	0.0369087	-1.04562	9.38393e-08	-0.262649	0.112064	-0.199334	0.336224
PA14_08650	NA	NA	tRNA-Tyr	NA	NA	Non-coding RNA gene	0.0984976	0.747216	0.0530679	0.882085	0.0343852	0.935757	0.087699	0.738569	-0.280556	0.294149	-0.742758	0.0285639	-0.502255	0.21225
PA14_08660	NA	NA	tRNA-Gly	NA	NA	Non-coding RNA gene	0.541913	0.0815654	0.576547	0.0832521	0.464182	0.209685	0.342734	0.22511	-0.152918	0.618698	-0.369159	0.347161	-0.31765	0.526674
PA14_08670	NA	NA	tRNA-Thr	NA	NA	Non-coding RNA gene	0.663245	0.012813	0.780939	0.0061394	0.33222	0.291648	0.539682	0.0266923	-0.172918	0.505775	-0.296904	0.368336	-0.20429	0.645311
PA14_08680	PA4277	tufB	elongation factor Tu	GO:0006412, GO:0006414	NA	Translation, post-translational modification, degradation	-0.024093	0.841528	0.0686083	0.575423	-0.080972	0.557631	0.706861	1.54622e-07	0.309754	0.00337335	-0.358799	0.00502048	-0.285933	0.0469996
PA14_08690	NA	NA	tRNA-Trp	NA	NA	Non-coding RNA gene	-0.454669	0.196852	-0.239709	0.55729	-0.150597	0.753287	0.23149	0.471329	0.0500721	0.895223	-0.56447	0.165351	-0.372189	0.478984
PA14_08695	PA4276	secE	preprotein translocase subunit SecE	GO:0006886, GO:0015031, GO:0006605, GO:0009306	Protein export, Bacterial secretion system, Quorum sensing	Protein secretion/export apparatus	-0.0758955	0.474857	0.0114181	0.930901	-0.0739931	0.58392	0.463395	3.17139e-05	0.183216	0.0613205	-0.377466	0.00260801	-0.416859	0.00186402
PA14_08710	PA4275	nusG	transcription antitermination protein NusG	GO:0006355, GO:0032784	NA	Transcription, RNA processing and degradation	-0.199833	0.0486691	-0.13737	0.208217	-0.123368	0.317424	0.517123	6.83692e-06	0.195724	0.0435819	-0.406726	0.00118353	-0.373891	0.00506182
PA14_08720	PA4274	rplK	50S ribosomal protein L11	GO:0006412	Ribosome	Translation, post-translational modification, degradation	-0.023566	0.876125	0.0351311	0.832653	0.0142608	0.943772	0.818875	3.98988e-07	0.618405	2.74346e-05	-0.179272	0.264216	-0.231831	0.214768
PA14_08730	PA4273	rplA	50S ribosomal protein L1	GO:0006412	Ribosome	Translation, post-translational modification, degradation	0.013161	0.90952	-0.0029891	0.981579	0.0499233	0.71285	0.770471	1.47508e-08	0.492612	1.46343e-05	-0.202776	0.0815416	-0.243444	0.0741224
PA14_08740	PA4272	rplJ	50S ribosomal protein L10	GO:0042254, GO:0006412	Ribosome	Translation, post-translational modification, degradation	-0.0166072	0.919077	0.129967	0.398257	0.087802	0.635217	0.799686	1.35622e-06	0.691976	1.49276e-05	-0.234556	0.157088	-0.23021	0.255302
PA14_08750	PA4271	rplL	50S ribosomal protein L7/L12	GO:0006412	Ribosome	Translation, post-translational modification, degradation	-0.0979933	0.493715	0.0163908	0.927824	0.12001	0.498794	0.703041	7.07048e-06	0.564463	0.000146767	-0.341379	0.0368091	-0.276531	0.155326
PA14_08760	PA4270	rpoB	DNA-directed RNA polymerase subunit beta	GO:0006351	Purine metabolism, Pyrimidine metabolism, RNA polymerase, Metabolic pathways	Translation, post-translational modification, degradation	-0.221733	0.024143	-0.100159	0.348528	-0.0462441	0.731157	0.670901	9.59784e-08	0.455657	3.14254e-05	-0.227404	0.0487504	-0.215611	0.113206
PA14_08780	PA4269	rpoC	DNA-directed RNA polymerase subunit beta'	GO:0006351	Metabolic pathways, RNA polymerase, Purine metabolism, Pyrimidine metabolism	Transcription, RNA processing and degradation	-0.181141	0.0728615	-0.0156956	0.907339	0.0348853	0.809072	0.692976	1.06273e-07	0.550213	4.89984e-06	-0.147813	0.230191	-0.158995	0.28647
PA14_08790	PA4268	rpsL	30S ribosomal protein S12	GO:0006412	Ribosome	Translation, post-translational modification, degradation	-0.0421299	0.747831	0.00283451	0.985773	-0.035148	0.838426	0.777518	2.09277e-07	0.470363	0.000210485	-0.230167	0.101466	-0.246458	0.139765
PA14_08810	PA4267	rpsG	30S ribosomal protein S7	GO:0006412	Ribosome	Translation, post-translational modification, degradation	-0.0943178	0.424208	-0.101742	0.431334	-0.0930145	0.535213	0.75444	2.08074e-07	0.50665	6.54956e-05	-0.313347	0.0223002	-0.310347	0.0471343
PA14_08820	PA4266	fusA1	elongation factor G	GO:0006414, GO:0006412	NA	Transcription, RNA processing and degradation	-0.0379886	0.765964	0.0687745	0.609727	-0.00484545	0.978841	0.82254	5.73431e-08	0.600928	8.44935e-06	-0.230003	0.0911967	-0.246395	0.127988
PA14_08830	PA4265	tufA	elongation factor Tu	GO:0006412, GO:0006414	NA	Translation, post-translational modification, degradation	0.0232713	0.876125	0.073381	0.629545	-0.00609514	0.97665	0.923519	5.4396e-08	0.623902	2.12811e-05	-0.167115	0.297236	-0.110278	0.613083
PA14_08840	PA4264	rpsJ	30S ribosomal protein S10	GO:0006412	Ribosome	Translation, post-translational modification, degradation	0.189241	0.140704	0.163618	0.23877	0.0795255	0.644183	0.436319	0.000729951	0.258105	0.0369178	-0.286985	0.0588191	-0.26368	0.146048
PA14_08850	PA4263	rplC	50S ribosomal protein L3	GO:0006412	Ribosome	Translation, post-translational modification, degradation	0.210196	0.10084	0.252764	0.06454	0.19039	0.213085	0.703081	2.73243e-06	0.4668	0.000501758	-0.305013	0.0450027	-0.184798	0.333894
PA14_08860	PA4262	rplD	50S ribosomal protein L4	GO:0006412	Ribosome	Translation, post-translational modification, degradation	0.102101	0.51317	0.197814	0.220911	0.100674	0.612018	0.685158	2.84137e-05	0.502941	0.00108317	-0.354149	0.0463457	-0.250796	0.249198
PA14_08870	PA4261	rplW	50S ribosomal protein L23	GO:0006412	Ribosome	Translation, post-translational modification, degradation	0.165031	0.270365	0.214866	0.179267	0.130742	0.495236	0.719655	1.43124e-05	0.653165	6.90959e-05	-0.3712	0.0354712	-0.138703	0.576695
PA14_08880	PA4260	rplB	50S ribosomal protein L2	GO:0006412	Ribosome	Translation, post-translational modification, degradation	0.106183	0.457471	0.134719	0.378801	0.148176	0.392252	0.571137	9.4655e-05	0.397092	0.00399625	-0.248853	0.130709	-0.202159	0.326962
PA14_08890	PA4259	rpsS	30S ribosomal protein S19	GO:0006412	Ribosome	Translation, post-translational modification, degradation	0.204662	0.10073	0.245966	0.0651512	0.309888	0.0316714	0.768666	5.28728e-07	0.660561	7.3577e-06	-0.084753	0.630432	-0.141514	0.467935
PA14_08900	PA4258	rplV	50S ribosomal protein L22	GO:0006412	Ribosome	Translation, post-translational modification, degradation	0.200951	0.131366	0.214936	0.130786	0.218599	0.165935	0.651344	1.2406e-05	0.602374	4.88299e-05	-0.203649	0.205669	-0.178849	0.372855
PA14_08910	PA4257	rpsC	30S ribosomal protein S3	GO:0006412	Ribosome	Translation, post-translational modification, degradation	0.261723	0.0374648	0.252352	0.0587908	0.237037	0.105581	0.694219	2.31543e-06	0.523618	0.000118691	-0.0941404	0.584712	-0.130057	0.520764
PA14_08920	PA4256	rplP	50S ribosomal protein L16	GO:0006412	Ribosome	Translation, post-translational modification, degradation	0.169823	0.0926249	0.217666	0.0437682	0.308382	0.00869724	0.768093	2.28671e-08	0.540664	6.32406e-06	-0.0615717	0.673082	-0.133983	0.382107
PA14_08930	PA4255	rpmC	50S ribosomal protein L29	GO:0006412	Ribosome	Translation, post-translational modification, degradation	0.239841	0.175066	0.26595	0.16507	0.0887782	0.715868	0.838721	1.75065e-05	0.506272	0.00457098	-0.21987	0.316431	-0.11779	0.701663
PA14_08940	PA4254	rpsQ	30S ribosomal protein S17	GO:0006412	Ribosome	Translation, post-translational modification, degradation	0.119473	0.384008	0.199502	0.167337	0.154228	0.353428	0.634904	1.90935e-05	0.394876	0.00339656	-0.0887512	0.641514	-0.0322794	0.906947
PA14_08950	PA4253	rplN	50S ribosomal protein L14	GO:0006412	Ribosome	Translation, post-translational modification, degradation	0.175024	0.0994679	0.252871	0.0263679	0.169259	0.179351	0.720429	1.26484e-07	0.496446	3.36872e-05	-0.0807709	0.580562	-0.109248	0.526674
PA14_08960	PA4252	rplX	50S ribosomal protein L24	GO:0006412	Ribosome	Translation, post-translational modification, degradation	0.176719	0.146524	0.256674	0.0478147	0.250607	0.0761645	0.774522	3.20354e-07	0.534068	6.84478e-05	-0.0494271	0.793194	-0.115035	0.569733
PA14_08970	PA4251	rplE	50S ribosomal protein L5	GO:0006412	Ribosome	Translation, post-translational modification, degradation	0.117148	0.212958	0.227105	0.0234204	0.215607	0.0461383	0.731598	1.40397e-08	0.591972	6.60299e-07	-0.114844	0.328523	-0.118915	0.407942
PA14_08980	PA4250	rpsN	30S ribosomal protein S14	GO:0006412	Ribosome	Translation, post-translational modification, degradation	0.00443851	0.983009	0.0518051	0.81193	0.129098	0.563223	0.501891	0.00272473	0.401657	0.0160025	-0.335915	0.0970146	-0.181533	0.506444
PA14_08990	PA4249	rpsH	30S ribosomal protein S8	GO:0006412	Ribosome	Translation, post-translational modification, degradation	0.0796573	0.507648	-0.0181767	0.906191	0.0353603	0.833196	0.486738	7.39419e-05	0.392255	0.000965591	-0.237455	0.081384	-0.313701	0.0458555
PA14_09000	PA4248	rplF	50S ribosomal protein L6	GO:0006412	Ribosome	Translation, post-translational modification, degradation	0.041663	0.758473	0.112725	0.407856	0.0824315	0.610779	0.67873	2.26437e-06	0.600174	1.82879e-05	-0.229968	0.112804	-0.204271	0.2505
PA14_09010	PA4247	rplR	50S ribosomal protein L18	GO:0006412	Ribosome	Translation, post-translational modification, degradation	0.101893	0.488958	0.112714	0.482825	0.0662343	0.734517	0.685706	1.41701e-05	0.545065	0.00029458	-0.165225	0.358993	-0.181625	0.402483
PA14_09020	PA4246	rpsE	30S ribosomal protein S5	GO:0006412	Ribosome	Translation, post-translational modification, degradation	0.0751316	0.650109	0.124266	0.472857	0.0674205	0.750616	0.673248	4.5965e-05	0.635499	0.000129722	-0.32843	0.0693727	-0.236186	0.299898
PA14_09030	PA4245	rpmD	50S ribosomal protein L30	GO:0006412	Ribosome	Translation, post-translational modification, degradation	-0.141065	0.349412	0.0425981	0.822035	0.019617	0.930808	0.684779	2.3878e-05	0.430161	0.00375176	-0.442427	0.0118465	-0.19211	0.390087
PA14_09040	PA4244	rplO	50S ribosomal protein L15	GO:0006412	Ribosome	Translation, post-translational modification, degradation	0.0224675	0.88372	0.0923322	0.546422	0.058107	0.752124	0.681482	6.4816e-06	0.616184	3.52593e-05	-0.348393	0.0269718	-0.290347	0.116691
PA14_09050	PA4243	secY	preprotein translocase subunit SecY	GO:0015031	Protein export, Quorum sensing, Bacterial secretion system	Protein secretion/export apparatus	0.101818	0.421446	0.101795	0.465507	0.0580436	0.733228	0.525218	6.66113e-05	0.542108	6.74739e-05	-0.258596	0.0759013	-0.264129	0.127988
PA14_09070	PA4242	rpmJ	50S ribosomal protein L36	GO:0006412	Ribosome	Translation, post-translational modification, degradation	0.124634	0.28764	0.144483	0.250768	0.214377	0.116443	0.655569	1.80879e-06	0.533292	4.08504e-05	-0.250201	0.0680951	-0.11317	0.554511
PA14_09080	PA4241	rpsM	30S ribosomal protein S13	GO:0006412	Ribosome	Translation, post-translational modification, degradation	-0.0417286	0.776607	-0.0150912	0.929081	-0.0683539	0.706758	0.497823	0.000260662	0.397778	0.00274856	-0.260894	0.0950312	-0.319018	0.081518
PA14_09090	PA4240	rpsK	30S ribosomal protein S11	GO:0006412	Ribosome	Translation, post-translational modification, degradation	0.0568276	0.681646	0.0980253	0.500566	0.0138545	0.944098	0.686862	3.54025e-06	0.496748	0.000260067	-0.123979	0.458298	-0.228576	0.211659
PA14_09100	PA4239	rpsD	30S ribosomal protein S4	GO:0006412	Ribosome	Translation, post-translational modification, degradation	0.0804774	0.474382	0.136779	0.243622	0.0843069	0.551678	0.702954	2.46461e-07	0.531663	1.86652e-05	-0.101128	0.479911	-0.0777173	0.683757
PA14_09115	PA4238	rpoA	DNA-directed RNA polymerase subunit alpha	GO:0006351	RNA polymerase, Pyrimidine metabolism, Purine metabolism, Metabolic pathways	Transcription, RNA processing and degradation	0.0270656	0.816846	0.0545412	0.660858	0.0245422	0.86966	0.609622	1.04361e-06	0.561852	5.31571e-06	-0.169632	0.174622	-0.231095	0.111664
PA14_09130	PA4237	rplQ	50S ribosomal protein L17	GO:0006412	Ribosome	Translation, post-translational modification, degradation	0.199571	0.312823	-0.0263738	0.920061	0.11969	0.647414	0.559091	0.00350397	0.532907	0.0062243	-0.388144	0.0946415	-0.190286	0.555319
PA14_09150	PA4236	katA	catalase	GO:0006979, GO:0055114	Carbon metabolism, Biosynthesis of antibiotics, Glyoxylate and dicarboxylate metabolism, Biosynthesis of secondary metabolites, Tryptophan metabolism	Adaptation, Protection	-0.4159	0.121389	-0.137395	0.666785	0.0741181	0.84744	-0.167875	0.494635	-1.23862	8.9613e-05	0.612787	0.0555156	0.471408	0.220489
PA14_09160	PA4235	bfrA	bacterioferritin	GO:0006826, GO:0006879, GO:0006880	Porphyrin and chlorophyll metabolism	Transport of small molecules	-0.0575142	0.875207	0.0201521	0.960355	0.388643	0.312228	0.276812	0.337665	-0.808733	0.0128258	0.505072	0.184913	0.349022	0.478984
PA14_09180	PA4234	uvrA	excinuclease ABC subunit A	GO:0006289	Nucleotide excision repair	DNA replication, recombination, modification and repair	0.207438	0.0221777	0.160762	0.0921128	-0.0296295	0.818499	0.840554	8.29789e-10	0.332225	0.000418145	-0.0986612	0.390953	-0.0356737	0.843479
PA14_09195	PA4233	NA	major facilitator transporter	GO:0055085	NA	Transport of small molecules; Hypothetical, unclassified, unknown	0.397866	0.00103637	0.350064	0.00449427	0.137553	0.314384	0.446477	0.000146198	0.0584951	0.600913	0.0363967	0.838842	-0.17247	0.30121
PA14_09200	PA4232	ssb	single-stranded DNA-binding protein	GO:0006260	DNA replication, Homologous recombination, Mismatch repair	DNA replication, recombination, modification and repair	0.652299	0.00370552	0.221654	0.336354	0.227638	0.385299	0.916604	7.34889e-05	0.349987	0.0819905	0.567337	0.0244897	-0.135089	0.714531
PA14_09210	PA4231	pchA	salicylate biosynthesis isochorismate synthase	GO:0009697, GO:0009058	Biosynthesis of secondary metabolites, Biosynthesis of antibiotics, Biosynthesis of siderophore group nonribosomal peptides, Metabolic pathways, Ubiquinone and other terpenoid-quinone biosynthesis	Central intermediary metabolism	1.63311	0.00851306	0.74602	0.227156	1.07046	0.116358	1.12233	0.0372896	0.826941	0.129657	2.26061	0.00317785	-0.0629877	0.96178
PA14_09220	PA4230	pchB	isochorismate-pyruvate lyase	GO:0009697, GO:0046417	Biosynthesis of siderophore group nonribosomal peptides, Biosynthesis of secondary metabolites, Biosynthesis of antibiotics	Central intermediary metabolism	1.4485	0.0332027	0.67931	0.357124	0.967148	0.224206	0.829173	0.17718	0.570095	0.380911	2.23338	0.00765184	-0.219515	0.874429
PA14_09230	PA4229	pchC	pyochelin biosynthetic protein PchC	GO:0042864, GO:0009058	NA	Transport of small molecules	1.4729	0.0194106	0.504206	0.456156	0.937954	0.190364	0.600577	0.274793	0.472836	0.417298	2.14825	0.00582098	-0.137435	0.91127
PA14_09240	PA4228	pchD	pyochelin biosynthesis protein PchD	GO:0008152	Biosynthesis of siderophore group nonribosomal peptides	Central intermediary metabolism	1.39893	0.0276899	0.57529	0.394199	0.765251	0.304449	0.630418	0.257588	0.523354	0.371391	2.11898	0.00748531	-0.194854	0.876895
PA14_09260	PA4227	pchR	transcriptional regulator PchR	GO:0006355	NA	Transcriptional regulators	1.68922	0.00139114	0.518185	0.300657	0.499166	0.382827	0.201282	0.638314	0.0336737	0.947051	1.23227	0.02898	-0.118799	0.898347
PA14_09270	PA4226	pchE	dihydroaeruginoic acid synthetase	GO:0008152	Biosynthesis of siderophore group nonribosomal peptides	Transport of small molecules	1.52647	0.0215044	0.737166	0.282603	1.05854	0.161106	1.19958	0.0432666	0.927368	0.12389	2.04088	0.0115515	-0.209001	0.872899
PA14_09280	PA4225	pchF	pyochelin synthetase	GO:0008152	Biosynthesis of siderophore group nonribosomal peptides	Transport of small molecules	1.6131	0.0116905	0.74088	0.248502	0.945128	0.183118	1.28124	0.0242719	1.09512	0.057756	1.99682	0.00903286	-0.136461	0.910381
PA14_09290	PA4224	pchG	pyochelin biosynthetic protein PchG	NA	Biosynthesis of siderophore group nonribosomal peptides	Central intermediary metabolism	1.79177	0.0114898	0.983648	0.166002	1.19967	0.127744	1.42723	0.0237354	1.32475	0.0402162	2.20267	0.00926044	-0.0744351	0.960272
PA14_09300	PA4223	NA	ABC transporter ATP-binding protein	GO:0006810, GO:0055085	NA	Transport of small molecules	1.69977	0.0100389	0.858705	0.191901	1.07101	0.142926	1.40109	0.0177423	1.27027	0.0344203	2.1038	0.00763744	-0.0179122	0.990319
PA14_09320	PA4222	NA	ABC transporter ATP-binding protein	GO:0055085, GO:0006810	NA	Transport of small molecules	1.52813	0.0201912	0.637113	0.351983	0.881611	0.241316	1.04679	0.0706239	1.09727	0.0694892	1.91085	0.0157772	-0.282252	0.816352
PA14_09340	PA4221	fptA	Fe(III)-pyochelin outer membrane receptor	GO:0015891, GO:0006810	NA	Transport of small molecules	1.40859	0.0198657	0.737206	0.235533	0.859718	0.211668	1.17136	0.0315826	0.906408	0.0996364	1.78692	0.0141073	-0.249547	0.825082
PA14_09350	PA4220	NA	hypothetical protein	NA	NA	Hypothetical, unclassified, unknown	1.48296	0.0216488	0.74371	0.26762	1.01861	0.166891	1.14563	0.0476484	0.812666	0.168674	1.75966	0.0223041	-0.390185	0.718336
PA14_09370	PA4219	NA	hypothetical protein	NA	NA	Membrane proteins	1.54273	0.0152304	0.817686	0.206038	1.25422	0.0775255	1.25731	0.0273579	1.03753	0.0726124	1.76267	0.0189277	-0.279702	0.808669
PA14_09380	PA4218	NA	transporter	NA	NA	Transport of small molecules	1.09449	0.00996479	0.61536	0.150956	0.862025	0.0675938	0.985802	0.0110673	0.526538	0.16625	1.35408	0.00723921	0.116488	0.887226
PA14_09400	PA4217	phzS	hypothetical protein	GO:0055114	NA	Putative enzymes	0.596984	0.0216141	0.489802	0.0707772	0.503474	0.0900295	0.810015	0.00159881	-0.364218	0.132031	0.908695	0.00428037	0.448089	0.217412
PA14_09410	PA1905, PA4216	phzG1	pyrodoxamine 5'-phosphate oxidase	GO:0008615, GO:0002047, GO:0055114	Quorum sensing	Secreted Factors (toxins, enzymes, alginate)	-1.0944	0.0214968	-0.945036	0.0564621	-0.767646	0.158346	-1.66555	0.000742438	-3.08991	4.0704e-06	-0.10405	0.887897	-0.101167	0.91378
PA14_09420	PA1904, PA4215	phzF1	phenazine biosynthesis protein	GO:0002047, GO:0009058	Quorum sensing	Secreted Factors (toxins, enzymes, alginate)	-1.1565	0.0478903	-0.901613	0.143155	-0.728148	0.29412	-1.83276	0.0022753	-3.28147	2.76157e-05	-0.141254	0.879039	-0.109061	0.928679
PA14_09440	PA1903, PA4214	phzE1	phenazine biosynthesis protein PhzE	GO:0009058	Quorum sensing	Secreted Factors (toxins, enzymes, alginate)	-1.36225	0.0157775	-1.0447	0.0700129	-0.850078	0.180586	-1.90112	0.000931495	-3.26395	1.20799e-05	-0.256804	0.744719	-0.165534	0.880231
PA14_09450	PA1902, PA4213	phzD1	phenazine biosynthesis protein PhzD	GO:0002047, GO:0008152	Quorum sensing	Secreted Factors (toxins, enzymes, alginate)	-1.4486	0.0128484	-1.09932	0.0632638	-0.937142	0.149332	-1.96139	0.000911635	-3.35334	1.37479e-05	-0.289351	0.711904	-0.153516	0.889129
PA14_09460	NA	phzC1	phenazine biosynthesis protein PhzC	GO:0009073	Biosynthesis of secondary metabolites, Biosynthesis of antibiotics, Metabolic pathways, Quorum sensing, Biosynthesis of amino acids, Phenylalanine, tyrosine and tryptophan biosynthesis	Secreted Factors (toxins, enzymes, alginate)	-1.15835	0.0213552	-0.839839	0.1053	-0.82914	0.149193	-1.37926	0.00459993	-2.97691	1.00657e-05	-0.390089	0.547586	-0.217507	0.81613
PA14_09470	PA4211	phzB1	phenazine biosynthesis protein	GO:0017000, GO:0002047	Quorum sensing	Secreted Factors (toxins, enzymes, alginate)	0.0523581	0.899658	0.310832	0.442185	-0.117176	0.821312	0.942966	0.00743203	-0.99966	0.00859584	0.513233	0.239472	0.46625	0.391102
PA14_09480	PA4210	phzA1	phenazine biosynthesis protein	GO:0017000, GO:0002047	NA	Secreted Factors (toxins, enzymes, alginate)	-0.42399	0.279767	-0.0124882	0.980019	-0.490128	0.303124	-0.438178	0.22346	-1.83811	0.000149478	-0.0995234	0.876138	0.0438516	0.960272
PA14_09490	PA4209	phzM	phenazine-specific methyltransferase	NA	NA	Putative enzymes	-0.295198	0.102198	-0.192593	0.330823	-0.395006	0.0610582	-0.488258	0.00538262	-1.61813	1.3594e-08	0.195074	0.398836	0.203925	0.469993
PA14_09500	PA4208	opmD	outer membrane protein	GO:0006810	NA	Membrane proteins	-0.495178	0.0312291	-0.357412	0.140073	-0.747026	0.00585204	-0.762082	0.00101745	-1.89744	7.01442e-08	0.153103	0.630167	0.131285	0.74996
PA14_09520	PA4207	mexI	RND efflux transporter	GO:0006810	Quorum sensing	Transport of small molecules	-0.623335	0.000257611	-0.573298	0.000883216	-1.09206	3.73062e-07	-1.78412	3.42829e-11	-2.16196	4.09552e-12	0.257356	0.154826	0.18506	0.426683
PA14_09530	PA4206	mexH	RND efflux membrane fusion protein	GO:0055085	Quorum sensing	Transport of small molecules	-0.481506	0.00657219	-0.511484	0.0060273	-1.00783	8.30765e-06	-1.02246	9.92529e-07	-1.34247	4.93012e-08	0.353655	0.0764651	0.203593	0.435232
PA14_09540	PA4205	mexG	hypothetical protein	NA	NA	Membrane proteins	-0.255253	0.280075	-0.575004	0.0244649	-0.89906	0.0019816	-0.0807267	0.715684	-0.876889	0.000590774	0.350537	0.216331	0.165362	0.687307
PA14_09550	PA4204	NA	hypothetical protein	NA	NA	Carbon compound catabolism	0.764679	0.000105482	0.633436	0.00112525	0.334574	0.0954736	1.19555	8.74437e-08	0.224169	0.178687	0.597243	0.00390812	0.5797	0.0102189
PA14_09570	PA4203	NA	LysR family transcriptional regulator	GO:0006355	NA	Transcriptional regulators	0.418671	0.0544943	0.35272	0.134389	0.106616	0.725023	0.10074	0.6333	-0.443562	0.0482163	0.106128	0.742202	0.0712307	0.87499
PA14_09580	PA4202	NA	hypothetical protein	GO:0055114	Nitrogen metabolism	Putative enzymes	0.324909	0.0211622	0.372446	0.0134636	-0.033989	0.865906	0.55038	0.000166749	0.395108	0.00496339	0.100954	0.596066	0.150586	0.486437
PA14_09600	PA4201	ddlA	D-alanine--D-alanine ligase	NA	Peptidoglycan biosynthesis, Vancomycin resistance, D-Alanine metabolism, Metabolic pathways	Cell wall / LPS / capsule	-0.00994826	0.935237	0.10098	0.382993	-0.0471377	0.743579	0.385434	0.00032353	-0.228716	0.0245783	0.0233297	0.892635	-0.0290481	0.893466
PA14_09610	PA4200	NA	hypothetical protein	NA	NA	Hypothetical, unclassified, unknown	0.032674	0.787677	0.0936521	0.444757	0.061804	0.677569	0.131973	0.185025	-0.0450101	0.682355	0.0166279	0.92813	-0.066967	0.727944
PA14_09630	PA4199	NA	acyl-CoA dehydrogenase	GO:0008152, GO:0055114	NA	Fatty acid and phospholipid metabolism	-0.113577	0.375823	-0.135503	0.328439	-0.331853	0.0228611	0.0637808	0.588039	-0.0385473	0.765075	0.0345186	0.866715	0.0997083	0.642878
PA14_09660	PA4198	NA	acyl-CoA synthetase	GO:0008152	NA	Fatty acid and phospholipid metabolism	0.100779	0.460817	-0.0877663	0.570225	-0.172796	0.283454	-0.265892	0.0331663	-0.520264	0.000308311	-0.00580871	0.981609	0.0589805	0.819191
PA14_09680	PA4197	NA	two-component sensor	GO:0016310, GO:0000160, GO:0007165	NA	Two-component regulatory systems	0.223724	0.217777	0.200485	0.312474	-0.0948206	0.703191	-0.135863	0.421377	0.0528828	0.779044	-0.0783545	0.775949	0.0245829	0.950186
PA14_09690	PA4196	NA	two-component response regulator	GO:0006355, GO:0000160	NA	Two-component regulatory systems	0.0710836	0.68664	0.109199	0.563792	0.314567	0.0953796	-0.0729086	0.636521	-0.154279	0.332825	-0.126262	0.566596	-0.103703	0.714531
PA14_09700	PA4190	NA	monooxygenase	GO:0055114	NA	Biosynthesis of cofactors, prosthetic groups and carriers	0.0767227	0.421296	-0.0432993	0.702291	0.037266	0.774003	-0.0921173	0.281535	0.0316618	0.740037	-0.146686	0.189498	-0.169201	0.200768
PA14_09710	PA4189	NA	aldehyde dehydrogenase	GO:0055114, GO:0008152	Metabolic pathways, Arginine and proline metabolism	Carbon compound catabolism	-0.00600051	0.982586	0.0337338	0.910154	-0.524934	0.0470806	-0.158998	0.452356	0.0301644	0.902575	-0.0910319	0.790128	-0.242147	0.48148
PA14_09730	PA4188	NA	dihydrodipicolinate synthase	GO:0008152	Microbial metabolism in diverse environments, Biosynthesis of antibiotics, Biosynthesis of secondary metabolites, Biosynthesis of amino acids, Lysine biosynthesis, Metabolic pathways, Monobactam biosynthesis	Amino acid biosynthesis and metabolism	-0.435387	0.219452	0.0302512	0.947041	-0.781409	0.0642145	-0.681296	0.0497718	-0.448002	0.210168	-0.395843	0.356216	-0.256674	0.658221
PA14_09740	PA4187	NA	MFS transporter	GO:0055085	NA	Transport of small molecules	0.198285	0.335147	-0.00283963	0.99214	0.066888	0.820103	-0.484773	0.0159225	-0.129384	0.532629	-0.00247317	0.994161	-0.0231727	0.960098
PA14_09750	PA4186	NA	oxidoreductase	GO:0055114	NA	Putative enzymes	0.286884	0.00309769	0.282829	0.00506101	-0.0325636	0.804386	-0.151047	0.0762629	0.0124762	0.899961	-0.0156032	0.922197	-0.0351	0.851521
PA14_09760	PA4185	NA	GntR family transcriptional regulator	GO:0006355	NA	Transcriptional regulators	0.264338	0.125169	0.074161	0.731064	-0.074252	0.759064	0.0546417	0.743813	0.246717	0.142071	-0.0389897	0.890232	0.149906	0.601179
PA14_09770	PA4184	souR	sarcosine oxidation and utilization regulator SouR	GO:0006355	NA	Transcriptional regulators	0.334865	0.00657921	0.171311	0.181599	0.0805771	0.609554	0.201295	0.0675481	0.248424	0.0318723	-0.100173	0.529536	-0.0197526	0.939477
PA14_09780	PA4183	NA	hypothetical protein	NA	NA	Hypothetical, unclassified, unknown	-0.103463	0.594497	-0.479726	0.0174783	-0.0328656	0.900913	-0.0976444	0.572675	-0.096821	0.601448	-0.139828	0.569362	-0.085342	0.80624
PA14_09790	PA4182	NA	transcriptional regulator	NA	NA	Transcriptional regulators	0.129736	0.389651	0.0861129	0.624226	0.042005	0.84487	0.302947	0.0289141	0.176755	0.218272	0.0561766	0.805777	0.0236516	0.940871
PA14_09810	PA4181	NA	hypothetical protein	NA	NA	Hypothetical, unclassified, unknown	0.0651798	0.64692	0.255738	0.0690055	0.0672168	0.710522	-0.038805	0.759053	-0.211679	0.0986516	-0.0321899	0.881108	0.168457	0.398445
PA14_09820	PA4180	NA	acetolactate synthase	NA	Butanoate metabolism, Valine, leucine and isoleucine biosynthesis, Metabolic pathways, 2-Oxocarboxylic acid metabolism, Biosynthesis of secondary metabolites, Biosynthesis of amino acids, C5-Branched dibasic acid metabolism, Pantothenate and CoA biosynthesis, Biosynthesis of antibiotics	Amino acid biosynthesis and metabolism	0.0593224	0.630417	0.100424	0.435744	-0.0522043	0.74259	-0.157804	0.133721	-0.18434	0.0935125	-0.0677983	0.682434	-0.110096	0.561241
PA14_09850	PA4179	NA	porin	GO:0006810	NA	Membrane proteins	-0.0868504	0.575003	-0.0654305	0.715305	-0.175045	0.330084	-0.154846	0.253411	-0.164313	0.248384	-0.116382	0.555198	-0.256361	0.215823
PA14_09870	PA4178	eftM	SAM-dependent methyltransferase , EftM	NA	NA	Hypothetical, unclassified, unknown	-0.270373	0.189287	-0.159972	0.498792	-0.107703	0.69947	0.132263	0.487435	-0.351996	0.0859448	-0.542302	0.0232053	-0.521992	0.0558446
PA14_09880	PA4177	NA	hypothetical protein	GO:0008152	NA	Hypothetical, unclassified, unknown	-0.0342742	0.920628	-0.0410865	0.918054	-0.251961	0.508302	-1.78274	6.22819e-06	-1.28285	0.000313181	-0.0600632	0.901718	-0.155131	0.770613
PA14_09890	PA4176	ppiC2	peptidyl-prolyl cis-trans isomerase C2	NA	NA	Chaperones & heat shock proteins	-0.316629	0.0667263	-0.450952	0.0162783	-0.327682	0.105254	-0.842326	1.76453e-05	-1.41256	4.05402e-08	-0.0329955	0.909048	-0.25652	0.313458
PA14_09900	PA4175	prpL	Pvds-regulated endoprotease, lysyl class	GO:0006554	NA	Putative enzymes	-0.337982	0.00561111	-0.505048	0.000234956	-0.45421	0.00121351	-1.06085	1.74694e-09	-1.11713	2.38527e-09	0.0325478	0.8653	-0.274081	0.0906674
PA14_09910	PA4174	NA	transcriptional regulator	GO:0006355	NA	Transcriptional regulators	0.19618	0.234682	-0.10742	0.576524	-0.0900254	0.690508	-0.675609	0.000150123	-0.541996	0.00175126	0.0589061	0.82017	-0.0811077	0.796692
PA14_09920	PA4173	NA	translation initiation inhibitor	NA	NA	Translation, post-translational modification, degradation	-0.61966	0.297491	-0.328335	0.640865	-0.903687	0.21595	-0.223868	0.696741	-1.80269	0.0189831	-0.482021	0.500157	0.0951468	0.932311
PA14_09930	PA4172	NA	exonuclease III	GO:0006281	Base excision repair	DNA replication, recombination, modification and repair	0.0271577	0.917851	-0.109182	0.692238	-0.243438	0.388584	-0.144881	0.49938	-1.09782	8.68245e-05	0.803642	0.00222706	0.597005	0.0405415
PA14_09940	PA4171	NA	protease	NA	NA	Putative enzymes	0.172308	0.530285	-0.0741664	0.82874	0.128277	0.724002	-0.16649	0.515651	-0.724372	0.011546	1.13441	0.000378858	0.313719	0.421828
PA14_09950	PA4170	NA	oxidoreductase	GO:0055114	NA	Putative enzymes	-0.554644	0.0912433	-0.356627	0.323309	-0.715714	0.0645209	-0.731315	0.0220158	-1.28671	0.000611421	0.534289	0.158046	-0.66483	0.146025
PA14_09960	PA4169	NA	hypothetical protein	NA	NA	Transcriptional regulators	0.477594	0.177485	0.0360823	0.940335	-0.235761	0.63124	-0.358604	0.311546	0.0219448	0.95787	0.62773	0.123936	-0.288007	0.633702
PA14_09970	PA4168	fpvB	type I ferripyoverdine receptor, FpvB	GO:0015891, GO:0006810	NA	Transport of small molecules	0.874786	0.000264501	0.390937	0.0833246	0.277302	0.277891	-0.480795	0.0181216	-0.0590475	0.787858	0.532334	0.033543	0.0560371	0.895882
PA14_09980	PA4167	dkgB	2,5-diketo-D-gluconate reductase B	GO:0055114	NA	Putative enzymes	0.309168	0.350438	0.154456	0.704466	0.246436	0.566592	0.162609	0.613252	0.132311	0.706044	0.256537	0.550785	-0.0931694	0.887885
PA14_09990	PA4166	NA	acetyltransferase	NA	NA	Putative enzymes	-0.444114	0.222519	-0.265642	0.532109	-0.445963	0.31282	0.427372	0.187574	0.258542	0.468527	0.0855171	0.878077	-0.206845	0.736116
PA14_10010	PA4165	NA	transcriptional regulator	GO:0009058, GO:0006355	NA	Transcriptional regulators	-0.384149	0.00706975	-0.347591	0.0193545	-0.327258	0.0394151	0.162519	0.194376	0.384319	0.00480365	-0.33912	0.0350321	-0.124176	0.580611
PA14_10020	PA4164	NA	hypothetical protein	NA	NA	Hypothetical, unclassified, unknown	-0.257383	0.215965	-0.254066	0.265213	-0.16989	0.524706	0.466022	0.0161283	0.501576	0.0128671	-0.306922	0.210264	-0.245845	0.428749
PA14_10040	PA4163	NA	amidase	NA	Tryptophan metabolism, Arginine and proline metabolism, Aminobenzoate degradation, Phenylalanine metabolism, Microbial metabolism in diverse environments, Styrene degradation	Carbon compound catabolism	0.292949	0.0130637	0.23981	0.0512919	0.050824	0.750616	0.953898	6.077e-09	0.94879	1.71573e-08	-0.0584023	0.733806	-0.0199237	0.93771
PA14_10050	NA	NA	hypothetical protein	NA	NA	Hypothetical, unclassified, unknown	0.252731	0.523015	0.195005	0.679728	-0.865731	0.078297	-0.068445	0.864243	-0.133017	0.75756	0.0219101	0.972678	0.437063	0.424568
PA14_10070	NA	NA	zinc-dependent oxidoreductase	GO:0055114	NA	Carbon compound catabolism; Putative enzymes	0.191615	0.660695	-0.00901283	0.987375	0.0731356	0.900913	0.115162	0.775342	0.251151	0.548383	-0.116369	0.855104	0.190349	0.796692
PA14_10080	NA	NA	hypothetical protein	NA	NA	Hypothetical, unclassified, unknown	-0.0125143	0.97649	-0.00529818	0.991706	-0.0101896	0.98451	-0.352025	0.305871	-0.127714	0.737737	-0.0103412	0.98558	0.1087	0.876895
PA14_10090	NA	NA	LysR family transcriptional regulator	GO:0006355	NA	Transcriptional regulators	-0.00883294	0.966309	-0.00297433	0.990196	-0.16411	0.472761	-0.175649	0.292655	-0.23322	0.185292	-0.0734574	0.786841	-0.101604	0.750446
PA14_10110	NA	NA	transporter	GO:0055085	NA	Transport of small molecules	0.166186	0.545522	0.196017	0.520445	0.123522	0.733228	0.174064	0.48427	-0.0168244	0.955604	0.0934227	0.819139	-0.0925289	0.861673
PA14_10120	NA	NA	LysR family transcriptional regulator	GO:0006355	NA	Transcriptional regulators	0.314855	0.0421795	0.244378	0.143899	-0.0950668	0.650523	-0.419357	0.00683848	-0.276975	0.0729851	-0.0941467	0.670151	0.0814024	0.779384
PA14_10130	PA4162	NA	short chain dehydrogenase	NA	NA	Putative enzymes	0.341373	0.0445511	0.214817	0.246077	0.233614	0.253844	-0.42541	0.0109663	-0.419052	0.0150408	0.0831956	0.741437	0.0917131	0.770558
PA14_10140	PA4161	fepG	ferric enterobactin transport protein FepG	NA	ABC transporters	Transport of small molecules	0.508234	0.0145286	0.249013	0.269719	0.246374	0.32802	-0.309358	0.117106	-0.191639	0.358566	0.00111978	0.99757	-0.138435	0.698816
PA14_10160	PA4160	fepD	ferric enterobactin transport protein FepD	NA	ABC transporters	Transport of small molecules	0.69129	0.11557	0.146427	0.804519	0.0344108	0.960349	-0.697718	0.139743	-0.120336	0.813572	0.430562	0.443235	0.0462829	0.964728
PA14_10170	PA4159	fepB	iron-enterobactin transporter periplasmic binding protein	NA	ABC transporters	Transport of small molecules	0.837074	0.00820929	0.602739	0.0721073	0.51627	0.161577	-0.0514608	0.874365	-0.510611	0.128167	0.255888	0.534015	-0.174015	0.762689
PA14_10180	PA4158	fepC	ferric enterobactin transport protein FepC	GO:0015685	ABC transporters	Transport of small molecules	0.533382	0.0211477	0.358278	0.149713	0.29017	0.299903	0.669841	0.00299174	0.528969	0.0200162	0.245539	0.396411	-0.0332557	0.945523
PA14_10190	PA4157	NA	transcriptional regulator	GO:0006355	NA	Transcriptional regulators	0.486443	0.00136073	0.418754	0.00687892	0.23804	0.156718	0.70957	9.58304e-06	0.606354	0.00010068	-0.0613217	0.777868	-0.128423	0.586644
PA14_10200	PA4156	NA	TonB-dependent receptor protein	GO:0006810	NA	Membrane proteins	0.364023	0.0461795	0.23099	0.246208	0.116138	0.635449	-0.238313	0.166922	-0.570292	0.00322629	0.00628004	0.984396	-0.141814	0.65034
PA14_10210	PA4155	NA	oxidoreductase	GO:0055114	NA	Energy metabolism	0.35	0.249873	0.190089	0.601308	0.238308	0.550083	-0.461034	0.132157	-0.17048	0.60302	0.167307	0.698227	-0.00917897	0.990221
PA14_10220	PA4154	NA	SH3 domain-containing protein	NA	NA	Hypothetical, unclassified, unknown	1.02367	1.23845e-06	0.878363	1.80219e-05	0.394084	0.0390776	1.24381	2.32357e-08	0.203107	0.215171	0.293804	0.127915	0.344559	0.128744
PA14_10230	PA4153	adh	2,3-butanediol dehydrogenase	GO:0055114	Butanoate metabolism	Carbon compound catabolism	0.774464	0.017009	0.633	0.0682975	0.153514	0.733763	0.545682	0.0731496	0.219838	0.514657	0.312253	0.446527	0.377352	0.434438
PA14_10240	PA4152	NA	branched-chain alpha-keto acid dehydrogenase subunit E2	NA	Metabolic pathways, Microbial metabolism in diverse environments, Biosynthesis of secondary metabolites, Glycolysis / Gluconeogenesis, Pyruvate metabolism, Carbon metabolism, Citrate cycle (TCA cycle), Biosynthesis of antibiotics	Carbon compound catabolism	0.436633	0.274873	0.262127	0.586904	0.00347901	0.995265	0.203971	0.603125	0.285955	0.490576	-0.167312	0.785194	-0.0718134	0.933881
PA14_10250	PA4151	acoB	acetoin catabolism protein AcoB	GO:0008152	Pyruvate metabolism, Microbial metabolism in diverse environments, Biosynthesis of antibiotics, Biosynthesis of secondary metabolites, Glycolysis / Gluconeogenesis, Citrate cycle (TCA cycle), Metabolic pathways, Carbon metabolism	Carbon compound catabolism	0.464305	0.0208375	0.178955	0.430993	0.251106	0.30158	-0.503649	0.0128341	-0.25655	0.207001	-0.101099	0.730716	0.0549642	0.892806
PA14_10260	PA4150	NA	dehydrogenase E1 component	GO:0008152	Microbial metabolism in diverse environments, Glycolysis / Gluconeogenesis, Metabolic pathways, Citrate cycle (TCA cycle), Carbon metabolism, Biosynthesis of antibiotics, Pyruvate metabolism, Biosynthesis of secondary metabolites	Carbon compound catabolism	-0.221186	0.273167	-0.122802	0.602385	-0.407202	0.082765	-1.90733	3.66504e-09	-1.27856	1.54906e-06	-0.134504	0.630432	0.0188886	0.967168
PA14_10270	PA4149	NA	hypothetical protein	GO:0006741, GO:0008152	NA	Carbon compound catabolism	0.134773	0.606518	0.363029	0.168369	0.044273	0.900913	-0.983303	0.000368158	-0.538151	0.0337301	-0.219968	0.491987	-0.153939	0.716842
PA14_10280	PA4148	NA	short-chain dehydrogenase	NA	Butanoate metabolism	Putative enzymes	0.916147	0.00154512	0.55222	0.0614837	0.162012	0.670952	-0.154181	0.575535	0.231067	0.410919	0.118487	0.775813	0.0592916	0.914367
PA14_10290	PA4147	acoR	transcriptional regulator AcoR	GO:0006355	NA	Transcriptional regulators	0.110805	0.372255	-0.0522564	0.728808	-0.178214	0.222374	-0.0358148	0.758787	-0.135929	0.248548	-0.15853	0.293857	-0.0853869	0.690147
PA14_10300	NA	NA	efflux protein	GO:0006865	NA	Protein secretion/export apparatus	0.0209068	0.932502	-0.24727	0.29785	-0.382544	0.133148	-0.718076	0.00136135	-0.343201	0.105395	-0.393295	0.115965	-0.584431	0.0433387
PA14_10320	PA4145	NA	transcriptional regulator	GO:0006355	NA	Transcriptional regulators	0.0205062	0.911379	-0.0782586	0.683498	-0.221405	0.24504	-0.502251	0.0017106	-0.382269	0.0155698	-0.291919	0.116086	-0.303104	0.171459
PA14_10330	PA4144	NA	outer membrane protein	GO:0006810	Two-component system, beta-Lactam resistance, Cationic antimicrobial peptide (CAMP) resistance, Bacterial secretion system	Protein secretion/export apparatus	0.570023	0.0195185	-0.360783	0.172155	-0.166694	0.603275	-0.464809	0.0434578	-0.848532	0.00116198	-0.119876	0.737627	-0.396169	0.257105
PA14_10340	PA4143	NA	toxin transporter	GO:0055085, GO:0006810, GO:0006508	ABC transporters	Protein secretion/export apparatus	0.605461	0.0243611	-0.335156	0.246405	-0.0842557	0.825388	-0.778357	0.00370105	-1.2663	7.07854e-05	0.00682689	0.987407	-0.500849	0.186455
PA14_10350	PA4142	NA	secretion protein	GO:0009306	NA	Protein secretion/export apparatus	0.71335	0.0215424	-0.349169	0.292218	-0.113283	0.788077	-0.692334	0.0178997	-1.30752	0.000210485	0.203139	0.630865	-0.489541	0.269781
PA14_10360	PA4141	NA	hypothetical protein	NA	NA	Hypothetical, unclassified, unknown	0.741997	0.0165675	-0.181262	0.600586	-0.0399761	0.929824	-0.0317745	0.914535	-0.89216	0.00355744	0.337638	0.376279	-0.170214	0.757857
PA14_10370	PA4140	NA	hypothetical protein	GO:0055114	NA	Fatty acid and phospholipid metabolism	0.869374	7.02493e-06	0.0376328	0.851368	0.0595103	0.786471	-1.40582	2.94259e-09	-1.70459	5.79624e-10	-0.0733832	0.756274	-0.489666	0.0190317
PA14_10380	PA4139	NA	hypothetical protein	NA	NA	Hypothetical, unclassified, unknown	0.782715	0.00855376	0.0338542	0.926843	-0.126696	0.742865	-1.10441	0.000315426	-2.34436	1.91244e-07	0.120615	0.778543	-0.154903	0.766033
PA14_10400	NA	NA	hypothetical protein	NA	NA	Hypothetical, unclassified, unknown	0.209023	0.790738	-0.218747	0.826222	0.491705	0.584249	0.28606	0.690537	-0.434263	0.620803	0.308672	0.750484	0.347539	0.768754
PA14_10410	NA	NA	hypothetical protein	NA	NA	Hypothetical, unclassified, unknown	0.505291	0.133766	0.0334177	0.942377	-0.12634	0.798796	-0.19962	0.55928	-0.215152	0.561992	0.0163989	0.978532	0.0510502	0.943161
PA14_10420	PA4138	tyrS	tyrosyl-tRNA synthetase	GO:0006437, GO:0006418	Aminoacyl-tRNA biosynthesis	Translation, post-translational modification, degradation	0.42105	0.13449	0.463675	0.127602	0.253552	0.487195	0.0181604	0.950831	0.830256	0.00367598	-0.246497	0.512072	-0.180917	0.7134
PA14_10440	PA4137	NA	porin	GO:0006810	NA	Transport of small molecules	0.604561	0.00227285	0.681344	0.00126666	0.475941	0.0278775	-0.00315906	0.988645	0.681058	0.000615975	0.0545119	0.857093	0.260334	0.341609
PA14_10470	PA4136	NA	MFS transporter	GO:0006810, GO:0055085	NA	Transport of small molecules	-0.040495	0.831873	0.340352	0.0586536	0.0496856	0.839153	0.1738	0.262476	0.28052	0.0831274	0.0585838	0.827229	0.0530876	0.87886
PA14_10480	PA4135	NA	transcriptional regulator	GO:0010124, GO:0006355, GO:0045892	NA	Transcriptional regulators	-0.325565	0.211862	0.0279286	0.933006	-0.194596	0.563573	-0.303986	0.199376	-0.356601	0.150762	0.0251455	0.954573	0.0844993	0.875184
PA14_10490	PA4134	NA	hypothetical protein	NA	NA	Hypothetical, unclassified, unknown	-0.336126	0.174581	0.095349	0.754151	-0.0869988	0.80289	-0.0195164	0.935867	-0.128449	0.597682	-0.0689755	0.863897	0.0761129	0.882813
PA14_10500	PA4133	NA	cbb3-type cytochrome c oxidase subunit I	GO:0055114, GO:0009399, GO:0009060	Metabolic pathways, Two-component system, Oxidative phosphorylation	Energy metabolism	-0.0777527	0.718204	0.243787	0.253656	-0.128006	0.625766	0.183273	0.307704	0.0320011	0.879178	0.180577	0.489174	0.161361	0.632139
PA14_10530	PA4132	NA	GntR family transcriptional regulator	GO:0009058, GO:0006355	NA	Transcriptional regulators	-0.490382	0.0010619	-0.166245	0.269216	-0.20201	0.22192	-0.122799	0.330154	-0.137187	0.301336	-0.371428	0.0237908	-0.15838	0.464059
PA14_10540	PA4131	NA	iron-sulfur cluster-binding protein	GO:0055114	NA	Energy metabolism	-0.0972849	0.582947	0.06646	0.747359	-0.0145584	0.954922	0.333773	0.0312904	0.117219	0.471028	-0.139344	0.536306	-0.0236305	0.947223
PA14_10550	PA4130	NA	sulfite or nitrite reductas	GO:0055114	Microbial metabolism in diverse environments, Sulfur metabolism, Metabolic pathways	Central intermediary metabolism	-0.121883	0.250915	0.0250628	0.85223	-0.0242685	0.873052	0.189291	0.051278	-0.111528	0.268824	-0.0451966	0.781331	-0.0508352	0.804319
PA14_10560	PA4129	NA	hypothetical protein	NA	NA	Hypothetical, unclassified, unknown	-0.373649	0.00446957	-0.273108	0.0413228	-0.170134	0.260528	-0.0565213	0.631346	-0.46785	0.000423056	-0.183302	0.228005	-0.136266	0.490368
PA14_10570	PA4128	NA	2,4-dihydroxyhept-2-ene-1,7-dioic acid aldolase	GO:0010124	Microbial metabolism in diverse environments, Tyrosine metabolism	Carbon compound catabolism	-0.448704	0.00076827	-0.220084	0.0917789	-0.196723	0.174772	-0.0936563	0.404008	-0.301931	0.0118668	-0.149414	0.331081	-0.121156	0.545051
PA14_10590	PA4127	hpcG	2-oxo-hepta-3-ene-1,7-dioic acid hydratase	GO:0008152, GO:0019439	Microbial metabolism in diverse environments, Tyrosine metabolism	Carbon compound catabolism	-0.412176	0.0233284	-0.17806	0.37053	-0.309996	0.143814	-0.274627	0.0972279	-0.114552	0.518384	-0.297118	0.161617	-0.126789	0.683284
PA14_10600	PA4126	NA	MFS transporter	GO:0055085	NA	Transport of small molecules	-0.286406	0.0305193	0.00418937	0.980356	-0.0823542	0.638133	-0.257623	0.0364958	0.138537	0.273159	-0.196874	0.210264	-0.0633725	0.801022
PA14_10610	PA4125	hpcD	5-carboxymethyl-2-hydroxymuconate isomerase	GO:0019439	Degradation of aromatic compounds, Microbial metabolism in diverse environments, Tyrosine metabolism	Carbon compound catabolism	0.321205	0.208935	0.104807	0.74855	-0.0764365	0.839625	-0.343981	0.177861	0.111459	0.682399	0.0611531	0.881108	0.0753108	0.883969
PA14_10620	PA4124	hpcB	homoprotocatechuate 2,3-dioxygenase	GO:0006725	Degradation of aromatic compounds, Microbial metabolism in diverse environments, Tyrosine metabolism	Carbon compound catabolism	0.15942	0.451334	0.0843462	0.743826	-0.107873	0.704901	-0.28736	0.143232	-0.0266664	0.906586	-0.279006	0.264941	-0.311204	0.302313
PA14_10630	PA4123	hpcC	5-carboxy-2-hydroxymuconate semialdehyde dehydrogenase	GO:0008152, GO:1901023, GO:0055114	Tyrosine metabolism, Microbial metabolism in diverse environments, Degradation of aromatic compounds	Carbon compound catabolism	0.332108	0.102934	0.197685	0.391118	0.017603	0.955826	-0.171832	0.37894	-0.172741	0.405886	-0.0980255	0.747892	-0.0681587	0.872323
PA14_10640	PA4122	NA	hypothetical protein	GO:1901023, GO:0008152	Tyrosine metabolism, Microbial metabolism in diverse environments, Degradation of aromatic compounds	Central intermediary metabolism	0.541036	0.0210388	0.396352	0.117501	0.397443	0.149379	-0.241782	0.293477	0.009984	0.970071	-0.00604027	0.987407	-0.308475	0.376208
PA14_10650	PA4121	NA	hypothetical protein	GO:0008152	Microbial metabolism in diverse environments, Degradation of aromatic compounds, Tyrosine metabolism	Central intermediary metabolism	1.21	0.00455968	0.867863	0.0550686	0.62798	0.213085	0.724092	0.0731509	0.532079	0.221095	0.560067	0.261748	0.563897	0.34777
PA14_10660	PA4120	NA	transcriptional regulator	GO:0006355	NA	Transcriptional regulators	0.960762	0.000789472	0.836801	0.00452751	0.372463	0.250064	0.429424	0.0892379	0.35187	0.189492	0.0687076	0.876589	0.274304	0.515288
PA14_10670	PA4119	aph	aminoglycoside 3'-phosphotransferase type IIB	GO:0046677	NA	Antibiotic resistance and susceptibility	0.184046	0.176464	0.349872	0.0170244	0.1929	0.23607	0.360655	0.00606896	0.42556	0.00213687	-0.268368	0.0931222	-0.284003	0.135147
PA14_10680	PA4118	NA	hypothetical protein	NA	NA	Membrane proteins	0.0793527	0.573275	0.09344	0.543651	0.0321196	0.866221	-0.111911	0.361545	-0.0884361	0.502212	-0.303954	0.053268	-0.137239	0.522009
PA14_10700	PA4117	NA	bacteriophytochrome	GO:0007165, GO:0018298, GO:0006355, GO:0009584	NA	Two-component regulatory systems	-0.370743	0.000127435	-0.343081	0.000442887	-0.277252	0.00517437	-0.331301	0.000171827	-0.305042	0.000553224	-0.0808164	0.466656	-0.0910232	0.496352
PA14_10710	PA4116	NA	hypothetical protein	GO:0006788, GO:0055114	NA	Transport of small molecules	-0.113612	0.499581	-0.0825768	0.670758	-0.0200403	0.935951	-0.393664	0.0108146	-0.468736	0.00393602	0.0335571	0.902641	0.230414	0.338252
PA14_10730	PA4115	NA	hypothetical protein	NA	NA	Putative enzymes	0.166847	0.452393	0.0558808	0.840157	0.0136254	0.96714	0.175579	0.375407	0.128737	0.547429	0.719578	0.00585446	0.305197	0.33888
PA14_10740	PA4114	NA	spermidine acetyltransferase	GO:0032917	Metabolic pathways, Arginine and proline metabolism	Putative enzymes	0.0729193	0.614072	0.0152468	0.930132	-0.118106	0.498616	0.270386	0.0317011	0.127932	0.327533	0.013034	0.954645	-0.0228421	0.938484
PA14_10750	PA4113	NA	sugar efflux transporter	GO:0055085	NA	Transport of small molecules	0.287277	0.0505156	0.278992	0.076158	0.117306	0.542534	0.888696	6.75561e-07	0.836038	2.89811e-06	0.0275795	0.912031	-0.238408	0.262819
PA14_10770	PA4112	NA	sensor/response regulator hybrid	GO:0000160, GO:0006355, GO:0007165, GO:0016310	NA	Two-component regulatory systems	-0.446172	0.000211865	-0.406073	0.000822218	-0.230746	0.062762	-0.922907	3.346e-09	-1.26047	7.48395e-11	-0.0125733	0.94339	0.0850041	0.643142
PA14_10780	PA4111	NA	hypothetical protein	NA	NA	Hypothetical, unclassified, unknown	-0.147836	0.269227	-0.0471376	0.782345	-0.0289052	0.878585	-0.321655	0.0119413	-1.02496	7.94983e-08	0.0421768	0.842277	0.140152	0.504545
PA14_10790	PA4110	ampC	beta-lactamase	GO:0017001, GO:0033252, GO:0050896	beta-Lactam resistance	Adaptation, Protection	0.474574	0.0225384	0.442978	0.0454056	0.102892	0.718981	0.00790434	0.97124	0.121054	0.565643	0.252501	0.322033	0.142714	0.691131
PA14_10800	PA4109	ampR	transcriptional regulator AmpR	GO:0006355	beta-Lactam resistance	Transcriptional regulators	0.323557	0.00443721	0.0603005	0.642884	-0.056432	0.706758	-0.414691	0.000277239	-0.246839	0.0212531	-0.050661	0.757804	0.0743539	0.697313
PA14_10820	PA4108	NA	HDIG domain-containing protein	NA	NA	Hypothetical, unclassified, unknown	-0.166067	0.250915	-0.203041	0.19255	-0.218965	0.20054	-0.136853	0.301978	-0.425931	0.00378614	0.1525	0.403056	-0.00104358	0.997053
PA14_10830	NA	NA	LysR family transcriptional regulator	GO:0006355	NA	Transcriptional regulators	0.361419	0.012447	0.453922	0.00362727	0.240387	0.150741	0.487208	0.000672522	0.172185	0.209967	0.371082	0.0250623	0.406817	0.031137
PA14_10840	PA3507	NA	dehydrogenase	NA	NA	Carbon compound catabolism; Putative enzymes	0.336361	0.0453692	0.5035	0.00612413	0.267312	0.179627	0.294947	0.059364	0.393414	0.0174799	-0.0522534	0.846049	-0.0796896	0.806168
PA14_10850	PA4100	NA	dehydrogenase	GO:0055114	NA	Putative enzymes	0.124085	0.325517	0.0332475	0.835874	-0.10132	0.533577	-0.408352	0.00126197	-0.144535	0.233656	-0.234103	0.112128	-0.261542	0.134509
PA14_10870	PA4099	NA	hypothetical protein	GO:0006810	NA	Transport of small molecules	-0.0219193	0.943644	0.0308818	0.928263	-0.128148	0.722093	-0.603412	0.0212107	-0.148214	0.582469	-0.158047	0.664261	0.0430375	0.937954
PA14_10890	PA4098	NA	short-chain dehydrogenase	NA	NA	Putative enzymes	0.289768	0.308691	0.188624	0.569732	-0.27303	0.456904	-0.562547	0.0457825	-0.153665	0.603691	-0.303707	0.397728	-0.178234	0.71695
PA14_10900	PA4097	NA	alcohol dehydrogenase	GO:0055114	Butanoate metabolism	Putative enzymes	0.238584	0.470521	0.118841	0.774536	0.0303756	0.950081	-0.627771	0.0555079	-0.411184	0.223084	-0.390221	0.329804	-0.0762944	0.905217
PA14_10910	PA4096	NA	major facilitator transporter	GO:0055085	NA	Transport of small molecules	0.530286	0.00160484	0.452938	0.00817161	0.256941	0.169115	-0.242062	0.100479	-0.0116493	0.947702	-0.17326	0.390953	0.0519739	0.874679
PA14_10920	PA4095	NA	hypothetical protein	NA	Microbial metabolism in diverse environments	Putative enzymes	0.251659	0.597248	-0.105081	0.863781	-0.269291	0.677729	-1.02767	0.0454817	-0.559658	0.274772	-0.0954499	0.895334	-0.842618	0.193786
PA14_10940	PA4094	NA	AraC family transcriptional regulator	GO:0006355	NA	Transcriptional regulators	-0.00436061	0.983123	-0.0655167	0.759302	-0.178642	0.403077	-0.276446	0.0821653	-0.208015	0.209578	-0.02005	0.943241	-0.00913837	0.981843
PA14_10950	PA4093	NA	hypothetical protein	NA	NA	Hypothetical, unclassified, unknown	-0.324446	0.448243	-0.567397	0.232862	-1.02987	0.0462784	-0.13942	0.734478	0.587542	0.130628	0.0207207	0.976294	0.165872	0.823284
PA14_10960	NA	NA	ferredoxin oxidoreductase subunit	GO:0055114	Microbial metabolism in diverse environments, Aminobenzoate degradation	Carbon compound catabolism; Putative enzymes	-0.0890259	0.592613	-0.112624	0.536472	-0.124159	0.543142	-0.46027	0.00357486	-0.0890288	0.574923	-0.0142844	0.95581	-0.152877	0.541727
PA14_10970	NA	NA	flavodoxin reductase	GO:0055114	NA	Carbon compound catabolism; Energy metabolism	0.0374803	0.890761	-0.213766	0.433315	-0.296754	0.310265	-1.36228	1.15493e-05	-0.253582	0.296527	-0.400032	0.148447	-0.0738504	0.87626
PA14_10980	NA	NA	hypothetical protein	GO:0006355	NA	Transcriptional regulators; Hypothetical, unclassified, unknown	0.135124	0.417967	-0.0662814	0.744594	-0.0556533	0.811967	-0.823886	1.39769e-05	-0.449312	0.00684994	-0.0518365	0.841654	0.0840242	0.785383
PA14_10990	PA4092	hpaC	4-hydroxyphenylacetate 3-monooxygenase small subunit	GO:0042537, GO:0055114	Tyrosine metabolism, Degradation of aromatic compounds, Microbial metabolism in diverse environments	Carbon compound catabolism	-0.313274	0.336694	-0.563517	0.118387	-0.34176	0.397335	-0.406276	0.193587	-0.141862	0.676407	-0.0184223	0.972559	0.055607	0.932325
PA14_11000	PA4091	hpaA	4-hydroxyphenylacetate 3-monooxygenase large chain	GO:0055114, GO:0010124, GO:0008152	Degradation of aromatic compounds, Tyrosine metabolism, Microbial metabolism in diverse environments	Carbon compound catabolism	0.437227	0.0279602	0.229821	0.293331	0.135092	0.608165	-0.423708	0.0278007	0.185405	0.341643	0.304308	0.197382	-0.0207175	0.964836
PA14_11010	PA4090	NA	hypothetical protein	NA	NA	Hypothetical, unclassified, unknown	0.125477	0.54527	-0.228604	0.296175	-0.190473	0.450735	-0.2109	0.252365	-0.151848	0.438091	0.191935	0.453819	-0.15489	0.64811
PA14_11020	PA4089	NA	3-ketoacyl-ACP reductase	NA	Biosynthesis of unsaturated fatty acids, Biotin metabolism, Fatty acid metabolism, Fatty acid biosynthesis, Metabolic pathways	Putative enzymes	0.208962	0.490624	-0.0206465	0.957517	-0.0244434	0.956793	-0.720182	0.0163904	-0.244646	0.417447	0.0515761	0.916684	0.130723	0.816157
PA14_11030	PA4088	NA	aminotransferase	NA	Porphyrin and chlorophyll metabolism, Metabolic pathways, Biosynthesis of secondary metabolites	Transport of small molecules	0.242517	0.405894	0.410077	0.184062	0.0727569	0.860753	-0.524877	0.0669168	-0.407882	0.171587	0.0357067	0.938054	0.266579	0.561241
PA14_11050	PA4087	NA	hypothetical protein	NA	NA	Hypothetical, unclassified, unknown	0.771266	0.0419348	0.710795	0.0885023	0.759513	0.0855163	-0.099696	0.808981	0.106146	0.811259	0.781618	0.0688976	0.549024	0.312457
PA14_11060	PA4086	cupB1	fimbrial subunit CupB1	GO:0007155	NA	Motility & Attachment	0.227179	0.479441	0.182469	0.627131	0.149144	0.730161	0.0794572	0.798004	-0.275222	0.405607	0.0499606	0.923361	-0.0324775	0.963507
PA14_11070	PA4085	cupB2	chaperone CupB2	GO:0071555, GO:0043711, GO:0061077	NA	Motility & Attachment	0.112503	0.825152	0.19601	0.728061	0.477578	0.390582	-0.365108	0.42661	-0.163709	0.744609	0.327902	0.579395	0.0663526	0.943161
PA14_11080	PA4084	cupB3	usher CupB3	GO:0006810	NA	Motility & Attachment	-0.287489	0.137977	-0.300171	0.150853	-0.189191	0.438319	-1.25243	5.64263e-07	-1.3279	5.30741e-07	0.0940762	0.742202	0.119087	0.726318
PA14_11090	PA4083	cupB4	chaperone CupB4	GO:0043711, GO:0061077, GO:0071555	NA	Motility & Attachment	0.160683	0.764499	0.616738	0.23197	0.499891	0.394585	-0.739421	0.160613	0.24766	0.63276	0.250789	0.70407	0.505498	0.460871
PA14_11100	PA4082	cupB5	adhesive protein CupB5	NA	NA	Motility & Attachment	0.0294661	0.837101	-0.0150007	0.928263	-0.155546	0.313872	-0.52421	0.000120212	-0.302953	0.0159314	-0.158434	0.313744	-0.11877	0.569503
PA14_11110	PA4081	cupB6	fimbrial protein cupB6	GO:0007155	NA	Motility & Attachment	0.406281	0.0373969	0.21614	0.319361	0.0943288	0.728556	-0.0711417	0.712114	0.142479	0.471581	-0.0251218	0.93758	0.0971647	0.792116
PA14_11120	PA4080	NA	response regulator	GO:0006355, GO:0000160	Two-component system	Two-component regulatory systems	-0.0655638	0.677763	-0.0127896	0.946504	-0.146081	0.426762	-0.160197	0.235883	-0.573049	0.000336015	-0.00480593	0.984883	-0.0673102	0.811725
PA14_11130	PA4079	NA	short chain dehydrogenase	NA	NA	Putative enzymes	-0.0645498	0.649774	-0.0712397	0.65092	-0.168188	0.29402	-0.223326	0.0684032	-0.156136	0.221252	-0.130917	0.44095	-0.137756	0.509135
PA14_11140	PA4078	NA	nonribosomal peptide synthetase	GO:0008152	NA	Biosynthesis of cofactors, prosthetic groups and carriers	0.0299239	0.833461	-0.0116831	0.943423	-0.162323	0.289299	-0.731123	1.46285e-06	-0.454539	0.000600431	-0.0236313	0.912031	0.0734583	0.749537
PA14_11150	PA4077	NA	transcriptional regulator	NA	NA	Transcriptional regulators	-0.0111954	0.969199	0.388187	0.149741	0.0445129	0.90232	0.529173	0.0246518	-0.184482	0.481006	-0.186995	0.579395	0.00371027	0.994307
PA14_11160	PA4076	NA	hypothetical protein	NA	NA	Hypothetical, unclassified, unknown	-0.174441	0.590785	-0.328321	0.345064	-0.189101	0.643196	-0.273795	0.349043	-0.378472	0.23065	-0.19644	0.633997	-0.187851	0.714238
PA14_11170	PA4075	NA	hypothetical protein	NA	NA	Hypothetical, unclassified, unknown	0.110673	0.328786	0.154087	0.201137	0.0574942	0.708621	-0.338988	0.0021263	-0.291531	0.00839572	-0.388915	0.00417907	-0.145608	0.392591
PA14_11180	PA4074	NA	transcriptional regulator	GO:0006355	NA	Transcriptional regulators	0.261663	0.172278	0.222958	0.291669	0.056152	0.840246	-0.0656804	0.724836	0.108634	0.576544	-0.0733998	0.804727	0.0404932	0.916874
PA14_11190	PA4073	NA	aldehyde dehydrogenase	GO:0055114, GO:0008152	Microbial metabolism in diverse environments, Styrene degradation, Phenylalanine metabolism, Metabolic pathways	Putative enzymes	-0.191622	0.379979	0.0652389	0.81193	-0.139417	0.62439	-0.35167	0.0842482	-0.100189	0.650164	-0.445382	0.0732883	-0.218642	0.515288
PA14_11210	PA4072	NA	amino acid permease	GO:0003333	NA	Transport of small molecules	0.0930576	0.613691	0.333237	0.0696682	0.219095	0.29412	-0.255732	0.114768	-0.0940969	0.592332	-0.121291	0.60886	0.153209	0.587471
PA14_11230	PA4071	NA	hypothetical protein	NA	NA	Hypothetical, unclassified, unknown	0.235452	0.537082	-0.160658	0.738329	-0.00572351	0.992309	-0.0265891	0.945392	0.067164	0.874013	-0.0855393	0.883155	-0.237672	0.705718
PA14_11240	PA4070	NA	DNA-binding transcriptional activator FeaR	GO:0006355	NA	Transcriptional regulators	0.352232	0.0539761	0.221588	0.270881	0.133349	0.582305	-0.235215	0.17403	-0.195683	0.285002	-0.0998843	0.706803	0.165976	0.580958
PA14_11250	PA4069	NA	hypothetical protein	NA	Polyketide sugar unit biosynthesis, Streptomycin biosynthesis, Metabolic pathways, Biosynthesis of antibiotics	Cell wall / LPS / capsule	0.255816	0.00960262	0.212074	0.0378453	0.0662288	0.600618	-0.132824	0.129889	-0.0945074	0.304945	-0.0361263	0.810427	0.0162171	0.938684
PA14_11260	PA4068	NA	epimerase	NA	Amino sugar and nucleotide sugar metabolism, Metabolic pathways, Galactose metabolism	Central intermediary metabolism	0.0054875	0.961016	0.0196255	0.873995	0.155414	0.17093	0.0807824	0.356305	-0.0779085	0.403138	-0.0477084	0.738488	-0.00318189	0.989449
PA14_11270	PA4067	oprG	outer membrane protein OprG precursor	GO:0055085	NA	Membrane proteins	-0.7863	0.210079	-0.470745	0.503358	0.543511	0.49294	0.625542	0.266844	-0.705476	0.234865	0.917277	0.225901	0.608867	0.54833
PA14_11280	PA4066	NA	hypothetical protein	NA	NA	Fatty acid and phospholipid metabolism	-2.54763	0.0273797	-1.01331	0.385572	-2.51181	0.0585391	-2.59903	0.0172444	-1.07811	0.288331	0.424854	0.790893	-1.78166	0.260058
PA14_11290	PA4065	NA	permease	NA	NA	Membrane proteins	-3.09632	0.0318605	-1.09703	0.450783	-3.01836	0.0684507	-3.43521	0.0138062	-1.27423	0.30733	0.315769	0.879603	-2.27918	0.246522
PA14_11310	PA4064	NA	ABC transporter ATP-binding protein	NA	NA	Transport of small molecules	-2.89855	0.0253291	-1.07406	0.404939	-2.90785	0.0509807	-2.9471	0.0164248	-1.19522	0.285519	0.354164	0.846049	-2.40196	0.168638
PA14_11320	PA4063	NA	hypothetical protein	NA	NA	Hypothetical, unclassified, unknown	-4.20638	0.0239066	-1.26052	0.473513	-4.00721	0.0577231	-4.22176	0.0165017	-1.22628	0.416114	0.393901	0.877062	-3.29567	0.175076
PA14_11330	PA4062	NA	hypothetical protein	NA	NA	Hypothetical, unclassified, unknown	-0.119677	0.610693	0.38438	0.0994554	-0.272398	0.309796	0.0724167	0.72923	0.227999	0.280893	0.0540226	0.879603	-0.446798	0.146671
PA14_11340	PA4061	NA	thioredoxin	GO:0006662, GO:0045454	NA	Energy metabolism	0.161189	0.269227	0.481394	0.00273855	-0.169403	0.345931	0.287826	0.032886	0.368201	0.00975288	0.0712033	0.742202	-0.236292	0.262819
PA14_11350	PA4060	NA	hypothetical protein	NA	NA	Hypothetical, unclassified, unknown	-0.152145	0.406904	-0.000323402	0.998404	-0.142613	0.542515	0.0315274	0.856376	0.228263	0.18426	-0.0741313	0.788711	-0.284736	0.273321
PA14_11370	PA4058	NA	lipoprotein	NA	NA	Fatty acid and phospholipid metabolism	-0.131641	0.458666	-0.192733	0.310521	-0.10651	0.643998	0.184954	0.2424	0.172179	0.30165	-0.424375	0.0356583	-0.440594	0.0578626
PA14_11380	PA4057	nrdR	transcriptional regulator NrdR	GO:0045892, GO:0051354	NA	Hypothetical, unclassified, unknown	0.350969	0.00415727	0.414762	0.00160604	0.173021	0.215601	0.588382	8.92571e-06	0.794211	2.71848e-07	-0.0512458	0.775472	-0.140129	0.435232
PA14_11400	PA4056	ribD	riboflavin-specific deaminase/reductase	GO:0055114, GO:0009231	Quorum sensing, Biosynthesis of secondary metabolites, Metabolic pathways, Riboflavin metabolism	Antibiotic resistance and susceptibility	0.0292837	0.744167	0.158118	0.0680849	-0.055122	0.60897	0.597949	3.60754e-08	0.655396	2.17592e-08	-0.233126	0.0161042	-0.142191	0.222903
PA14_11410	PA4055	ribC	riboflavin synthase subunit alpha	GO:0055114	Riboflavin metabolism, Metabolic pathways, Biosynthesis of secondary metabolites	Biosynthesis of cofactors, prosthetic groups and carriers	0.0127849	0.932208	-0.1347	0.344565	0.209727	0.168254	0.247623	0.0385337	0.240721	0.0522714	-0.405014	0.00837523	-0.418902	0.0140073
PA14_11420	PA4054	ribB	bifunctional 3,4-dihydroxy-2-butanone 4-phosphate synthase/GTP cyclohydrolase II-like protein	GO:0009231, GO:0033215	Riboflavin metabolism, Metabolic pathways, Biosynthesis of secondary metabolites	Biosynthesis of cofactors, prosthetic groups and carriers	-0.185671	0.148829	-0.24854	0.0708266	-0.00452343	0.98101	0.311353	0.0107222	0.301212	0.0161307	-0.364161	0.0168066	-0.439017	0.00952405
PA14_11430	PA4053	ribH	6,7-dimethyl-8-ribityllumazine synthase	GO:0009231	Riboflavin metabolism, Biosynthesis of secondary metabolites, Metabolic pathways	Biosynthesis of cofactors, prosthetic groups and carriers	0.339204	0.0358855	0.219335	0.207688	0.110747	0.603214	1.20755	2.90613e-08	1.13424	1.59795e-07	-0.213646	0.283633	-0.126947	0.646481
PA14_11450	PA4052	nusB	transcription antitermination protein NusB	GO:0006355, GO:0006353, GO:0031554	NA	Transcription, RNA processing and degradation	0.349506	0.0150828	0.158721	0.305002	-0.00717895	0.974389	1.09067	1.68175e-08	1.01543	1.094e-07	-0.249126	0.136788	-0.0871455	0.727449
PA14_11460	PA4051	thiL	thiamine monophosphate kinase	GO:0009228	Thiamine metabolism, Metabolic pathways	Biosynthesis of cofactors, prosthetic groups and carriers; Hypothetical, unclassified, unknown	0.24577	0.0845197	0.111151	0.495088	0.316926	0.0559013	1.12973	1.26542e-08	1.05033	8.30911e-08	-0.258079	0.128361	-0.103771	0.67729
PA14_11470	PA4050	pgpA	phosphatidylglycerophosphatase A	GO:0006629	Metabolic pathways, Glycerophospholipid metabolism	Fatty acid and phospholipid metabolism	-0.0845439	0.642468	-0.0834879	0.683669	-0.0894016	0.69947	0.729453	5.47178e-05	0.775628	4.03063e-05	-0.541181	0.00742471	-0.377737	0.107441
PA14_11480	PA4049	NA	hypothetical protein	NA	NA	Hypothetical, unclassified, unknown	-0.341818	0.186839	-0.273329	0.332042	-0.106604	0.763364	-0.695513	0.00605271	-0.732735	0.00528458	-0.296595	0.3659	0.238946	0.576565
PA14_11490	PA4048	NA	hypothetical protein	GO:0006508	NA	Hypothetical, unclassified, unknown	0.0249218	0.914202	0.0805081	0.742557	0.194417	0.431038	0.948541	1.40684e-05	0.710751	0.00055254	-0.15201	0.569906	-0.0262073	0.951023
PA14_11510	PA4047	ribA	GTP cyclohydrolase II	GO:0009231	Quorum sensing, Metabolic pathways, Riboflavin metabolism, Biosynthesis of secondary metabolites	Biosynthesis of cofactors, prosthetic groups and carriers	0.443246	0.00214924	0.364581	0.0130394	0.236957	0.141103	1.40489	2.028e-10	1.14436	1.34452e-08	0.120901	0.502433	0.0184948	0.950228
PA14_11520	PA4046	NA	hypothetical protein	NA	NA	Hypothetical, unclassified, unknown	0.399079	0.0160534	0.281613	0.10627	0.266867	0.166546	1.5272	8.80519e-10	1.31939	2.15101e-08	0.170662	0.4135	0.0690633	0.828113
PA14_11530	PA4045	NA	hypothetical protein	NA	ABC transporters	Transport of small molecules	0.394967	0.00960744	0.399108	0.0125705	0.363739	0.0333202	1.36565	1.17014e-09	1.2903	8.3905e-09	-0.138882	0.475748	-0.133834	0.586823
PA14_11550	PA4044	dxs	1-deoxy-D-xylulose-5-phosphate synthase	GO:0016114, GO:0008152	Metabolic pathways, Terpenoid backbone biosynthesis, Thiamine metabolism, Biosynthesis of secondary metabolites, Biosynthesis of antibiotics	Biosynthesis of cofactors, prosthetic groups and carriers	0.435949	7.01805e-05	0.32304	0.00210269	0.197797	0.0711643	1.17978	8.73513e-12	0.928784	1.16819e-09	-0.0698923	0.59017	-0.0718367	0.661135
PA14_11560	PA4043	ispA	geranyltranstransferase	GO:0008299	Metabolic pathways, Biosynthesis of antibiotics, Biosynthesis of secondary metabolites, Terpenoid backbone biosynthesis	Biosynthesis of cofactors, prosthetic groups and carriers	0.0264594	0.864851	0.042903	0.804519	0.0250923	0.899904	-0.335094	0.0100264	-0.82179	1.62229e-06	-0.161626	0.345577	-0.101513	0.664824
PA14_11570	PA4042	xseB	exodeoxyribonuclease VII small subunit	GO:0006308	Mismatch repair	DNA replication, recombination, modification and repair	0.209119	0.246244	0.299281	0.121563	-0.0109447	0.967736	-0.344196	0.0481644	-0.461491	0.0135704	-0.304849	0.152028	-0.206827	0.450225
PA14_11580	PA4041	NA	hypothetical protein	NA	NA	Putative enzymes	0.121277	0.476486	0.165394	0.361936	0.205764	0.304312	-0.0307773	0.846809	-0.0978942	0.548021	-0.152342	0.482291	-0.229037	0.348691
PA14_11590	PA4040	NA	hypothetical protein	NA	NA	Hypothetical, unclassified, unknown	0.128754	0.421296	0.125221	0.480778	0.0642248	0.768012	-0.675725	8.49715e-05	-0.636073	0.000247871	0.119126	0.574686	0.193009	0.416703
PA14_11600	PA4039	NA	ABC transporter	NA	NA	Transport of small molecules	0.206048	0.112199	0.128599	0.370997	-0.0402798	0.830309	-0.535141	0.000113838	-0.782742	1.74588e-06	-0.0126512	0.954645	0.0911486	0.690147
PA14_11610	PA4038	NA	ABC transporter permease	GO:0006810	NA	Transport of small molecules	0.328098	0.253981	0.207048	0.541391	0.263764	0.474154	-0.416903	0.14767	-0.444722	0.14606	0.153113	0.706803	0.20825	0.664824
PA14_11620	PA4037	NA	ABC transporter	NA	NA	Transport of small molecules	0.270915	0.159341	0.152718	0.495088	-0.0277221	0.925099	-0.505248	0.0107084	-0.533476	0.010411	-0.0175612	0.955839	-0.035068	0.932615
PA14_11630	PA4036	NA	two-component sensor	GO:0007165, GO:0016310	NA	Two-component regulatory systems	-0.141612	0.0819072	-0.138264	0.113046	-0.209204	0.0266526	-0.624819	2.3003e-08	-0.341985	0.000124231	-0.188471	0.0508425	-0.159375	0.167269
PA14_11650	PA4035	NA	hypothetical protein	NA	NA	Hypothetical, unclassified, unknown	-0.0366745	0.795291	-0.0225625	0.891546	-0.136926	0.386915	-0.357158	0.00406115	-0.304041	0.0151423	-0.202219	0.181174	-0.0802715	0.71695
PA14_11660	PA4034	aqpZ	aquaporin Z	GO:0006833, GO:0006810, GO:0055085	NA	Transport of small molecules	0.466986	0.00790348	0.320044	0.0822655	0.137585	0.539145	0.758809	4.19137e-05	0.290045	0.0831975	-0.166438	0.45221	-0.0996561	0.747782
PA14_11670	PA4033	NA	hypothetical protein	NA	NA	Hypothetical, unclassified, unknown	0.551741	0.0358999	0.504099	0.0743765	0.203728	0.556845	0.547508	0.0283094	0.27803	0.290555	0.109313	0.786727	0.0976637	0.852954
PA14_11680	PA4032	NA	two-component regulator	GO:0006355, GO:0000160	NA	Two-component regulatory systems	0.211753	0.0552599	0.0664602	0.609322	-0.150975	0.259153	0.180174	0.0768623	0.097452	0.363458	-0.114458	0.421808	-0.152577	0.354045
PA14_11690	PA4031	ppa	inorganic pyrophosphatase	GO:0006796	Oxidative phosphorylation	Energy metabolism	-0.243433	0.173906	-0.20244	0.298372	-0.258221	0.226173	0.508997	0.00345153	0.539698	0.00274951	-0.586713	0.00663632	-0.466838	0.0560253
PA14_11700	PA4030	NA	hypothetical protein	NA	NA	Hypothetical, unclassified, unknown	0.289091	0.177348	0.302073	0.19086	0.0634235	0.838426	1.18732	2.70498e-06	0.751231	0.000781904	-0.285743	0.27859	-0.264695	0.418199
PA14_11720	PA4029	NA	hypothetical protein	NA	NA	Membrane proteins	0.158449	0.470056	0.220424	0.345974	0.0636993	0.837208	1.4154	1.55459e-07	0.940413	6.21153e-05	-0.118683	0.69862	-0.267597	0.408805
PA14_11730	NA	NA	protein kinase	NA	NA	Translation, post-translational modification, degradation	-0.00614208	0.970033	0.108935	0.500445	-0.0774985	0.689252	0.325594	0.0149923	0.140068	0.309035	0.0292272	0.902055	-0.0453268	0.875267
PA14_11740	PA4027	NA	hypothetical protein	NA	NA	Hypothetical, unclassified, unknown	-0.0878556	0.599451	-0.138919	0.433248	-0.291118	0.115773	0.301033	0.0387863	0.123418	0.420495	0.058375	0.811065	0.0620351	0.842336
PA14_11750	PA4026	NA	acetyltransferase	NA	NA	Putative enzymes	-0.020759	0.895854	-0.244609	0.0975425	-0.190961	0.247321	0.404062	0.00258041	0.164589	0.212217	-0.00252645	0.991424	0.024263	0.935945
PA14_11760	PA4025	NA	ethanolamine ammonia-lyase small subunit	GO:0006520	Glycerophospholipid metabolism, Metabolic pathways	Central intermediary metabolism; Hypothetical, unclassified, unknown	-0.510473	0.00774924	-0.582193	0.00451355	-0.284238	0.192486	0.570464	0.00160901	-0.0681288	0.716109	-0.20849	0.370181	-0.278756	0.302959
PA14_11770	PA4024	eutB	ethanolamine ammonia-lyase large subunit	GO:0006520	Metabolic pathways, Glycerophospholipid metabolism	Central intermediary metabolism	-0.423087	0.0212157	-0.476444	0.0155274	-0.267939	0.212956	0.632373	0.000507458	-0.287055	0.100385	-0.152546	0.524337	-0.175189	0.549287
PA14_11790	PA4023	NA	amino acid transporter	GO:0003333	NA	Transport of small molecules	-0.40635	0.152723	-0.439029	0.152365	0.171122	0.647233	1.29717	3.78391e-05	0.160892	0.563898	-0.360187	0.301731	-0.476806	0.240728
PA14_11810	PA4022	NA	aldehyde dehydrogenase	GO:0008152, GO:0055114	Glycolysis / Gluconeogenesis, Pyruvate metabolism, Biosynthesis of secondary metabolites, Metabolic pathways, Microbial metabolism in diverse environments	Putative enzymes	-0.44079	0.16395	-0.696986	0.0420877	-0.0806718	0.857947	1.43564	7.10512e-05	-0.154282	0.620449	-0.222653	0.608957	-0.391527	0.417766
PA14_11830	PA4021	NA	transcriptional regulator	GO:0006355	NA	Transcriptional regulators	-0.166688	0.109532	-0.191444	0.0857114	-0.0388726	0.790908	0.321034	0.001767	0.27337	0.00776074	0.0975183	0.475809	0.0925999	0.59461
PA14_11845	PA4020	mpl	UDP-N-acetylmuramate:L-alanyl-gamma-D-glutamyl- meso-diaminopimelate ligase	GO:0071555, GO:0009252, GO:0071236, GO:0009058	NA	Cell wall / LPS / capsule; Hypothetical, unclassified, unknown	0.239916	0.00948115	0.217601	0.0237386	0.0501723	0.684378	0.543689	6.50147e-07	0.439634	1.89374e-05	-0.0688551	0.575923	-0.0760427	0.6169
PA14_11860	PA4019	NA	aromatic acid decarboxylase	NA	Ubiquinone and other terpenoid-quinone biosynthesis, Metabolic pathways, Biosynthesis of secondary metabolites	Putative enzymes	0.0807086	0.499139	0.11971	0.343879	0.0362153	0.827255	0.412927	0.000420584	0.409033	0.000633161	0.0861656	0.583623	0.0024643	0.992617
PA14_11880	PA4018	NA	hypothetical protein	NA	NA	Hypothetical, unclassified, unknown	0.0212719	0.886068	-0.0187962	0.912623	0.093039	0.582305	0.345563	0.00527265	0.056401	0.66241	0.0496531	0.804433	0.0305295	0.907524
PA14_11890	PA4017	NA	hypothetical protein	NA	NA	Hypothetical, unclassified, unknown	-0.202308	0.0814193	-0.129286	0.310441	-0.0133878	0.941631	0.108915	0.305442	-0.369674	0.00188386	0.0410868	0.824266	0.126541	0.488408
PA14_11900	PA4016	NA	hypothetical protein	GO:0006508	NA	Hypothetical, unclassified, unknown	0.0918548	0.366133	0.0374338	0.765645	-0.0121218	0.937305	-0.0213412	0.823923	-0.0907492	0.346931	-0.145614	0.228825	-0.201396	0.151141
PA14_11910	PA4015	NA	hypothetical protein	NA	NA	Hypothetical, unclassified, unknown	-0.39452	0.0448738	-0.614634	0.00470014	-0.296169	0.202721	-0.45405	0.0147801	-0.869311	8.46714e-05	0.0969002	0.738273	0.377688	0.171698
PA14_11920	PA4014	NA	hypothetical protein	NA	NA	Hypothetical, unclassified, unknown	0.478372	0.00077279	0.377953	0.00826348	0.249549	0.104619	0.506636	0.00021739	0.465758	0.000725725	-0.111021	0.528491	-0.0636631	0.801022
PA14_11930	PA4013	NA	hypothetical protein	NA	NA	Membrane proteins	0.549809	0.000123932	0.527292	0.000307223	0.293129	0.0434375	0.812429	2.49956e-07	0.727509	2.27934e-06	-0.0291755	0.887497	-0.137106	0.486148
PA14_11940	PA4012	NA	hypothetical protein	NA	NA	Hypothetical, unclassified, unknown	0.156459	0.10084	0.143702	0.161241	0.140809	0.216436	0.267825	0.00391158	0.245047	0.00925863	-0.202329	0.072303	-0.0883469	0.578293
PA14_11960	PA4011	NA	hypothetical protein	NA	Peptidoglycan biosynthesis	Hypothetical, unclassified, unknown	0.0647	0.481141	0.0948644	0.328817	-0.0494101	0.684888	0.172687	0.0357163	0.35227	0.000205456	-0.106205	0.342802	-0.0242736	0.895118
PA14_11970	PA4010	NA	3-methyladenine DNA glycosylase	GO:0006284	Base excision repair	Putative enzymes	0.211826	0.116618	0.223134	0.123356	0.0745326	0.688369	0.42985	0.00137394	0.427894	0.00187619	-0.247338	0.123297	-0.0364659	0.895882
PA14_11980	PA4009	NA	hypothetical protein	GO:0032259	NA	Putative enzymes	0.296096	0.0993561	0.0843343	0.702794	-0.0201153	0.943548	0.244071	0.143875	0.101306	0.579258	0.000855753	0.997668	0.0555562	0.882813
PA14_11990	PA4008	NA	hydrolase	NA	NA	Putative enzymes	0.185528	0.1791	0.258831	0.0789283	-0.0610768	0.750616	0.0382405	0.774276	0.320398	0.0179931	-0.0435044	0.843235	0.106974	0.648943
PA14_12010	PA4007	proA	gamma-glutamyl phosphate reductase	GO:0055114, GO:0006561, GO:0008152	Carbapenem biosynthesis, Biosynthesis of antibiotics, Arginine and proline metabolism, Biosynthesis of secondary metabolites, Metabolic pathways, Biosynthesis of amino acids	Amino acid biosynthesis and metabolism	0.18653	0.119566	0.115306	0.386326	-0.021953	0.900913	0.954769	1.13023e-08	0.800109	3.33446e-07	-0.193629	0.179739	-0.164773	0.356872
PA14_12020	PA4006	nadD	nicotinic acid mononucleotide adenylyltransferase	GO:0009435, GO:0009058	Metabolic pathways, Nicotinate and nicotinamide metabolism	Biosynthesis of cofactors, prosthetic groups and carriers	0.122211	0.261118	0.110012	0.356013	0.0842395	0.550083	0.668398	4.86502e-07	0.644268	1.49858e-06	-0.280275	0.0285639	-0.178105	0.256692
PA14_12030	PA4005	NA	hypothetical protein	NA	NA	Hypothetical, unclassified, unknown	0.0752094	0.69489	0.204405	0.288489	-0.0425783	0.865906	0.859687	1.20356e-05	0.768072	7.32405e-05	-0.422563	0.0424878	-0.131267	0.664466
PA14_12050	PA4004	NA	rRNA large subunit methyltransferase	GO:0006364	NA	Hypothetical, unclassified, unknown	-0.0382178	0.806135	0.0406242	0.819355	0.00492681	0.98101	0.755539	2.95946e-06	0.741341	6.38455e-06	-0.252704	0.124998	-0.296086	0.127988
PA14_12060	PA4003	pbpA	penicillin-binding protein 2	GO:0042546	beta-Lactam resistance, Peptidoglycan biosynthesis	Cell wall / LPS / capsule	0.253956	0.0430611	0.21138	0.113741	0.201812	0.17361	0.907481	4.64254e-08	1.00435	2.47483e-08	-0.147011	0.35496	-0.0686183	0.76876
PA14_12070	PA4002	rodA	rod shape-determining protein	GO:0042546, GO:0051301, GO:0007049, GO:0008360	NA	Cell wall / LPS / capsule	0.164619	0.161433	0.259948	0.03788	0.202702	0.144275	0.623535	4.18443e-06	0.689879	1.82272e-06	-0.160756	0.265521	-0.0397375	0.871794
PA14_12080	PA4001	sltB1	soluble lytic transglycosylase B	GO:0009252	NA	Cell wall / LPS / capsule	0.272446	0.0160017	0.236831	0.0451053	0.189251	0.149193	0.552291	9.63165e-06	0.475687	8.84913e-05	-0.0876829	0.562191	-0.0934459	0.618904
PA14_12090	PA4000	NA	RlpA family lipoprotein	NA	NA	Hypothetical, unclassified, unknown	0.266421	0.00424837	0.267683	0.00583334	0.0933306	0.402711	0.611997	9.91028e-08	0.543741	1.06162e-06	-0.124749	0.252381	-0.116202	0.391102
PA14_12100	PA3999	dacC	D-ala-D-ala-carboxypeptidase	GO:0009252, GO:0006508	Peptidoglycan biosynthesis, Metabolic pathways	Cell wall / LPS / capsule	-0.0185319	0.876125	0.0330054	0.801966	-0.0287703	0.847247	0.817542	1.07347e-08	0.807913	3.09254e-08	-0.135436	0.287207	-0.0728048	0.687074
PA14_12110	PA3998	NA	hypothetical protein	NA	NA	Hypothetical, unclassified, unknown	-0.00369242	0.985747	-0.142568	0.477227	-0.104258	0.662454	0.586184	0.000851427	0.361955	0.0333727	-0.286138	0.171778	-0.173216	0.542476
PA14_12120	PA3997	lipB	lipoate-protein ligase B	GO:0006464, GO:0009107	Metabolic pathways, Lipoic acid metabolism	Biosynthesis of cofactors, prosthetic groups and carriers	0.133483	0.150637	0.0926477	0.366073	0.127056	0.255992	0.568709	5.52853e-07	0.48931	7.53746e-06	-0.0124157	0.936503	-0.0708993	0.659744
PA14_12130	PA3996	lis	lipoyl synthase	GO:0009107, GO:0051188	Lipoic acid metabolism, Metabolic pathways	Biosynthesis of cofactors, prosthetic groups and carriers	-0.0382505	0.695868	-0.0274979	0.809843	0.000462093	0.996766	0.577368	2.62302e-07	0.413179	3.83625e-05	-0.0418945	0.757804	-0.0745449	0.625272
PA14_12140	PA3995	NA	transcriptional regulator	GO:0006355	NA	Transcriptional regulators	0.0597255	0.706232	0.00433593	0.981915	0.0298782	0.886202	-0.39661	0.00565237	-0.738603	2.089e-05	0.0167434	0.944132	0.0964679	0.704023
PA14_12150	PA3994	NA	epoxide hydrolase	NA	NA	Putative enzymes	0.0120757	0.957875	0.2484	0.237355	0.0914598	0.733228	-0.0907466	0.627682	-1.11649	1.00657e-05	-0.255178	0.281453	-0.340147	0.214768
PA14_12160	PA3992	NA	murein transglycosylase	NA	NA	Putative enzymes	0.286682	0.012447	0.160961	0.180418	0.128556	0.352711	-0.485932	5.77219e-05	-1.46594	1.66297e-11	-0.11156	0.444336	-0.0755121	0.70284
PA14_12170	PA3991	NA	hypothetical protein	NA	NA	Hypothetical, unclassified, unknown	0.265024	0.244494	0.501439	0.0382087	-0.0967773	0.762829	-0.422478	0.0588357	-1.10892	0.000106861	-0.0442504	0.907407	-0.162675	0.67729
PA14_12180	PA3990	NA	hypothetical protein	NA	NA	Hypothetical, unclassified, unknown	0.856566	0.000130593	0.651853	0.00288184	0.461422	0.0428792	0.391101	0.0346092	-0.191052	0.330897	-0.123205	0.66187	-0.00908559	0.984674
PA14_12200	PA3989	holA	DNA polymerase III subunit delta	GO:0006260	Mismatch repair, Purine metabolism, Homologous recombination, DNA replication, Pyrimidine metabolism, Metabolic pathways	DNA replication, recombination, modification and repair	0.0614034	0.588525	0.0696683	0.573054	0.0608617	0.676707	0.758724	5.81472e-08	0.442189	0.000128489	-0.074882	0.614938	-0.101131	0.56832
PA14_12210	PA3988	NA	hypothetical protein	GO:0043165, GO:0015921	NA	Hypothetical, unclassified, unknown	0.107615	0.370426	0.0623937	0.658769	0.0122513	0.946182	0.860935	4.10704e-08	0.407794	0.000828531	-0.0992862	0.53107	-0.0639953	0.770836
PA14_12230	PA3987	leuS	leucyl-tRNA synthetase	GO:0006418, GO:0006429	Aminoacyl-tRNA biosynthesis	Translation, post-translational modification, degradation	0.242317	0.00351551	0.17209	0.0405903	0.130509	0.162647	0.759118	5.58521e-10	0.328533	0.000122614	-0.0922993	0.358084	-0.068329	0.609441
PA14_12260	PA3986	NA	hypothetical protein	NA	NA	Hypothetical, unclassified, unknown	0.315958	0.125143	0.160175	0.494067	0.252391	0.314171	0.300058	0.112337	-1.43449	5.51423e-07	0.441236	0.0698302	0.331165	0.271676
PA14_12270	PA3985	NA	hypothetical protein	NA	NA	Hypothetical, unclassified, unknown	0.0455317	0.706299	0.0149505	0.920682	-0.0125364	0.942472	0.0186306	0.863631	-0.342269	0.00256707	-0.275963	0.03527	-0.216711	0.166175
PA14_12280	PA3984	lnt	apolipoprotein N-acyltransferase	GO:0006807, GO:0042158	NA	Cell wall / LPS / capsule	0.142503	0.102996	0.0752625	0.445556	0.023149	0.854584	0.0596479	0.460549	-0.0377478	0.668186	-0.35186	0.00117524	-0.168452	0.173151
PA14_12300	PA3983	NA	hypothetical protein	GO:0055114	NA	Adaptation, Protection	0.246416	0.0729831	0.258525	0.0779977	0.12439	0.481265	0.995185	4.95046e-08	0.815081	1.69115e-06	0.0835033	0.673082	0.0525574	0.851521
PA14_12310	PA3982	NA	metalloprotease	GO:0006364	NA	Hypothetical, unclassified, unknown	0.26127	0.056094	0.226069	0.123248	0.117582	0.505552	1.0207	3.07827e-08	0.6206	4.84946e-05	0.213787	0.193554	0.0885666	0.712481
PA14_12330	PA3981	NA	hypothetical protein	NA	NA	Adaptation, Protection	0.217391	0.0347204	0.152317	0.165803	0.0106616	0.946182	0.81612	1.08226e-08	0.537114	8.06162e-06	0.0407476	0.798796	0.075918	0.670347
PA14_12350	PA3980	NA	(dimethylallyl)adenosine tRNA methylthiotransferase	GO:0006400	NA	Hypothetical, unclassified, unknown	0.250355	0.0364121	0.248065	0.0507078	0.122692	0.412185	1.22631	2.10362e-10	1.01462	1.13259e-08	-0.130954	0.392025	-0.128073	0.497474
PA14_12360	PA3979	NA	hypothetical protein	NA	NA	Hypothetical, unclassified, unknown	0.309646	0.0384283	0.276126	0.0837159	0.0706746	0.732566	0.953756	2.98376e-07	0.774112	9.50987e-06	-0.111865	0.583623	-0.154023	0.520675
PA14_12370	PA3978	NA	hypothetical protein	NA	NA	Hypothetical, unclassified, unknown	0.513236	0.000571791	0.350727	0.0162878	0.366914	0.0193383	0.933343	1.05977e-07	0.768804	2.99609e-06	0.0157696	0.944132	0.00231496	0.994125
PA14_12390	PA3977	hemL	glutamate-1-semialdehyde aminotransferase	GO:0033014	Metabolic pathways, Porphyrin and chlorophyll metabolism, Biosynthesis of secondary metabolites	Biosynthesis of cofactors, prosthetic groups and carriers	0.161884	0.19725	0.0968939	0.495088	0.0355434	0.84423	1.18051	7.91591e-10	0.998966	2.58076e-08	-0.11051	0.505342	-0.0123644	0.966772
PA14_12400	PA3976	thiE	thiamine-phosphate pyrophosphorylase	GO:0009228	Thiamine metabolism, Metabolic pathways	Biosynthesis of cofactors, prosthetic groups and carriers; Hypothetical, unclassified, unknown	0.479402	0.000206049	0.313713	0.0118068	0.298321	0.0244672	0.988616	3.1311e-09	0.749882	4.58463e-07	-0.184271	0.180614	0.0468576	0.835902
PA14_12410	PA3975	thiD	phosphomethylpyrimidine kinase	GO:0009228	Thiamine metabolism, Metabolic pathways	Biosynthesis of cofactors, prosthetic groups and carriers	0.423077	0.000350065	0.34185	0.00356882	0.169821	0.178336	1.06852	2.8773e-10	0.844159	2.87883e-08	-0.0206054	0.908132	0.0440546	0.834355
PA14_12420	NA	NA	NA	NA	NA	NA	-0.0702869	0.567005	-0.0547729	0.697096	-0.127799	0.377078	-0.00349296	0.976924	0.0573051	0.620803	-0.0549407	0.752589	0.0179359	0.943161
PA14_12430	NA	NA	NA	NA	NA	NA	0.395968	0.000846048	0.249362	0.0330259	0.130983	0.329101	0.394499	0.000411299	0.565404	9.80366e-06	-0.121807	0.385312	-0.0189935	0.937699
PA14_12440	PA3973	NA	AcrR family transcriptional regulator	NA	NA	Transcriptional regulators	0.0690114	0.676398	0.116132	0.508049	-0.104022	0.607872	-0.185578	0.192633	-0.101995	0.505082	-0.134924	0.502027	0.0201786	0.951445
PA14_12450	PA3972	NA	acyl-CoA dehydrogenase	GO:0008152, GO:0055114	NA	Fatty acid and phospholipid metabolism	0.0577958	0.714738	0.0421025	0.82061	-0.0943042	0.625227	0.364116	0.00854495	0.282724	0.0435134	0.0531898	0.814021	0.12328	0.609441
PA14_12470	PA3971	NA	hypothetical protein	NA	NA	Hypothetical, unclassified, unknown	0.186753	0.443988	-0.0815829	0.793223	0.00934659	0.979974	0.183657	0.408932	0.276828	0.234382	-0.00755178	0.984903	0.118654	0.788658
PA14_12490	PA3970	NA	AMP nucleosidase	GO:0044209, GO:0009116	Purine metabolism	Nucleotide biosynthesis and metabolism	0.22121	0.0825765	0.172101	0.214033	0.178524	0.245767	0.238599	0.0447071	0.204365	0.0957272	0.291564	0.0529753	0.214156	0.245032
PA14_12530	PA3969	NA	hypothetical protein	NA	NA	Hypothetical, unclassified, unknown	0.412254	0.00369215	0.313044	0.0308268	0.267934	0.0892716	0.359868	0.00590672	0.299833	0.0232795	0.294664	0.0635488	0.0974496	0.678973
PA14_12540	PA3968	NA	pseudouridine synthase	GO:0009451, GO:0001522	NA	Transcription, RNA processing and degradation	0.132281	0.409988	0.210787	0.214099	-0.0430264	0.849663	0.220019	0.12619	0.0957151	0.538288	-0.331274	0.073033	-0.27234	0.225424
PA14_12550	PA3967	NA	hypothetical protein	NA	NA	Hypothetical, unclassified, unknown	0.207848	0.396205	0.180917	0.511631	0.0496563	0.886094	1.27839	4.18443e-06	1.1337	3.0687e-05	-0.229592	0.462843	-0.338061	0.340966
PA14_12560	PA3966	NA	hypothetical protein	NA	NA	Hypothetical, unclassified, unknown	0.714694	4.05932e-06	0.470122	0.000822076	0.346043	0.0155427	1.09027	2.327e-09	0.878512	1.34222e-07	0.319262	0.0290249	0.152652	0.421461
PA14_12570	PA3965	NA	transcription regulator AsnC	GO:0006355	NA	Transcriptional regulators	-0.170635	0.445796	-0.0564881	0.840149	-0.243984	0.365971	0.57248	0.0058803	0.350782	0.091185	0.0154315	0.965618	-0.0115768	0.981843
PA14_12590	PA3964	NA	hypothetical protein	NA	NA	Hypothetical, unclassified, unknown	0.231653	0.336719	0.401421	0.115014	0.0587783	0.864505	0.992714	8.3651e-05	1.57069	3.99234e-07	0.0953019	0.793194	0.0261004	0.96178
PA14_12610	PA3963	NA	transporter	GO:0055085, GO:0006812	NA	Transport of small molecules	0.240902	0.167595	0.144998	0.467266	0.0810161	0.737602	0.671176	0.000213753	0.644413	0.000475857	0.0991583	0.692773	0.104032	0.737865
PA14_12620	PA3962	NA	hypothetical protein	NA	NA	Hypothetical, unclassified, unknown	-0.00753857	0.964916	0.0551427	0.759662	-0.138673	0.447299	1.0251	5.57819e-08	0.0203673	0.896118	0.0798888	0.700499	0.155357	0.489691
PA14_12630	PA3961	NA	ATP-dependent helicase	NA	NA	DNA replication, recombination, modification and repair	0.413203	0.000209252	0.357848	0.00128599	0.29612	0.00971054	0.504328	7.07048e-06	0.570435	2.31091e-06	-0.0743876	0.583792	-0.04716	0.80624
PA14_12640	PA3960	NA	hypothetical protein	NA	NA	Hypothetical, unclassified, unknown	-0.071134	0.694973	-0.234768	0.19994	-0.190711	0.357181	0.025643	0.876811	0.136645	0.406075	-0.51209	0.00932696	-0.217757	0.377359
PA14_12650	PA3959	NA	hypothetical protein	NA	NA	Hypothetical, unclassified, unknown	0.1715	0.373796	0.118868	0.591473	0.108756	0.674283	-0.203325	0.248532	-0.00461813	0.983625	-0.0563898	0.853327	0.0836224	0.821434
PA14_12670	PA3958	NA	hypothetical protein	NA	NA	DNA replication, recombination, modification and repair	0.167355	0.0808491	0.157082	0.126049	-0.0753	0.549268	-0.288739	0.00230142	-0.311736	0.00156997	-0.103589	0.400417	-0.0349052	0.858792
PA14_12680	PA3957	NA	short chain dehydrogenase	NA	NA	Fatty acid and phospholipid metabolism	-0.334507	0.0225571	-0.331782	0.0331621	-0.0718603	0.717038	-1.01025	1.37655e-07	-1.24263	1.94346e-08	0.220184	0.20122	0.130228	0.584842
PA14_12690	PA3956	NA	hypothetical protein	NA	NA	Carbon compound catabolism	-0.639307	0.000524132	-0.407213	0.0238607	-0.268384	0.170813	-0.625695	0.000367908	-0.693511	0.000199762	-0.274937	0.156733	-0.271585	0.248096
PA14_12700	PA3955	NA	hypothetical protein	NA	NA	Hypothetical, unclassified, unknown	0.0149992	0.920091	0.0856	0.562847	-0.0240646	0.897474	-0.0578893	0.631342	0.26411	0.0320714	-0.0313079	0.879603	-0.0109688	0.970617
PA14_12710	PA3954	NA	hypothetical protein	GO:0055114	Sulfur metabolism	Biosynthesis of cofactors, prosthetic groups and carriers	-0.101226	0.652661	-0.311539	0.172804	-0.111592	0.696694	-0.433431	0.0323374	0.0627572	0.773515	-0.102832	0.734895	0.0593779	0.887885
PA14_12730	PA3953	NA	hypothetical protein	GO:0008152	NA	Amino acid biosynthesis and metabolism	0.194317	0.422468	0.445808	0.0770671	-0.0407851	0.907127	0.109336	0.633602	-0.153597	0.535621	0.0769648	0.835233	0.165045	0.682801
PA14_12740	PA3952	NA	hypothetical protein	NA	NA	Hypothetical, unclassified, unknown	1.91824	3.44144e-11	2.12669	6.07784e-12	0.75072	0.000193934	2.17842	3.41709e-12	1.11366	2.71308e-07	0.712925	0.000498879	0.710654	0.00077832
PA14_12750	PA3951	NA	hypothetical protein	NA	NA	Hypothetical, unclassified, unknown	0.820618	8.7426e-07	0.993005	6.60166e-08	0.200891	0.18666	1.33196	1.61076e-10	1.03369	2.25801e-08	0.187829	0.222076	0.121514	0.564595
PA14_12760	PA3950	NA	ATP-dependent RNA helicase	NA	NA	Transcription, RNA processing and degradation	0.289994	0.0266507	0.199014	0.152978	0.132547	0.415769	0.67898	5.12111e-06	0.705306	5.15098e-06	-0.174964	0.2741	-0.0903765	0.692496
PA14_12770	PA3949	NA	hypothetical protein	GO:0055114	NA	Hypothetical, unclassified, unknown	0.424635	0.00123338	0.287475	0.0280957	0.260598	0.0670305	0.4844	0.000152946	0.587533	2.42979e-05	-0.260618	0.070532	-0.0494355	0.83937
PA14_12780	PA3948	NA	two-component response regulator	GO:0006355, GO:0000160	Two-component system	Two-component regulatory systems	-0.0961774	0.286899	0.0402376	0.71294	0.114152	0.29385	0.227063	0.00805303	0.22117	0.0118009	-0.0849307	0.467848	0.111546	0.414899
PA14_12810	PA3947	NA	two-component response regulator	GO:0045892, GO:0000160	NA	Two-component regulatory systems	0.308995	0.102939	0.154396	0.477469	0.0356344	0.899275	0.141966	0.425137	-0.177274	0.349813	0.161332	0.523614	0.144036	0.658841
PA14_12820	PA3946	NA	two-component sensor	GO:0000160, GO:0016310, GO:0007165	Two-component system	Two-component regulatory systems	0.27264	0.115098	0.104437	0.612081	0.198525	0.355858	-0.132167	0.419521	0.0964916	0.582914	-0.158285	0.488436	0.0420337	0.905217
PA14_12840	PA3945	NA	acetyltransferase	NA	NA	Translation, post-translational modification, degradation	-0.151748	0.442916	-0.211576	0.313676	-0.0026158	0.992739	-0.4161	0.02162	-1.08833	5.21216e-06	0.213682	0.385404	0.471547	0.0775512
PA14_12850	PA3944	NA	acetyltransferase	NA	NA	Translation, post-translational modification, degradation	0.386196	0.0320101	0.347804	0.070553	0.202022	0.365491	0.828494	2.5658e-05	0.494602	0.00615057	0.225654	0.306731	0.290582	0.256833
PA14_12860	PA3943	NA	hypothetical protein	NA	NA	Hypothetical, unclassified, unknown	0.193693	0.0866275	0.0596429	0.660891	0.162473	0.231104	0.538028	1.80047e-05	0.171261	0.114196	0.0937843	0.540448	0.125434	0.478984
PA14_12870	PA3942	tesB	acyl-CoA thioesterase	GO:0006637	Biosynthesis of unsaturated fatty acids	Fatty acid and phospholipid metabolism	0.269752	0.0235411	0.0988825	0.46068	0.146885	0.307223	0.550454	2.26954e-05	0.48555	0.000149117	-0.0530886	0.767293	-0.0599258	0.790468
PA14_12890	PA3941	NA	hypothetical protein	GO:0008152	NA	Putative enzymes	0.0642263	0.576056	0.000350478	0.998115	0.257023	0.0399357	0.7159	1.79337e-07	0.347963	0.00164347	-0.00938999	0.957569	-0.0705476	0.710699
PA14_12900	PA3940	NA	DNA binding protein	NA	NA	DNA replication, recombination, modification and repair	0.212757	0.0318705	0.193327	0.0658089	0.165219	0.156313	0.71275	4.61738e-08	0.478423	2.09325e-05	-0.0467567	0.752062	-0.0329666	0.87345
PA14_12910	PA3939	NA	hypothetical protein	NA	NA	Hypothetical, unclassified, unknown	0.603615	0.00817037	0.842597	0.000820715	0.437201	0.090442	0.468801	0.0266923	0.49826	0.0240198	0.966692	0.00040056	0.55324	0.0610769
PA14_12920	PA3938	NA	taurine ABC transporter periplasmic protein	GO:0015734	ABC transporters, Sulfur metabolism	Transport of small molecules	0.649902	0.0326683	0.746938	0.0220864	0.373409	0.30483	0.643052	0.0231558	0.433465	0.129542	1.08437	0.00403153	0.588843	0.166175
PA14_12940	PA3937	NA	taurine ABC transporter ATP-binding protein	GO:0015734	ABC transporters, Sulfur metabolism	Transport of small molecules	0.67817	0.0638206	0.984596	0.0142294	0.541859	0.212057	0.615499	0.0676317	0.0734902	0.84707	1.23825	0.00643183	0.403949	0.474012
PA14_12960	PA3936	NA	taurine ABC transporter permease	GO:0006810	Sulfur metabolism, ABC transporters	Transport of small molecules	0.707199	0.0113944	0.864656	0.00412951	0.568325	0.0713766	0.715576	0.00652577	0.0768606	0.78682	1.13724	0.000927056	0.419977	0.286227
PA14_12970	PA3935	tauD	taurine dioxygenase	GO:0055114	Taurine and hypotaurine metabolism, Sulfur metabolism	Carbon compound catabolism	0.562506	0.0290519	0.592807	0.0307083	0.513981	0.0839118	0.695184	0.0052668	0.0582017	0.826798	0.924477	0.00328941	0.418664	0.255836
PA14_12980	PA3934	NA	hypothetical protein	GO:0055085	NA	Membrane proteins	0.456676	0.00113624	0.353364	0.0119654	0.372779	0.013449	0.265982	0.0287522	-0.333915	0.00981412	0.218999	0.158438	0.192162	0.320518
PA14_12990	PA3933	NA	choline transporter	GO:0006810, GO:0042426, GO:0071475	NA	Transport of small molecules	0.189554	0.238223	0.0613559	0.759811	0.0119519	0.960349	-0.125157	0.398406	-0.191634	0.216961	0.306287	0.10421	0.143383	0.589897
PA14_13000	PA3932	NA	transcriptional regulator	GO:0006355	NA	Transcriptional regulators	0.169978	0.478968	0.465192	0.0617708	0.247456	0.39372	0.594215	0.00810892	0.527469	0.0203989	1.02054	0.000701269	0.354497	0.302959
PA14_13010	PA3931	NA	hypothetical protein	NA	ABC transporters	Hypothetical, unclassified, unknown	0.523037	0.0404956	0.787148	0.00531638	0.3455	0.2564	1.06381	0.000121315	1.33216	1.60913e-05	1.2234	0.000318893	0.831066	0.0155581
PA14_13030	PA3930	cioA	CioA, cyanide insensitive terminal oxidase	GO:0019646	Metabolic pathways, Oxidative phosphorylation, Two-component system	Energy metabolism	0.346081	0.0492428	0.237381	0.21223	-0.0295713	0.908527	0.1736	0.281535	-0.668106	0.000410398	0.307694	0.140719	0.246779	0.344614
PA14_13040	PA3929	cioB	CioB, cyanide insensitive terminal oxidase	GO:0055114	Metabolic pathways, Two-component system, Oxidative phosphorylation	Energy metabolism	0.16459	0.172577	0.2631	0.040667	-0.079932	0.617563	-0.194262	0.0815048	-0.589769	2.48886e-05	0.212885	0.135855	0.17951	0.313458
PA14_13050	PA3928	NA	hypothetical protein	NA	NA	Hypothetical, unclassified, unknown	0.206838	0.370322	0.164414	0.52871	0.167204	0.574342	-0.139699	0.513562	-0.44535	0.0480904	0.556749	0.0368052	0.33297	0.318424
PA14_13060	PA3927	NA	transcriptional regulator	GO:0006355	NA	Transcriptional regulators	-0.238761	0.0921859	-0.154001	0.323986	-0.18418	0.285287	-0.994252	1.19149e-07	-1.11478	5.51635e-08	0.0185826	0.93723	0.187831	0.376208
PA14_13070	PA3926	NA	MFS family transporter	GO:0055085	NA	Transport of small molecules	-0.0441013	0.779377	0.106637	0.511668	0.00484062	0.981261	0.438871	0.00167093	0.890846	6.69417e-07	-0.142786	0.429647	0.0402123	0.888628
PA14_13090	PA3925	NA	acyl-CoA thiolase	GO:0008152	Tryptophan metabolism, Butanoate metabolism, Terpenoid backbone biosynthesis, Glyoxylate and dicarboxylate metabolism, Carbon metabolism, Biosynthesis of antibiotics, Lysine degradation, Metabolic pathways, Biosynthesis of secondary metabolites, Fatty acid degradation, Valine, leucine and isoleucine degradation, Microbial metabolism in diverse environments, Propanoate metabolism, Two-component sy…	Fatty acid and phospholipid metabolism	0.0337145	0.812347	-0.0402722	0.804519	-0.278819	0.0594294	0.932737	3.37058e-08	1.20021	1.96519e-09	-0.235299	0.114977	-0.184607	0.323355
PA14_13110	PA3924	NA	long-chain-fatty-acid--CoA ligase	GO:0008152	NA	Fatty acid and phospholipid metabolism	-0.15093	0.467828	-0.285272	0.187646	-0.0649126	0.821925	-0.25309	0.168844	-0.637404	0.00213201	-0.149069	0.588647	0.075829	0.853156
PA14_13130	PA3923	NA	hypothetical protein	NA	NA	Hypothetical, unclassified, unknown	-0.546927	0.00976074	-0.595396	0.00770503	-0.439867	0.0642967	-0.82189	0.000160346	-0.774878	0.000401036	-0.353761	0.145525	-0.00121093	0.997054
PA14_13140	PA3922	NA	hypothetical protein	NA	NA	Hypothetical, unclassified, unknown	-0.942141	3.02253e-05	-0.973746	3.14841e-05	-0.709556	0.0015448	-0.599894	0.00124292	-0.613601	0.00134194	-0.293528	0.187185	0.0530163	0.888654
PA14_13150	PA3921	NA	transcriptional regulator	GO:0006355	NA	Transcriptional regulators	-0.155211	0.109473	-0.24934	0.0169996	-0.27448	0.0146667	-0.35995	0.000311244	-0.656024	2.95996e-07	-0.0519005	0.714907	0.135364	0.348213
PA14_13170	PA3920	NA	metal transporting P-type ATPase	GO:0006812, GO:0030001	NA	Transport of small molecules	0.663764	0.465946	-0.313137	0.780689	0.939942	0.396039	0.0251141	0.977889	-0.473238	0.592332	0.23723	0.86951	1.3516	0.311503
PA14_13190	PA3919	NA	hypothetical protein	NA	NA	Hypothetical, unclassified, unknown	0.301652	0.0298199	0.145011	0.339223	0.238335	0.143965	0.015801	0.908668	-0.991934	1.52103e-07	0.324532	0.0465748	0.441032	0.0160009
PA14_13200	NA	NA	hypothetical protein	NA	NA	Hypothetical, unclassified, unknown	-0.192707	0.339049	-0.127129	0.584944	-0.125777	0.635187	-0.792117	0.000226191	-1.2324	2.45125e-06	-0.0761251	0.803972	0.056611	0.888133
PA14_13210	NA	NA	hypothetical protein	NA	NA	Hypothetical, unclassified, unknown	-0.497954	0.0766445	-0.689371	0.0275179	-0.42435	0.203322	-1.47244	2.84707e-05	-1.40176	8.13461e-05	0.142156	0.71478	0.00395549	0.994307
PA14_13220	NA	NA	protein-tyrosine-phosphatase	GO:0006470	NA	Translation, post-translational modification, degradation; Putative enzymes	0.270265	0.201715	0.0432171	0.877072	-0.0919655	0.756538	-0.578529	0.00831909	-0.688589	0.00333271	0.112298	0.709122	0.176823	0.611638
PA14_13230	PA3918	moaC	molybdenum cofactor biosynthesis protein MoaC	GO:0006777	Metabolic pathways, Folate biosynthesis, Sulfur relay system	Biosynthesis of cofactors, prosthetic groups and carriers	0.0864507	0.636464	-0.162418	0.398257	-0.0541289	0.827017	0.775425	2.8754e-05	0.35624	0.0320752	0.0618092	0.816361	-0.0537415	0.876978
PA14_13240	PA3917	moaD	molybdopterin converting factor, small subunit	GO:0006777	Folate biosynthesis, Metabolic pathways, Sulfur relay system	Biosynthesis of cofactors, prosthetic groups and carriers; Hypothetical, unclassified, unknown	0.110948	0.652439	0.148971	0.577793	0.0119204	0.973726	0.34997	0.0971633	0.0351104	0.889584	-0.253612	0.379445	-0.11686	0.785383
PA14_13250	PA3916	moaE	molybdopterin converting factor, large subunit	GO:0006777, GO:0032324	Folate biosynthesis, Sulfur relay system, Metabolic pathways	Biosynthesis of cofactors, prosthetic groups and carriers	0.309853	0.0666786	0.114409	0.567314	-0.00529739	0.982718	0.809361	1.66457e-05	0.713345	0.000119896	0.140244	0.533638	0.0840495	0.793956
PA14_13260	PA3915	moaB1	MoaB1	GO:0006777	NA	Biosynthesis of cofactors, prosthetic groups and carriers	-0.0603296	0.853693	-0.105639	0.775141	0.0446373	0.914685	0.0959258	0.728742	0.203451	0.477378	0.0985239	0.821696	-0.0837878	0.883969
PA14_13280	PA3914	moeA1	molybdenum cofactor biosynthetic protein A1	GO:0032324	Metabolic pathways, Folate biosynthesis	Biosynthesis of cofactors, prosthetic groups and carriers	0.0385634	0.883742	-0.00661311	0.982526	0.0595988	0.856988	-0.233065	0.28856	-0.587922	0.0162875	-0.205228	0.488578	-0.245444	0.485582
PA14_13290	PA3913	NA	protease	GO:0006508	NA	Translation, post-translational modification, degradation	-0.52704	0.312751	-0.170095	0.796041	0.723434	0.224259	0.73338	0.11242	-0.591912	0.252175	0.946476	0.105749	0.791952	0.269781
PA14_13300	PA3912	NA	hypothetical protein	GO:0006508	NA	Translation, post-translational modification, degradation	-0.400843	0.460364	-0.0424616	0.949838	0.795844	0.170813	0.547861	0.23826	-0.802433	0.14984	0.793247	0.165539	0.338483	0.689954
PA14_13320	PA3911	NA	hypothetical protein	NA	NA	Fatty acid and phospholipid metabolism	-0.623315	0.0859278	-0.114538	0.803275	0.902394	0.0237221	0.387978	0.231842	-1.18707	0.00341342	0.125565	0.816382	0.245977	0.678973
PA14_13330	PA3910	NA	hypothetical protein	NA	Aminobenzoate degradation, Folate biosynthesis, Metabolic pathways, Two-component system, Microbial metabolism in diverse environments	Putative enzymes	0.115056	0.505611	0.00938105	0.965362	0.0645387	0.781435	-0.743806	6.50429e-05	-1.02338	2.43643e-06	-0.0622305	0.810184	-0.0629296	0.851437
PA14_13340	PA3909	NA	extracellular nuclease	GO:0006308	NA	Transcription, RNA processing and degradation	0.45862	0.000232403	0.266037	0.0256697	0.421974	0.00142545	-0.469616	9.60965e-05	-0.286555	0.0101777	-0.00465765	0.982481	0.0191274	0.937699
PA14_13350	PA3908	NA	hypothetical protein	NA	NA	Hypothetical, unclassified, unknown	0.878464	6.89883e-10	0.626548	2.91824e-07	0.80606	5.90565e-09	0.358	0.000123686	0.117655	0.165818	-0.0971954	0.394355	-0.135755	0.303271
PA14_13360	PA3907	NA	hypothetical protein	NA	NA	Hypothetical, unclassified, unknown	0.988027	4.34212e-08	0.786768	2.2278e-06	0.905754	3.71171e-07	0.345725	0.00470461	0.0573785	0.651204	-0.161746	0.306474	-0.125846	0.543618
PA14_13370	PA3906	NA	hypothetical protein	NA	NA	Hypothetical, unclassified, unknown	0.932359	2.69015e-07	0.675538	3.64117e-05	0.78367	7.65388e-06	0.25388	0.0408051	-0.0892527	0.498062	-0.279237	0.0761984	-0.205273	0.30121
PA14_13380	PA3905	NA	hypothetical protein	NA	NA	Hypothetical, unclassified, unknown	0.821414	2.73327e-08	0.689153	6.57909e-07	0.708887	6.08355e-07	0.0976789	0.299437	-0.0840641	0.401558	-0.279038	0.0223935	-0.264582	0.0590194
PA14_13390	PA3904	NA	hypothetical protein	NA	NA	Hypothetical, unclassified, unknown	0.0032426	0.980539	-0.0928889	0.448049	-0.0354766	0.821312	-0.439307	0.000124417	-0.507524	3.4762e-05	-0.106507	0.45332	-0.0682041	0.724901
PA14_13410	PA3903	prfC	peptide chain release factor 3	GO:0006415	NA	Translation, post-translational modification, degradation	0.060976	0.650109	0.127423	0.352136	0.0207913	0.908527	0.598728	1.48935e-05	0.653316	7.91045e-06	-0.319368	0.0303812	-0.233453	0.187223
PA14_13420	PA3902	NA	hypothetical protein	GO:0043086	NA	Hypothetical, unclassified, unknown	0.917053	2.40839e-05	0.644757	0.00174995	0.648103	0.00272069	0.942151	6.90266e-06	0.129667	0.489642	0.708393	0.00138916	0.414741	0.0973625
PA14_13430	PA3901	fecA	Fe(III) dicitrate transport protein FecA	GO:0006810, GO:0015891	NA	Transport of small molecules	1.00709	7.41705e-08	0.768777	6.83366e-06	0.752298	1.37442e-05	0.704391	4.99012e-06	0.233492	0.0721885	0.680398	8.07488e-05	0.430032	0.0148268
PA14_13450	PA3900	NA	transmembrane sensor	NA	NA	Membrane proteins	1.19403	0.000767529	0.650601	0.0593604	0.502317	0.187177	0.73343	0.016781	0.71783	0.0233966	0.609612	0.106146	-0.126372	0.84448
PA14_13460	PA3899	NA	RNA polymerase sigma factor	GO:0006352, GO:0034756, GO:0006355	NA	Transcriptional regulators	1.45721	0.00010424	0.593085	0.0876904	0.717693	0.0563896	0.7269	0.0185818	0.99224	0.00274499	0.869148	0.0221763	0.078418	0.904505
PA14_13470	PA3898	NA	AraC family transcriptional regulator	GO:0006355	NA	Transcriptional regulators	0.0528394	0.728869	-0.0760389	0.646709	0.0742435	0.697933	0.0777831	0.548359	0.150469	0.260283	-0.156972	0.376851	-0.17056	0.424568
PA14_13490	PA3897	NA	hypothetical protein	NA	NA	Membrane proteins	-0.177559	0.310428	-0.373934	0.0452594	0.048306	0.847247	-0.442301	0.00861231	-0.16733	0.321478	-0.308698	0.130709	-0.195845	0.464059
PA14_13500	PA3896	NA	2-hydroxyacid dehydrogenase	GO:0008152, GO:0055114	Microbial metabolism in diverse environments, Pentose phosphate pathway, Metabolic pathways	Energy metabolism	-0.199548	0.283595	-0.285149	0.152447	-0.0528466	0.842703	-0.294798	0.0852257	-0.4303	0.0187003	-0.230185	0.315112	-0.355486	0.170848
PA14_13510	PA3895	NA	LysR family transcriptional regulator	GO:0006355	NA	Transcriptional regulators	-0.0104679	0.943648	0.126954	0.357207	0.0212401	0.907155	-0.0993974	0.390653	-0.155417	0.200172	-0.0212871	0.921684	-0.0758336	0.731952
PA14_13520	PA3894	NA	outer membrane protein	GO:0006810	NA	Protein secretion/export apparatus	-0.415238	0.0153165	-0.390652	0.030522	-0.439312	0.0235105	0.129815	0.397975	-0.470465	0.00552059	-0.0514997	0.846534	-0.0445947	0.895882
PA14_13530	PA3893	NA	outer membrane protein	GO:0006810	NA	Protein secretion/export apparatus	-0.40184	0.00524824	-0.323975	0.0292449	-0.249135	0.124006	-0.121701	0.336177	-0.650033	4.19293e-05	-0.165167	0.335296	-0.201623	0.318305
PA14_13560	PA3892	NA	hypothetical protein	GO:0055085	NA	Protein secretion/export apparatus	-0.558703	0.0139107	-0.294163	0.219741	-0.30776	0.242651	-0.0476683	0.823116	-0.518029	0.0200491	0.283584	0.278904	0.000155841	0.999267
PA14_13580	PA3891	NA	ABC transporter ATP-binding protein	GO:0031460	ABC transporters	Transport of small molecules	-0.0824303	0.727959	-0.17392	0.481108	-0.0208597	0.949328	0.364691	0.067511	-0.333	0.114386	0.755856	0.00390812	0.265931	0.41814
PA14_13590	PA3890	NA	ABC transporter permease	GO:0006810, GO:0015838, GO:0071475, GO:0031460	ABC transporters	Transport of small molecules	-0.124594	0.597275	0.0739911	0.794737	-0.072705	0.819742	-0.148698	0.475935	-0.261554	0.231458	0.383336	0.135234	0.100269	0.812161
PA14_13600	PA3889	NA	ABC transporter substrate-binding protein	GO:0006810	ABC transporters	Transport of small molecules	0.135778	0.462782	0.0708188	0.752609	0.0567064	0.827017	0.375081	0.0256655	-0.138454	0.438091	0.6244	0.00355458	0.460333	0.0551269
PA14_13610	PA3888	NA	ABC transporter permease	GO:0071475, GO:0006810, GO:0031460, GO:0015838	ABC transporters	Transport of small molecules	0.374911	0.01013	0.00498454	0.978221	0.233793	0.164196	0.541524	0.000240406	0.0431494	0.770445	0.600927	0.000647466	0.546449	0.00294614
PA14_13620	PA3887	nhaP	Na+/H+ antiporter NhaP	GO:0006812, GO:0055085	NA	Transport of small molecules	-0.0278907	0.807409	-0.000938571	0.994812	0.015977	0.914691	0.0103224	0.91985	0.0879139	0.373586	-0.0708909	0.618514	-0.202095	0.159175
PA14_13630	NA	NA	hypothetical protein	NA	NA	Hypothetical, unclassified, unknown	-0.158559	0.494336	-0.0495665	0.863098	0.028032	0.934422	0.0490398	0.821132	-0.0280689	0.908002	0.0519717	0.884822	-0.0547527	0.901387
PA14_13650	PA3886	NA	hypothetical protein	NA	NA	Carbon compound catabolism	0.167774	0.294484	0.111861	0.544456	0.163131	0.412185	0.164727	0.262497	0.183596	0.233878	-0.0328069	0.902449	-0.0125711	0.973055
PA14_13660	PA3885	tpbA	protein tyrosine phosphatase TpbA	GO:0016311	NA	Two-component regulatory systems; Translation, post-translational modification, degradation; Motility & Attachment	0.103834	0.757428	0.174556	0.630474	0.407993	0.259447	-0.058378	0.847282	-0.118882	0.711258	0.0699943	0.886498	-0.0525745	0.937182
PA14_13670	PA3884	NA	hypothetical protein	NA	NA	Hypothetical, unclassified, unknown	-0.440738	0.0541547	-0.369542	0.136394	-0.101303	0.744336	-0.613911	0.00778105	-0.293738	0.196084	-0.523623	0.0468663	-0.161022	0.673859
PA14_13680	PA3883	NA	short chain dehydrogenase	NA	NA	Biosynthesis of cofactors, prosthetic groups and carriers	-0.474737	0.0044323	-0.347448	0.0420687	-0.0578197	0.796435	-0.521541	0.00123562	-0.211141	0.169541	-0.465974	0.0128301	-0.358143	0.100941
PA14_13690	PA3882	NA	methyltransferase	GO:0008152	NA	Biosynthesis of cofactors, prosthetic groups and carriers	-0.378038	0.0182508	-0.336371	0.0473127	-0.200607	0.292806	-0.239741	0.101159	-0.393286	0.0128157	-0.0996292	0.650207	-0.0620715	0.83948
PA14_13710	PA3881	NA	hypothetical protein	NA	NA	Hypothetical, unclassified, unknown	-0.0654999	0.837928	-0.189637	0.567725	0.199051	0.590736	0.173142	0.510778	-0.12975	0.652699	0.267176	0.462661	0.173738	0.724373
PA14_13720	PA3880	NA	hypothetical protein	NA	NA	Hypothetical, unclassified, unknown	-1.33751	0.129764	-0.775823	0.42079	0.516402	0.634507	0.869338	0.247946	-0.290924	0.735359	1.00917	0.321267	0.734832	0.584802
PA14_13730	PA3879	narL	transcriptional regulator NarL	GO:0006355, GO:0000160	Two-component system	Two-component regulatory systems	-0.339949	0.422468	-0.0742703	0.89077	0.385731	0.456959	0.760497	0.0470931	-0.0942876	0.826657	0.654762	0.181072	0.312649	0.654422
PA14_13740	PA3878	narX	two-component sensor NarX	GO:0007165, GO:0000160	Two-component system	Two-component regulatory systems	0.132024	0.557262	-0.0427204	0.877642	0.230655	0.387049	0.80562	0.000280768	0.00583894	0.981451	0.490161	0.0511733	0.396122	0.188106
PA14_13750	PA3877	narK1	nitrite extrusion protein 1	GO:0055085	Nitrogen metabolism	Transport of small molecules	0.152733	0.604183	0.290858	0.343763	0.0238476	0.955659	-0.25168	0.3531	-0.334888	0.248419	0.516657	0.0954037	0.181508	0.697313
PA14_13770	PA3876	narK2	nitrite extrusion protein 2	GO:0055085, GO:0015707, GO:0015706	Nitrogen metabolism	Transport of small molecules	0.390013	0.275872	-0.103613	0.828625	-0.119292	0.821846	-0.75751	0.0485789	-0.470625	0.226032	0.0219225	0.971641	0.0141178	0.98619
PA14_13780	PA3875	narG	respiratory nitrate reductase alpha subun	GO:0055114, GO:0042126	Two-component system, Nitrogen metabolism, Microbial metabolism in diverse environments	Energy metabolism	0.28369	0.115601	0.229269	0.244306	0.139611	0.555683	-0.620049	0.00100721	-0.370552	0.040372	0.16705	0.478979	0.0862176	0.804319
PA14_13800	PA3874	narH	respiratory nitrate reductase beta subuni	GO:0055114, GO:0042126	Microbial metabolism in diverse environments, Nitrogen metabolism, Two-component system	Energy metabolism	0.0753034	0.716002	0.161203	0.453023	0.0310207	0.910652	-0.743778	0.000276875	-0.737522	0.000436686	0.0576022	0.848894	0.186654	0.539135
PA14_13810	PA3873	narJ	respiratory nitrate reductase delta chain	GO:0051131	Two-component system	Energy metabolism	0.521047	0.256176	0.287277	0.612081	0.285753	0.649774	0.655519	0.132275	0.145264	0.786143	0.333856	0.579888	-0.0364645	0.972752
PA14_13830	PA3872	narI	respiratory nitrate reductase gamma chain	GO:0055114	Microbial metabolism in diverse environments, Two-component system, Nitrogen metabolism	Energy metabolism	0.446562	0.424132	-0.40443	0.569486	-0.319678	0.688877	0.26942	0.625268	-0.0112095	0.987248	0.31353	0.677374	0.116607	0.914367
PA14_13840	PA3871	NA	peptidyl-prolyl cis-trans isomerase, PpiC-type	NA	NA	Translation, post-translational modification, degradation	-0.21431	0.73962	0.293862	0.668994	-0.0631752	0.943772	0.212147	0.710707	-0.207145	0.750513	-0.106484	0.908132	-0.00482051	0.99699
PA14_13850	PA3870	moaA	molybdenum cofactor biosynthesis protein A	GO:0006777	Metabolic pathways, Folate biosynthesis, Sulfur relay system	Biosynthesis of cofactors, prosthetic groups and carriers	0.559125	0.00714659	0.644314	0.00385631	-0.0216096	0.946019	-0.488037	0.0184282	-0.178102	0.399168	-0.058661	0.857093	-0.0745404	0.855468
PA14_13860	NA	NA	hypothetical protein	GO:0042128	NA	Hypothetical, unclassified, unknown	0.298436	0.522937	0.0737089	0.906223	0.395349	0.492457	-0.408411	0.386463	0.303385	0.519993	0.215223	0.736337	0.0487472	0.960558
PA14_13870	PA3869	NA	hypothetical protein	NA	NA	Hypothetical, unclassified, unknown	-0.0783284	0.763635	-0.13896	0.621073	-0.288641	0.317147	-0.810796	0.0011214	-0.852003	0.00107036	-0.354226	0.205669	-0.317451	0.357081
PA14_13880	NA	NA	hypothetical protein	NA	NA	Hypothetical, unclassified, unknown	-0.185837	0.94307	0.587594	0.821045	-0.171965	0.958838	-0.531572	0.831117	-0.394786	0.889242	1.13669	0.617249	0.211226	0.960098
PA14_13890	PA3868	NA	integrase	GO:0015074	NA	Related to phage, transposon, or plasmid	-0.0270679	0.893429	-0.111987	0.584101	-0.278406	0.180586	-0.854384	2.41064e-05	-0.453898	0.0106125	-0.443409	0.0305488	-0.251651	0.324575
PA14_13900	NA	NA	NA	NA	NA	NA	0.10738	0.54711	0.0117797	0.957748	-0.0510586	0.837591	-0.515553	0.00275637	-0.495595	0.00481091	-0.0964728	0.69404	-0.0985045	0.74996
PA14_13910	NA	NA	NA	NA	NA	NA	0.41816	0.159393	0.37321	0.258701	0.221709	0.57415	0.00462801	0.989219	-0.0478315	0.889584	-0.0129619	0.981609	0.222053	0.659318
PA14_13920	NA	NA	hypothetical protein	NA	NA	Hypothetical, unclassified, unknown	1.07499	0.00487817	0.434466	0.302377	0.319918	0.518161	-0.279263	0.473046	0.0216355	0.96267	0.256525	0.619391	-0.085042	0.912238
PA14_13940	PA3866	NA	S-type pyocin protein	GO:0009405, GO:0009617, GO:0019835	NA	Secreted Factors (toxins, enzymes, alginate)	3.47898	3.69839e-15	2.82853	1.68611e-13	2.44555	2.9463e-12	1.94612	7.23033e-11	0.998588	2.51229e-06	1.25364	5.35871e-07	1.07672	6.30475e-06
PA14_13950	PA3865.1	NA	hypothetical protein	GO:0030153	NA	Hypothetical, unclassified, unknown	2.3024	5.10995e-11	1.79406	5.25188e-09	1.51693	1.11629e-07	1.90771	6.46133e-10	1.33838	3.02316e-07	0.480039	0.0378313	0.431693	0.112138
PA14_13960	NA	NA	hypothetical protein	NA	NA	Hypothetical, unclassified, unknown	1.96745	3.33709e-06	1.49946	0.000238452	1.31712	0.00143595	1.09797	0.0021443	0.294124	0.44956	0.0798806	0.892062	0.0263513	0.975666
PA14_13970	NA	NA	hypothetical protein	NA	NA	Hypothetical, unclassified, unknown	1.23587	9.17768e-07	0.693481	0.00142242	0.621342	0.0058451	0.0875501	0.637123	-0.291793	0.129226	0.0912895	0.752062	0.363183	0.181633
PA14_13990	PA3865	NA	amino acid ABC transporter	GO:0006810	ABC transporters	Transport of small molecules	0.74084	2.049e-05	0.654835	0.000144909	0.384069	0.022335	0.178352	0.186511	0.366638	0.0113366	0.118443	0.546746	0.211849	0.323355
PA14_14000	PA3864	NA	hypothetical protein	NA	NA	Hypothetical, unclassified, unknown	-0.0582495	0.769856	-0.0561538	0.809002	-0.0791512	0.751015	-0.36494	0.0343957	-0.0765404	0.679426	-0.26697	0.213898	-0.278649	0.286188
PA14_14010	PA3863	NA	amino acid oxidase	GO:0055114	Metabolic pathways, D-Arginine and D-ornithine metabolism	Amino acid biosynthesis and metabolism	0.42125	0.0556466	0.167242	0.517381	0.0854542	0.785079	0.0890928	0.680034	0.443117	0.0423836	0.0189917	0.957569	0.0146379	0.978018
PA14_14020	PA3862	NA	hypothetical protein	NA	D-Arginine and D-ornithine metabolism, Metabolic pathways	Amino acid biosynthesis and metabolism	0.530629	0.00360006	0.251337	0.185007	0.218444	0.306148	-0.100453	0.551551	-0.00943234	0.96267	0.00572382	0.984883	0.0641274	0.856178
PA14_14040	PA3861	rhl	ATP-dependent RNA helicase RhlB	NA	RNA degradation	Transcription, RNA processing and degradation	0.187349	0.0503945	0.184004	0.0708266	0.0453986	0.73206	-0.19503	0.028852	-0.166228	0.0696879	-0.182686	0.107396	-0.192904	0.153527
PA14_14060	PA3860	NA	AMP-binding protein	GO:0008152	NA	Fatty acid and phospholipid metabolism	0.836113	8.65427e-07	0.402403	0.00473488	0.287078	0.0568606	1.05093	8.63554e-09	0.274315	0.0296321	0.348958	0.0229736	0.322407	0.0702383
PA14_14080	PA3859	NA	carboxylesterase	NA	NA	Fatty acid and phospholipid metabolism	0.222012	0.259796	0.164963	0.460196	0.0583408	0.838426	0.822338	7.84492e-05	0.294515	0.12	0.324867	0.15933	0.319043	0.256155
PA14_14100	PA3858	NA	amino acid-binding protein	GO:0006810	ABC transporters	Transport of small molecules	0.0189835	0.900021	-0.0418806	0.803466	-0.0964888	0.575082	-0.398922	0.00209461	-0.959536	1.16564e-07	0.106014	0.550775	0.135948	0.519115
PA14_14110	PA3857	pcs	phosphatidylserine synthase	GO:0008654	Glycerophospholipid metabolism, Biosynthesis of secondary metabolites	Fatty acid and phospholipid metabolism	0.0835098	0.51317	-0.0646032	0.661754	-0.0852145	0.599304	0.402609	0.00102227	-0.237207	0.0476122	0.403485	0.00585068	0.188398	0.295524
PA14_14130	PA3856	NA	hypothetical protein	NA	NA	Hypothetical, unclassified, unknown	0.115791	0.431914	0.077989	0.650604	0.10702	0.569284	0.307639	0.0228076	-0.119221	0.401878	0.228526	0.180614	0.0619162	0.825146
PA14_14140	PA3855	NA	hypothetical protein	NA	NA	Hypothetical, unclassified, unknown	-0.198822	0.0367138	-0.1815	0.0730896	-0.195473	0.0760898	-0.481227	8.74675e-06	-0.730259	5.57932e-08	-0.194812	0.079683	-0.0885385	0.572756
PA14_14150	PA3854	NA	GIY-YIG nuclease superfamily protein	NA	NA	DNA replication, recombination, modification and repair	0.0532901	0.681054	-0.000381013	0.998115	0.0523279	0.752451	-0.38423	0.0015151	-0.254531	0.0312171	-0.445377	0.00239261	-0.391556	0.0132962
PA14_14160	PA3853	NA	acetyltransferase	NA	NA	Amino acid biosynthesis and metabolism	0.00121286	0.993398	0.0533314	0.737904	0.0214445	0.908527	-0.193444	0.102265	-0.108904	0.383395	-0.447215	0.00405241	-0.122146	0.565011
PA14_14170	PA3852	NA	hypothetical protein	NA	Glutathione metabolism	Translation, post-translational modification, degradation	0.204749	0.0560127	0.0916264	0.45152	-0.0545655	0.712346	0.166014	0.0939543	-0.207746	0.0481665	-0.0145981	0.934721	0.0381724	0.8622
PA14_14200	PA3851	NA	hypothetical protein	NA	NA	Membrane proteins	-0.117094	0.388521	-0.244112	0.0877732	-0.0769763	0.670952	0.0450964	0.722519	-0.476752	0.000749164	-0.211895	0.181305	-0.060423	0.815257
PA14_14210	PA3850	NA	hypothetical protein	NA	NA	Hypothetical, unclassified, unknown	0.703705	2.06359e-06	0.553874	7.45376e-05	0.362313	0.00732851	0.318679	0.00464266	0.152837	0.171116	-0.129017	0.385731	-0.0382212	0.875035
PA14_14220	PA3849	NA	nucleoid-associated protein NdpA	NA	NA	Hypothetical, unclassified, unknown	0.682515	8.56623e-07	0.509607	6.60999e-05	0.49571	0.000153775	0.294236	0.0041509	0.349646	0.0012865	0.0281395	0.872904	-0.0346002	0.875267
PA14_14230	PA3848	NA	hypothetical protein	NA	NA	Protein secretion/export apparatus	0.0626235	0.724325	0.12514	0.499308	0.0154592	0.949777	-0.341295	0.0267974	-0.631891	0.000364636	0.0959309	0.678762	0.116355	0.678482
PA14_14250	PA3847	NA	hypothetical protein	NA	NA	Hypothetical, unclassified, unknown	-0.0106379	0.959015	-0.272613	0.157692	-0.125362	0.592032	-0.6471	0.00055214	-0.847426	5.24735e-05	-0.205416	0.35496	-0.0941183	0.77464
PA14_14270	PA3846	NA	isochorismatase family hydrolase	GO:0008152	NA	Putative enzymes	-0.212216	0.087722	-0.0299142	0.851368	-0.0715625	0.673349	-0.739561	1.11563e-06	-1.18879	3.28765e-09	0.185109	0.216168	0.191265	0.297473
PA14_14280	PA3845	NA	LysR family transcriptional regulator	GO:0006355	NA	Transcriptional regulators	-0.247558	0.101056	-0.122616	0.474569	-0.222067	0.218709	-0.5332	0.000593207	-0.90494	2.17403e-06	0.11883	0.560906	0.0805905	0.775528
PA14_14290	PA3844	NA	hypothetical protein	NA	NA	Hypothetical, unclassified, unknown	0.159339	0.432083	0.222751	0.307357	-0.250081	0.306448	0.541256	0.00475018	0.139665	0.481835	-0.109528	0.700329	-0.0758967	0.848142
PA14_14300	NA	NA	zinc-binding oxidoreductase	GO:0055114	NA	Carbon compound catabolism	0.135745	0.396205	0.15416	0.378802	-0.321634	0.0830825	0.738832	1.90815e-05	0.348691	0.0236831	0.00234368	0.992901	0.0271959	0.937451
PA14_14310	NA	NA	transcriptional regulator	GO:0006355	NA	Transcriptional regulators	0.239872	0.211061	0.133238	0.546889	-0.236588	0.311589	-0.685621	0.00055634	-0.371077	0.0471957	-0.206707	0.397477	-0.29576	0.294059
PA14_14320	NA	NA	hypothetical protein	NA	NA	Hypothetical, unclassified, unknown	-0.144811	0.308691	-0.0443572	0.804525	0.163224	0.346895	0.515923	0.000337944	1.45602	6.16112e-10	0.0447244	0.842666	-0.144815	0.524164
PA14_14330	PA3842	NA	chaperone	GO:0009405, GO:0050708	NA	Chaperones & heat shock proteins; Hypothetical, unclassified, unknown	-0.335072	0.00719509	-0.234966	0.067371	-0.0419625	0.80618	0.433173	0.000394331	1.36343	1.13956e-10	0.0106297	0.957389	-0.105824	0.597262
PA14_14340	PA3840	NA	SAM-dependent methyltransferase	GO:0006364	NA	Hypothetical, unclassified, unknown	0.15358	0.549444	0.033156	0.920682	0.161546	0.618177	0.292562	0.194376	-0.426736	0.0795574	0.418366	0.14566	-0.0184006	0.975555
PA14_14360	PA3839	NA	sodium:sulfate symporter	GO:0006813, GO:0055085	NA	Transport of small molecules	-0.0736255	0.850658	-0.177428	0.667002	0.261491	0.556806	0.848955	0.0106805	-0.095215	0.788381	0.516779	0.210376	0.313042	0.578293
PA14_14370	PA3838	NA	ABC-transporter ATP-binding component	NA	NA	Transport of small molecules	-0.750239	1.43356e-06	-0.554465	0.000110455	-0.391165	0.00527386	-0.366193	0.00197703	0.149997	0.188694	-0.488191	0.000973681	-0.266628	0.107441
PA14_14380	PA3837	NA	ABC transporter permease	GO:0006810	NA	Transport of small molecules	-0.551821	5.01016e-05	-0.246228	0.0463671	-0.223144	0.0977109	-0.209513	0.0507664	0.209407	0.058509	-0.165765	0.23494	-0.122839	0.499037
PA14_14390	PA3836	NA	ABC-type transport protein, periplasmic c	NA	NA	Transport of small molecules	-0.437447	0.000249026	-0.500717	8.67514e-05	-0.431256	0.000741855	-0.388471	0.000359752	-0.084588	0.410479	-0.356167	0.00539676	-0.193775	0.200261
PA14_14400	NA	NA	hypothetical protein	NA	NA	Hypothetical, unclassified, unknown	0.273637	0.45025	0.530372	0.162347	0.0314433	0.954922	0.134114	0.703987	-0.169456	0.664419	0.0121594	0.984152	-0.117917	0.868619
PA14_14420	NA	NA	hypothetical protein	NA	NA	Hypothetical, unclassified, unknown	0.390287	0.0443517	0.085997	0.721049	0.254731	0.278706	-0.316325	0.084635	-0.213287	0.267264	-0.0657066	0.831245	0.0339338	0.93757
PA14_14430	PA3835	NA	hypothetical protein	NA	NA	Hypothetical, unclassified, unknown	-0.052777	0.74928	-0.0516178	0.789658	-0.0541285	0.799001	0.192582	0.162359	0.159582	0.271976	-0.325677	0.0641893	-0.253105	0.239116
PA14_14440	PA3834	valS	valyl-tRNA synthetase	GO:0006438, GO:0006418	Aminoacyl-tRNA biosynthesis	Translation, post-translational modification, degradation	-0.138088	0.234682	-0.0550845	0.692979	-0.127791	0.374066	0.340095	0.00256933	0.394552	0.000911655	-0.250709	0.0660873	-0.159724	0.354045
PA14_14450	PA3833	NA	hypothetical protein	NA	NA	Hypothetical, unclassified, unknown	0.033597	0.767151	-0.192961	0.0781178	-0.0281409	0.849107	0.23827	0.0139394	0.0797742	0.423582	0.113272	0.38603	0.204342	0.155073
PA14_14460	PA3832	holC	DNA polymerase III subunit chi	GO:0006260	Homologous recombination, Metabolic pathways, Mismatch repair, DNA replication, Purine metabolism, Pyrimidine metabolism	DNA replication, recombination, modification and repair	0.0357399	0.842148	-0.00597145	0.976631	0.104724	0.616597	0.690838	4.78901e-05	0.586287	0.000426079	-0.136762	0.515416	-0.0541382	0.86815
PA14_14470	PA3831	pepA	leucyl aminopeptidase	GO:0006508, GO:0019538, GO:0016070	Metabolic pathways, Glutathione metabolism	Translation, post-translational modification, degradation	0.323002	0.00426321	0.277563	0.0168478	0.127597	0.33621	0.815493	2.46272e-08	0.807936	6.21976e-08	0.0559807	0.726253	0.0164684	0.943314
PA14_14480	PA3830	NA	transcriptional regulator	GO:0006355	NA	Transcriptional regulators	0.196104	0.203236	0.153492	0.368602	0.0465981	0.836341	0.512738	0.000891359	0.502456	0.00146778	0.153323	0.437574	0.121993	0.640709
PA14_14490	PA3829	NA	hydrolase	NA	NA	Amino acid biosynthesis and metabolism	-0.002799	0.989778	-0.00512192	0.984188	-0.114339	0.66551	0.366189	0.0424273	0.395545	0.0357603	-0.212049	0.389168	-0.212322	0.478984
PA14_14500	PA3828	NA	hypothetical protein	GO:0055085, GO:0015921	ABC transporters	Membrane proteins	0.325232	0.0164045	0.178133	0.21472	0.190067	0.232411	0.945175	6.23081e-08	0.9495	1.26816e-07	-0.0300706	0.891224	-0.0631814	0.807313
PA14_14510	PA3827	NA	hypothetical protein	GO:0055085, GO:0015921	ABC transporters	Membrane proteins	0.0248295	0.863498	0.0674101	0.651663	0.0282661	0.875728	0.684434	2.84318e-06	0.744952	1.55935e-06	-0.337577	0.0232855	-0.148972	0.44048
PA14_14520	PA3826	NA	hypothetical protein	NA	NA	Membrane proteins	0.0415581	0.804088	0.129886	0.442207	0.0295699	0.892002	0.539124	0.00041098	0.768589	1.05035e-05	-0.397628	0.0244897	-0.247115	0.253597
PA14_14530	PA3825	NA	hypothetical protein	NA	NA	Membrane proteins	-0.262497	0.0038333	-0.143665	0.120621	-0.135415	0.186104	-0.30116	0.00060006	-0.180042	0.0315037	-0.127883	0.220064	-0.0276095	0.876895
PA14_14540	NA	NA	hypothetical protein	NA	NA	Hypothetical, unclassified, unknown	4.42295	1.08554e-14	4.03971	5.14096e-14	3.42742	9.44431e-13	2.73715	2.12878e-11	1.46906	3.52905e-07	2.24838	1.38521e-09	2.22475	1.73655e-09
PA14_14550	NA	NA	hypothetical protein	NA	NA	Hypothetical, unclassified, unknown	6.72593	3.47407e-21	6.01277	1.82781e-20	5.06816	3.167e-19	4.63747	1.48837e-18	3.21728	1.28394e-15	3.8802	2.41148e-17	3.73766	5.3601e-17
PA14_14560	NA	NA	hypothetical protein	NA	NA	Hypothetical, unclassified, unknown	4.87455	2.17901e-17	4.1195	3.85261e-16	3.42552	1.10889e-14	2.42539	4.30056e-12	1.29412	1.81394e-07	1.83433	1.28264e-09	1.77724	2.25689e-09
PA14_14570	NA	NA	tRNA-Leu	NA	NA	Non-coding RNA gene	3.05762	1.25919e-13	2.48494	7.69709e-12	2.17584	1.12738e-10	1.59392	8.17133e-09	1.02083	1.22134e-05	0.843981	0.000539828	0.654465	0.010497
PA14_14590	PA3824	queA	S-adenosylmethionine--tRNA ribosyltransferase-isomerase	GO:0008616	NA	Translation, post-translational modification, degradation	3.04221	5.68665e-16	2.40144	5.05605e-14	1.89446	5.55061e-12	1.67825	2.75907e-11	1.43089	1.03114e-09	0.841699	1.21207e-05	0.731859	0.00010152
PA14_14600	PA3823	tgt	queuine tRNA-ribosyltransferase	GO:0101030, GO:0006400, GO:0044267	NA	Translation, post-translational modification, degradation	0.97549	1.3861e-06	0.664714	0.000260412	0.516389	0.00474938	1.10644	6.55354e-08	1.02746	4.07954e-07	-0.205171	0.28888	-0.140274	0.589897
PA14_14610	PA3822	yajC	preprotein translocase subunit YajC	NA	Protein export, Bacterial secretion system, Quorum sensing	Protein secretion/export apparatus	0.201097	0.181497	-0.0292141	0.880123	-0.187035	0.307223	0.638529	6.69766e-05	0.471078	0.0019725	-0.453299	0.0113135	-0.406089	0.0466846
PA14_14630	PA3821	secD	preprotein translocase subunit SecD	GO:0006886	Bacterial secretion system, Protein export	Protein secretion/export apparatus	-0.0127874	0.921678	-0.0126537	0.928736	0.0474208	0.756538	0.516362	2.08921e-05	0.610057	3.94724e-06	-0.311131	0.0178735	-0.304095	0.043614
PA14_14650	PA3820	secF	preprotein translocase subunit SecF	GO:0006886	Bacterial secretion system, Protein export	Protein secretion/export apparatus	0.0532547	0.668505	0.0147686	0.923241	0.144307	0.301654	0.4334	0.000251922	0.52628	4.08504e-05	-0.473581	0.000946241	-0.213812	0.189336
PA14_14660	PA3819	NA	hypothetical protein	NA	NA	Protein secretion/export apparatus	1.34711	1.62999e-08	1.03612	1.47543e-06	0.694075	0.000420007	1.8303	5.38475e-11	0.467558	0.00400267	0.887198	3.27623e-05	0.648161	0.00216864
PA14_14680	PA3818	NA	extragenic suppressor protein SuhB	GO:0046855, GO:0046854	Metabolic pathways, Streptomycin biosynthesis, Inositol phosphate metabolism	Adaptation, Protection; Hypothetical, unclassified, unknown	0.238411	0.197499	0.250914	0.206306	0.151519	0.524291	1.43812	2.9778e-08	1.2665	3.61337e-07	-0.219392	0.346401	-0.176163	0.56322
PA14_14690	PA3817	NA	methyltransferase	GO:0006396	NA	Translation, post-translational modification, degradation	0.208777	0.138614	0.06963	0.683498	-0.113103	0.540379	0.11058	0.394809	0.0997206	0.472556	-0.170672	0.336996	-0.254697	0.206308
PA14_14700	PA3816	cysE	serine O-acetyltransferase	GO:0006535	Metabolic pathways, Biosynthesis of secondary metabolites, Biosynthesis of amino acids, Microbial metabolism in diverse environments, Cysteine and methionine metabolism, Carbon metabolism, Sulfur metabolism	Amino acid biosynthesis and metabolism	0.216503	0.108426	0.146615	0.3225	0.0312899	0.872706	0.17073	0.166507	0.28508	0.0289045	-0.202727	0.214196	-0.248385	0.196194
PA14_14710	PA3815	NA	Rrf2 family protein	GO:0006355	NA	Transcriptional regulators	0.671908	0.00168424	0.233064	0.280122	0.0612992	0.829791	0.854655	7.15769e-05	0.903043	5.72528e-05	0.13325	0.631611	0.0198344	0.965919
PA14_14730	PA3814	iscS	cysteine desulfurase	GO:0044571	Metabolic pathways, Sulfur relay system, Thiamine metabolism	Amino acid biosynthesis and metabolism	0.321898	0.0542874	0.0551361	0.797133	-0.22065	0.276203	0.761942	3.22322e-05	0.784191	3.48421e-05	0.00435626	0.987407	-0.113134	0.701981
PA14_14740	PA3813	NA	scaffold protein	GO:0016226	NA	Biosynthesis of cofactors, prosthetic groups and carriers	0.313463	0.0615639	0.183784	0.321105	-0.00646811	0.980116	0.895384	4.03291e-06	0.708222	0.000113546	0.0806312	0.748624	0.109362	0.709449
PA14_14750	PA3812	NA	iron-binding protein IscA	GO:0097428	NA	Energy metabolism	0.130003	0.528185	-0.0250352	0.924225	-0.170665	0.504879	0.685451	0.000631758	0.500568	0.0102277	-0.113698	0.691613	-0.0958728	0.801022
PA14_14770	PA3811	hscB	co-chaperone HscB	GO:0051259, GO:0006457, GO:0097428	NA	Chaperones & heat shock proteins	0.0175155	0.926685	-0.0017755	0.993507	-0.0890886	0.686703	0.584091	0.000378313	0.37059	0.0179476	-0.0937308	0.688252	-0.0820773	0.789523
PA14_14780	PA3810	hscA	chaperone protein HscA	GO:0016226, GO:0006457	NA	Chaperones & heat shock proteins	0.0554539	0.652812	0.10673	0.399648	0.0339669	0.838042	0.715253	3.98988e-07	0.687881	1.2802e-06	-0.0525489	0.761449	-0.033019	0.888628
PA14_14800	PA3809	fdx2	ferredoxin 2Fe-2S	GO:0006124	NA	Energy metabolism	0.0462134	0.843309	0.0976043	0.696195	0.244049	0.33326	0.47785	0.0143612	0.886655	9.12189e-05	-0.0526222	0.877103	-0.0163996	0.973055
PA14_14810	PA3808	NA	hypothetical protein	GO:0016226	NA	Hypothetical, unclassified, unknown	0.148526	0.424132	0.00091277	0.997094	0.151034	0.519213	0.638923	0.000517903	0.784684	8.27674e-05	0.0467786	0.876617	0.0824368	0.816157
PA14_14820	PA3807	ndk	nucleoside diphosphate kinase	GO:0006183, GO:0006228, GO:0006163, GO:0006220, GO:0006165, GO:0042121, GO:0006241	Biosynthesis of secondary metabolites, Purine metabolism, Metabolic pathways, Pyrimidine metabolism, Biosynthesis of antibiotics	Nucleotide biosynthesis and metabolism	0.196869	0.1149	0.346775	0.0103711	0.132758	0.396251	1.22992	4.23702e-10	1.1474	3.68732e-09	-0.0505945	0.794126	-0.0329012	0.89781
PA14_14830	PA3806	NA	hypothetical protein	GO:0030488, GO:0070475, GO:0006364	NA	Energy metabolism	0.150362	0.213085	0.13286	0.310978	0.170956	0.234549	0.99583	5.99715e-09	0.901098	6.08185e-08	-0.152388	0.310637	-0.0195169	0.940871
PA14_14850	PA3805	pilF	type 4 fimbrial biogenesis protein PilF	GO:0046903, GO:0009297, GO:0043683	NA	Motility & Attachment	-0.0563048	0.717527	-0.0378704	0.834881	-0.0757136	0.697998	0.682966	1.536e-05	0.772587	5.10376e-06	-0.342394	0.0424878	-0.245	0.231519
PA14_14860	PA3804	NA	hypothetical protein	GO:0006352, GO:0006355	NA	Hypothetical, unclassified, unknown	-0.0303022	0.802233	-0.0635479	0.616816	-0.00898507	0.956728	0.622079	1.33041e-06	0.764988	1.36942e-07	-0.212125	0.0961939	-0.0384975	0.862432
PA14_14880	PA3803	ispG	4-hydroxy-3-methylbut-2-en-1-yl diphosphate synthase	GO:0016114, GO:0008299, GO:0055114, GO:0044237	Metabolic pathways, Biosynthesis of antibiotics, Biosynthesis of secondary metabolites, Terpenoid backbone biosynthesis	Fatty acid and phospholipid metabolism	-0.106609	0.21608	-0.0794058	0.405362	-0.123917	0.225861	0.662791	1.63395e-08	0.717607	1.33338e-08	-0.222259	0.0284704	-0.179563	0.13607
PA14_14890	PA3802	hisS	histidyl-tRNA synthetase	GO:0006427	Aminoacyl-tRNA biosynthesis	Translation, post-translational modification, degradation	-0.119368	0.20863	-0.0559119	0.613064	0.0342874	0.798378	0.76254	8.49611e-09	0.801832	1.1057e-08	-0.10739	0.373078	-0.0938311	0.543361
PA14_14900	PA3801	NA	hypothetical protein	NA	NA	Hypothetical, unclassified, unknown	-0.105308	0.273167	-0.0110673	0.928263	-0.0517033	0.693077	0.543228	1.55747e-06	0.552764	2.14443e-06	-0.217227	0.05443	-0.141964	0.316647
PA14_14910	PA3800	NA	hypothetical protein	NA	NA	Hypothetical, unclassified, unknown	-0.17846	0.0474581	-0.0918229	0.353773	0.0689185	0.556945	0.51276	1.51478e-06	0.56776	6.74877e-07	-0.202638	0.0566048	-0.18186	0.151552
PA14_14930	PA3799	engA	GTP-binding protein EngA	NA	NA	Translation, post-translational modification, degradation	-0.288855	0.00465898	-0.228651	0.0285521	-0.0115456	0.939459	0.00676901	0.944324	0.0912472	0.330601	-0.20541	0.0742664	-0.169981	0.225023
PA14_14940	PA3798	NA	aminotransferase	GO:0009058	NA	Amino acid biosynthesis and metabolism	0.218824	0.0901832	0.101732	0.491022	0.0290767	0.875728	0.111708	0.347316	-0.263995	0.0370289	0.0035628	0.98717	0.0415535	0.876895
PA14_14960	PA3797	NA	hypothetical protein	GO:0006807	NA	Amino acid biosynthesis and metabolism	-0.0416115	0.819037	-0.0605364	0.767523	-0.220684	0.260022	-0.342895	0.0248406	-0.819025	1.73607e-05	-0.0510633	0.844563	0.00863383	0.981998
PA14_14975	PA3796	NA	hypothetical protein	NA	NA	Hypothetical, unclassified, unknown	0.187146	0.257263	0.292792	0.0948397	-0.101536	0.645382	-0.00860961	0.959321	-0.851098	1.34118e-05	0.118589	0.601474	-0.0169895	0.96521
PA14_14990	PA3795	NA	oxidoreductase	NA	NA	Energy metabolism	0.238541	0.0309082	0.278267	0.0184963	0.0626615	0.677136	-0.0254405	0.809532	-0.565856	1.21788e-05	0.300685	0.0210145	0.2725	0.0707727
PA14_15000	PA3794	NA	hypothetical protein	NA	NA	Hypothetical, unclassified, unknown	0.366669	0.0103712	0.304522	0.0413228	0.271214	0.0952239	-0.180793	0.165098	-0.243837	0.0755763	-0.000788801	0.997551	0.0123763	0.970103
PA14_15020	PA3793	NA	hypothetical protein	NA	NA	Hypothetical, unclassified, unknown	0.482545	0.00455299	0.278226	0.111968	0.178666	0.380906	0.157474	0.297151	-0.151715	0.348042	0.0347232	0.898598	-0.068458	0.831719
PA14_15030	PA3792	leuA	2-isopropylmalate synthase	GO:0009098, GO:0019752	Valine, leucine and isoleucine biosynthesis, Biosynthesis of secondary metabolites, 2-Oxocarboxylic acid metabolism, Pyruvate metabolism, Biosynthesis of amino acids, Metabolic pathways	Amino acid biosynthesis and metabolism	0.00246016	0.992696	0.0163753	0.956825	0.0291279	0.934547	0.318682	0.133697	0.32685	0.140465	0.539702	0.0527783	0.287779	0.420976
PA14_15050	PA3791	NA	hypothetical protein	NA	NA	Hypothetical, unclassified, unknown	0.15625	0.447974	0.0865234	0.727477	-0.181888	0.480382	-0.063169	0.743046	-0.429355	0.0313861	0.051778	0.875715	-0.193719	0.551834
PA14_15070	PA3790	oprC	outer membrane copper receptor OprC	GO:0006810	NA	Transport of small molecules	-0.261361	0.507847	-0.230121	0.605434	-0.466085	0.318373	-0.713751	0.0493589	-0.434253	0.239992	-0.295752	0.565968	-0.475433	0.414644
PA14_15080	PA3789	NA	hypothetical protein	NA	NA	Membrane proteins	-0.235212	0.339774	-0.359554	0.172155	-0.366883	0.205499	-0.159816	0.477491	-0.591341	0.0150253	0.152721	0.655652	0.0373914	0.943161
PA14_15090	PA3788	NA	hypothetical protein	NA	NA	Hypothetical, unclassified, unknown	-0.490698	0.101056	-0.188821	0.587542	-0.811696	0.0212636	-0.000921958	0.997982	-0.671621	0.0253762	-0.0102759	0.984152	-0.246957	0.618366
PA14_15100	PA3787	NA	hypothetical protein	NA	NA	Membrane proteins	-0.228019	0.308928	-0.278719	0.248239	-0.186544	0.513597	-0.382732	0.0646803	-0.413979	0.0562159	0.102461	0.756321	-0.0480568	0.914367
PA14_15110	PA3786	NA	hypothetical protein	NA	NA	Hypothetical, unclassified, unknown	0.0901613	0.671602	-0.0196184	0.939665	0.0163126	0.956793	-0.691252	0.00068187	-0.969543	2.89043e-05	0.267801	0.266434	0.169529	0.608544
PA14_15120	PA3785	NA	hypothetical protein	NA	NA	Membrane proteins	-0.0212261	0.928147	-0.245088	0.273214	-0.0907389	0.744336	-0.0431416	0.827578	-0.766072	0.000694765	0.197932	0.437835	-0.066911	0.870974
PA14_15130	PA3784	NA	hypothetical protein	NA	NA	Hypothetical, unclassified, unknown	-0.411606	0.0687574	-0.144507	0.583789	-0.230975	0.412867	-0.290447	0.170306	-0.414735	0.0658562	-0.0989231	0.766786	0.111344	0.789283
PA14_15140	PA3783	NA	hypothetical protein	GO:0008152	NA	Hypothetical, unclassified, unknown	-0.39749	0.12251	-0.343965	0.226109	-0.182319	0.588553	-0.314507	0.192365	-0.486078	0.0600122	-0.224645	0.499453	-0.174573	0.691475
PA14_15150	PA3782	NA	transcriptional regulator	GO:0006355	NA	Transcriptional regulators	0.298059	0.0295499	0.356952	0.0153051	0.170975	0.303759	0.292804	0.0227672	0.200702	0.127726	-0.034262	0.878077	0.0497144	0.857842
PA14_15160	NA	NA	hypothetical protein	GO:0006508	Vancomycin resistance, Two-component system	Hypothetical, unclassified, unknown	0.284954	0.054444	0.407992	0.0114648	-0.00675388	0.977829	0.32986	0.0201617	0.0575727	0.758932	0.00980161	0.968733	0.217917	0.313458
PA14_15180	PA3781	NA	transporter	NA	NA	Transport of small molecules	-0.0628976	0.701391	0.175084	0.288366	0.0168342	0.942659	0.352951	0.0136051	0.43443	0.00403435	0.181821	0.325371	0.0811739	0.767654
PA14_15190	PA3780	NA	hypothetical protein	NA	NA	Transport of small molecules	0.297217	0.353785	0.689592	0.0399221	-0.0813604	0.861931	-0.0288912	0.93177	0.542345	0.0831975	0.220174	0.602819	-0.0929825	0.884311
PA14_15200	PA3779	NA	hypothetical protein	GO:0006810	NA	Transport of small molecules	0.410003	0.0151006	0.271253	0.127326	0.0232177	0.926845	0.00352344	0.984598	0.0830334	0.621213	0.155598	0.470776	0.00301581	0.993892
PA14_15210	PA3778	NA	LysR family transcriptional regulator	GO:0006355	NA	Transcriptional regulators	0.133531	0.348109	0.092207	0.572851	0.0998317	0.589101	0.322712	0.0152666	0.30678	0.0250095	-0.427588	0.010286	-0.245305	0.21778
PA14_15230	PA3777	xseA	exodeoxyribonuclease VII large subunit	GO:0006308	Mismatch repair	DNA replication, recombination, modification and repair	0.39876	0.00119838	0.273585	0.0258265	0.141153	0.311663	0.16923	0.107955	0.419983	0.00048598	-0.259451	0.0551764	-0.156473	0.358715
PA14_15240	PA3776	NA	LysR family transcriptional regulator	GO:0006355	NA	Transcriptional regulators	0.118273	0.692045	0.0582721	0.871852	-0.115733	0.763364	-0.148815	0.580035	0.139034	0.624369	-0.17993	0.635403	-0.00407123	0.994307
PA14_15250	PA3775	NA	hypothetical protein	NA	NA	Membrane proteins	0.259803	0.318881	0.183972	0.544329	0.0904355	0.807903	-0.0684118	0.791755	0.340703	0.179558	0.163134	0.648888	0.292835	0.445768
PA14_15260	PA3774	NA	acetylpolyamine aminohydrolase	NA	NA	Putative enzymes	0.151151	0.724613	0.437222	0.310441	-0.110832	0.847988	-0.801743	0.0581906	-0.140018	0.751194	-0.03422	0.956654	0.192148	0.785535
PA14_15270	PA3773	NA	hypothetical protein	GO:0055085	NA	Transport of small molecules	-0.515802	0.21891	0.169804	0.737904	-0.267685	0.62439	-0.691725	0.0952274	-0.246509	0.570641	-0.42971	0.39589	-0.182464	0.808478
PA14_15280	PA3772	NA	hypothetical protein	NA	NA	Hypothetical, unclassified, unknown	0.0211427	0.932502	0.0281862	0.923241	-0.213641	0.435522	-0.67519	0.00319136	-0.892279	0.00049767	-0.0885906	0.784766	0.0357744	0.970022
PA14_15290	PA3771	NA	transcriptional regulator	GO:0006355	NA	Two-component regulatory systems	0.494607	0.0208375	-0.025498	0.928263	0.00256173	0.99326	0.599964	0.00388157	0.384944	0.0635886	0.221551	0.410557	0.142469	0.699128
PA14_15310	PA3770	guaB	inosine 5'-monophosphate dehydrogenase	GO:0055114, GO:0006164	Metabolic pathways, Purine metabolism, Biosynthesis of secondary metabolites	Nucleotide biosynthesis and metabolism	0.102856	0.496386	0.138659	0.390158	0.0335141	0.873052	1.12595	1.82887e-08	1.21465	1.51998e-08	-0.167825	0.366753	-0.169311	0.452929
PA14_15340	PA3769	guaA	GMP synthase	GO:0006164, GO:0006177	Metabolic pathways, Purine metabolism	Nucleotide biosynthesis and metabolism	-0.0041444	0.980721	0.0298571	0.86803	-0.0741267	0.701004	1.13195	1.00435e-08	1.09828	3.7654e-08	-0.234401	0.164028	-0.160483	0.465452
PA14_15350	NA	NA	integrase	GO:0006310, GO:0015074	NA	Related to phage, transposon, or plasmid	-0.00971845	0.954544	0.148984	0.344849	-0.0895437	0.641296	1.12769	1.40253e-08	1.15328	2.46997e-08	-0.0985267	0.626338	-0.0948207	0.707227
PA14_15360	NA	NA	hypothetical protein	GO:0006355	NA	Hypothetical, unclassified, unknown	-0.0525764	0.711211	-0.00524219	0.974722	-0.245334	0.108074	0.653599	8.58287e-06	0.846299	4.61768e-07	-0.0482748	0.814021	-0.0937133	0.679451
PA14_15370	NA	NA	hypothetical protein	NA	NA	Hypothetical, unclassified, unknown	-0.130162	0.485736	0.0422037	0.854285	-0.0221473	0.936065	-0.55014	0.00261846	-0.36659	0.0409662	-0.0728237	0.790893	-0.232425	0.388662
PA14_15380	NA	repA	replicative helicase, RepA	NA	NA	Related to phage, transposon, or plasmid	0.238055	0.156945	0.426911	0.0189411	-0.107252	0.637685	-0.320264	0.0506716	0.0304081	0.870955	0.00322181	0.991424	-0.231008	0.351443
PA14_15400	NA	NA	replication protein, RepC	NA	NA	Related to phage, transposon, or plasmid	0.249846	0.0507422	0.144484	0.304103	0.0331489	0.857955	0.00139819	0.992255	-0.303451	0.0174926	0.200503	0.190375	0.14995	0.442968
PA14_15410	NA	NA	NA	NA	NA	NA	0.163493	0.609461	0.409457	0.204035	0.486799	0.160778	-0.154372	0.608879	-0.0970556	0.769696	0.166796	0.688719	0.14671	0.788224
PA14_15420	NA	NA	NA	NA	NA	NA	-0.266675	0.432906	-0.822029	0.0301506	0.0842912	0.857298	-0.630845	0.0534899	-1.00911	0.0067273	-0.0433046	0.934721	0.187506	0.741005
PA14_15430	PA3867	NA	resolvase, essential for transposition	GO:0006310	NA	DNA replication, recombination, modification and repair; Related to phage, transposon, or plasmid	-0.00775711	0.968602	0.109081	0.584071	-0.09587	0.684188	-0.168676	0.289573	-0.263505	0.116015	-0.0573472	0.831371	0.0312952	0.932615
PA14_15435	NA	NA	hypothetical protein	NA	NA	Hypothetical, unclassified, unknown	0.0309216	0.878896	0.00289307	0.990228	-0.176956	0.424476	-0.11169	0.497713	-0.0331293	0.860305	-0.0524694	0.851706	-0.0125579	0.975747
PA14_15445	NA	merE	mercury resistance protein	GO:0015694	NA	Hypothetical, unclassified, unknown	-0.0705013	0.905112	-0.0991632	0.884717	0.265496	0.692461	-0.509433	0.334453	-0.156557	0.788512	-0.229192	0.751412	-0.158597	0.87345
PA14_15450	NA	merD	transcriptional regulator MerD	GO:0046689, GO:0045892, GO:0006355	NA	Adaptation, Protection; Transcriptional regulators	0.582005	0.0367138	0.683667	0.0229748	0.361442	0.288728	0.128701	0.63674	0.0596118	0.846869	-0.0522722	0.912031	-0.0568394	0.923006
PA14_15460	NA	merA	mercuric reductase	GO:0030001, GO:0050787, GO:0045454, GO:0055114	NA	Adaptation, Protection	0.196936	0.0845186	0.0784368	0.555565	0.156592	0.256775	0.0877144	0.405487	-0.00558515	0.964224	0.1427	0.318557	0.262365	0.0979986
PA14_15470	NA	merP	periplasmic mercuric ion binding protein, MerP	GO:0015694, GO:0030001, GO:0046689	NA	Adaptation, Protection	-0.18349	0.38975	-0.0192756	0.94385	-0.0363204	0.904431	-0.394897	0.0509379	-0.302502	0.14984	0.0508538	0.878453	0.00583991	0.990319
PA14_15475	NA	merT	mercuric transport protein	GO:0015694	NA	Hypothetical, unclassified, unknown	0.23847	0.234766	0.284173	0.188614	0.0684071	0.811967	0.0782229	0.684999	0.0853792	0.678361	0.224302	0.372331	0.143739	0.676588
PA14_15480	NA	merR	transcriptional regulator MerR	GO:0006355, GO:0046689	NA	Transcriptional regulators	0.297156	0.0072378	0.199692	0.0789283	-0.0805357	0.564274	0.261647	0.0100049	0.561152	7.80671e-06	0.145484	0.267385	0.185101	0.226941
PA14_15490	NA	NA	hypothetical protein	NA	NA	Hypothetical, unclassified, unknown	0.360043	0.062671	0.312956	0.134236	-0.214783	0.382828	-0.300929	0.104729	-0.0505149	0.808619	0.128434	0.634581	0.224821	0.444143
PA14_15500	NA	NA	oriT-binding protein, TraK	NA	NA	Related to phage, transposon, or plasmid	0.062701	0.768814	0.0601346	0.809382	-0.150542	0.553973	-0.402215	0.0332502	0.119483	0.5423	0.0173047	0.956165	-0.00995782	0.982128
PA14_15510	NA	traJ	conjugal transfer relaxosome component TraJ	NA	NA	Related to phage, transposon, or plasmid	0.375301	0.0146712	0.178839	0.28164	0.113772	0.565708	-0.497202	0.00141954	-0.406786	0.00864794	-0.188375	0.316431	-0.14916	0.542476
PA14_15520	NA	trbJ	conjugal transfer protein TrbJ	NA	Quorum sensing	Related to phage, transposon, or plasmid	0.0187253	0.926766	-0.0525293	0.81268	-0.0138971	0.958062	-0.333633	0.0413651	-0.315865	0.0627794	-0.0841504	0.742202	0.048326	0.891419
PA14_15530	NA	NA	entry/exclusion protein TrbK	NA	NA	Related to phage, transposon, or plasmid	-1.24493	0.158963	-0.205126	0.842338	-0.606399	0.567594	-1.19614	0.178696	-0.672513	0.457129	0.354178	0.720496	0.408395	0.729571
PA14_15540	NA	NA	mating pair formation protein TrbL	GO:0030255	Quorum sensing	Related to phage, transposon, or plasmid	0.152021	0.196024	0.181565	0.147703	0.069745	0.659814	0.0666851	0.540135	-0.00264094	0.984269	0.153462	0.287724	0.0827294	0.686642
PA14_15560	NA	NA	hypothetical protein	NA	NA	Hypothetical, unclassified, unknown	0.317042	0.0044931	0.252369	0.0280472	0.118228	0.374517	0.443965	9.24264e-05	0.0630385	0.556278	0.0172388	0.924393	0.0679528	0.716842
PA14_15570	NA	NA	hypothetical protein	NA	NA	Related to phage, transposon, or plasmid; Hypothetical, unclassified, unknown	0.203981	0.0728615	0.0580042	0.672535	0.105959	0.465806	0.0939293	0.36856	-0.0735462	0.51365	0.116616	0.428513	0.167776	0.32111
PA14_15580	NA	NA	Type II restriction enzyme, methylase subunit	NA	NA	Putative enzymes	0.0759218	0.46762	0.152204	0.158889	-0.163925	0.170722	0.433212	5.93029e-05	0.499773	1.60913e-05	-0.115357	0.370616	-0.0704093	0.692496
PA14_15590	NA	NA	hypothetical protein	NA	NA	Hypothetical, unclassified, unknown	0.109358	0.208896	0.10396	0.268984	-0.0680114	0.54786	0.515153	8.24292e-07	0.468529	5.15098e-06	0.0250944	0.858783	0.00653194	0.975666
PA14_15600	NA	NA	hypothetical protein	NA	NA	Hypothetical, unclassified, unknown	-0.00382209	0.967291	0.054354	0.561491	-0.0223845	0.84784	0.434145	3.34863e-06	0.459044	2.68888e-06	-0.125097	0.197357	-0.0279453	0.866859
PA14_15610	NA	NA	hypothetical protein	NA	NA	Hypothetical, unclassified, unknown	-0.0288661	0.729086	0.00330008	0.973429	-0.0620334	0.530228	0.298944	0.000164852	0.292947	0.000287526	-0.0265716	0.827523	0.00488251	0.978488
PA14_15620	NA	NA	oxidoreductase	NA	NA	Putative enzymes	0.51113	0.085059	0.391891	0.238217	0.471871	0.183096	1.2246	9.25225e-05	0.788991	0.0091227	0.333347	0.367641	0.368638	0.402134
PA14_15630	NA	NA	hypothetical protein	GO:0055085	NA	Hypothetical, unclassified, unknown	0.303953	0.0363818	0.220158	0.158873	-0.133285	0.475376	0.0293901	0.835406	-0.393801	0.00767493	-0.0503442	0.827229	-0.039814	0.894471
PA14_15650	NA	NA	hypothetical protein	GO:0006355	NA	Transcriptional regulators; Hypothetical, unclassified, unknown	0.255934	0.259091	-0.0953963	0.735706	0.107894	0.730331	-0.0836754	0.701642	-0.386898	0.0838401	0.0498557	0.892835	0.0153143	0.977775
PA14_15660	NA	NA	oxidoreductase	GO:0055114	NA	Hypothetical, unclassified, unknown; Putative enzymes	0.172471	0.46804	0.20806	0.423497	-0.0592316	0.8592	-0.00369542	0.988789	-0.289995	0.208355	0.031788	0.934082	0.054308	0.906947
PA14_15670	PA3768	NA	metallo-oxidoreductase	GO:0055114	NA	Biosynthesis of cofactors, prosthetic groups and carriers	0.754627	0.00493865	0.314581	0.248217	0.459897	0.122795	1.4441	3.89868e-06	1.04166	0.000211699	0.530551	0.0756992	-0.0592853	0.90818
PA14_15680	PA3767	NA	hypothetical protein	GO:0002100	NA	Nucleotide biosynthesis and metabolism	0.539548	0.0150817	0.22717	0.339481	0.379289	0.138569	1.05337	1.79636e-05	0.685808	0.0019962	0.347687	0.179818	-0.066042	0.883589
PA14_15700	PA3766	NA	amino acid permease	GO:0003333	NA	Transport of small molecules	0.752565	0.000846048	0.40123	0.0741243	0.300256	0.231434	1.19367	1.53476e-06	1.00413	2.57653e-05	0.233736	0.376851	0.0606923	0.887885
PA14_15710	PA3765	NA	hypothetical protein	NA	NA	Hypothetical, unclassified, unknown	0.517193	0.000545107	0.47867	0.00178959	0.292352	0.0660364	1.58046	2.86983e-11	0.66261	2.31858e-05	-0.0758284	0.701077	0.183019	0.366898
PA14_15720	PA3764	NA	transglycosylase	GO:0000270	NA	Transport of small molecules	0.410473	3.44207e-05	0.341625	0.000420651	0.163007	0.0954736	1.35471	8.42238e-14	0.835656	9.66228e-10	0.0121715	0.93236	0.0469853	0.76384
PA14_15740	PA3763	purL	phosphoribosylformylglycinamidine synthase	GO:0006189	Biosynthesis of secondary metabolites, Purine metabolism, Metabolic pathways, Biosynthesis of antibiotics	Nucleotide biosynthesis and metabolism	0.32593	0.00948417	0.229745	0.076158	0.124507	0.415242	1.40979	3.34726e-11	1.14182	2.67237e-09	-0.0797523	0.645904	-0.0386952	0.878831
PA14_15750	NA	NA	hypothetical protein	NA	NA	Hypothetical, unclassified, unknown	0.0823808	0.648232	-0.0212879	0.924046	0.052348	0.828376	1.13604	1.1802e-07	0.702328	0.000114987	-0.204362	0.32851	-0.109993	0.707227
PA14_15770	PA3762	NA	hypothetical protein	NA	NA	Hypothetical, unclassified, unknown	0.0458698	0.764542	-0.00326061	0.985909	-0.166617	0.327595	-0.138087	0.281518	-0.0690171	0.621808	0.0524036	0.806655	0.128241	0.573833
PA14_15780	PA3761	NA	PTS system N-acetylglucosamine-specific IIBC component	GO:0009401	Amino sugar and nucleotide sugar metabolism, Phosphotransferase system (PTS)	Transport of small molecules	-0.414298	0.0227122	-0.577685	0.00383965	-0.475373	0.0219943	-0.1685	0.306323	-0.228769	0.18712	-0.234958	0.283786	-0.108103	0.733883
PA14_15790	PA3760	NA	phosphoenolpyruvate-protein phosphotransferase	GO:0009401, GO:0016310	NA	Transport of small molecules	0.210848	0.0137559	0.225339	0.0125122	0.143231	0.148514	0.249603	0.00233712	-0.0920723	0.251746	-0.0468397	0.700499	0.107204	0.402126
PA14_15810	PA3759	NA	aminotransferase	GO:1901135	Amino sugar and nucleotide sugar metabolism, Metabolic pathways, Alanine, aspartate and glutamate metabolism, Biosynthesis of antibiotics	Cell wall / LPS / capsule	-0.241973	0.203732	-0.175331	0.411573	-0.397711	0.0725963	-0.151463	0.391366	-0.412334	0.0299914	-0.180355	0.457619	-0.14228	0.657784
PA14_15820	PA3758	NA	N-acetylglucosamine-6-phosphate deacetylase	GO:0006044	Amino sugar and nucleotide sugar metabolism, Biosynthesis of antibiotics	Transport of small molecules	-0.191636	0.350431	-0.0625035	0.809736	-0.444432	0.0605791	0.282376	0.126613	-0.390304	0.051661	0.0163306	0.960284	-0.133016	0.704023
PA14_15830	PA3757	NA	GntR family transcriptional regulator	GO:0006355, GO:0009893	NA	Transcriptional regulators	-0.268097	0.138458	-0.0903688	0.680394	-0.387857	0.067149	-0.267102	0.114608	-0.537674	0.00432293	0.0290575	0.923361	-0.0154268	0.970602
PA14_15840	PA3756	NA	hypothetical protein	NA	NA	Hypothetical, unclassified, unknown	0.331831	0.00649297	0.169443	0.179851	-0.039626	0.814421	0.910516	1.66188e-08	0.520743	6.1678e-05	0.0708284	0.674587	-0.0199252	0.93855
PA14_15850	PA3755	NA	hypothetical protein	NA	NA	Nucleotide biosynthesis and metabolism	0.262132	0.0443556	0.270075	0.0526653	0.0868257	0.615637	0.173603	0.148574	0.00685798	0.96267	0.0340107	0.874952	0.0583036	0.817864
PA14_15860	PA3754	NA	hypothetical protein	NA	NA	DNA replication, recombination, modification and repair	0.190058	0.149323	0.0304644	0.856104	0.101312	0.556186	0.428703	0.00109036	0.0751529	0.564533	0.0716985	0.708381	0.104678	0.645143
PA14_15870	PA3753	NA	hypothetical protein	NA	NA	Transport of small molecules	-0.169238	0.237532	-0.0105786	0.954368	0.00209855	0.992309	0.491766	0.00061838	0.0226064	0.882629	-0.0473796	0.834884	-0.0844975	0.743153
PA14_15880	PA3752	NA	hypothetical protein	NA	NA	Hypothetical, unclassified, unknown	-0.112078	0.781695	-0.28964	0.497055	-0.0270153	0.960349	0.013725	0.971288	-0.232147	0.542976	-0.0595955	0.921794	-0.050189	0.946891
PA14_15890	PA3751	purT	phosphoribosylglycinamide formyltransferase 2	GO:0009152	Purine metabolism, Metabolic pathways, Biosynthesis of secondary metabolites, One carbon pool by folate, Biosynthesis of antibiotics	Nucleotide biosynthesis and metabolism	-0.41199	0.00260347	-0.147876	0.294823	-0.0716075	0.685463	0.572758	3.87781e-05	0.0264334	0.844487	-0.132243	0.42585	-0.116298	0.586823
PA14_15910	PA3750	NA	hypothetical protein	NA	NA	Amino acid biosynthesis and metabolism	-0.464232	0.00122101	-0.13806	0.345334	0.029352	0.877196	0.310055	0.0134963	0.0544903	0.682399	-0.444112	0.00550336	-0.186121	0.344568
PA14_15920	PA3749	NA	major facilitator transporter	GO:0055085, GO:0006810	NA	Transport of small molecules	-0.103033	0.441159	0.07217	0.640043	-0.0326296	0.861319	0.120192	0.310278	0.264843	0.0341654	-0.261756	0.0866791	-0.073581	0.758914
PA14_15930	PA3748	NA	hemolysin	GO:0055114	NA	Transport of small molecules	0.0537168	0.69473	0.00162926	0.992548	-0.0249292	0.891472	0.50795	0.000117106	0.515351	0.000143159	-0.161241	0.302332	-0.157048	0.415292
PA14_15940	PA3747	NA	hypothetical protein	GO:0017004	NA	Membrane proteins	-0.153581	0.251775	-0.147934	0.310441	-0.0585998	0.750616	0.507464	0.000227979	0.729202	4.53934e-06	-0.0765356	0.692707	-0.122199	0.579631
PA14_15960	PA3746	ffh	signal recognition particle protein Ffh	GO:0006614, GO:0046903	Quorum sensing, Protein export, Bacterial secretion system	Protein secretion/export apparatus	0.328289	0.00971452	0.357027	0.00754592	0.18081	0.218709	1.37022	6.26162e-11	1.11702	4.43794e-09	-0.106006	0.522339	-0.123902	0.537673
PA14_15970	PA3745	rpsP	30S ribosomal protein S16	GO:0006412	Ribosome	Translation, post-translational modification, degradation	-0.0293887	0.897632	0.0786051	0.747629	0.0244904	0.935757	1.21039	1.02887e-06	1.1958	2.11148e-06	-0.343899	0.145845	-0.34364	0.227311
PA14_15980	PA3744	rimM	16S rRNA-processing protein RimM	GO:0006364	NA	Transcription, RNA processing and degradation	-0.139984	0.483733	-0.0612676	0.803612	-0.0974634	0.712524	0.614991	0.00145127	0.802315	0.00015654	-0.546926	0.0184619	-0.469987	0.0806037
PA14_15990	PA3743	trmD	tRNA (guanine-N(1)-)-methyltransferase	GO:0008033	NA	Transcription, RNA processing and degradation	-0.0828454	0.664281	0.0534532	0.811796	0.0410229	0.87178	0.751753	7.10256e-05	0.81435	4.18407e-05	-0.577448	0.00674059	-0.441142	0.0707727
PA14_16000	PA3742	rplS	50S ribosomal protein L19	GO:0006412	Ribosome	Transcription, RNA processing and degradation	-0.130088	0.591773	-0.0441541	0.880123	0.116766	0.708621	1.07222	3.52307e-05	1.4164	2.21263e-06	-0.445059	0.102779	-0.14062	0.729571
PA14_16010	PA3741	NA	hypothetical protein	NA	NA	Fatty acid and phospholipid metabolism	0.0172911	0.930284	0.0379867	0.861558	0.0848044	0.71514	0.739454	4.7759e-05	0.939587	3.76277e-06	-0.105447	0.661589	-0.077948	0.812068
PA14_16020	PA3740	NA	hypothetical protein	NA	NA	Hypothetical, unclassified, unknown	0.0920096	0.515679	0.0188297	0.918483	0.141804	0.405071	0.310707	0.0156789	0.0717339	0.597911	0.100171	0.590108	0.106778	0.646481
PA14_16030	PA3739	NA	sodium/hydrogen antiporter	GO:0055085, GO:0006812, GO:0006813	NA	Transport of small molecules	0.34347	0.00505028	0.239536	0.0560379	0.210184	0.129189	0.139053	0.19551	-0.304049	0.00896786	0.326164	0.0192431	0.252708	0.12405
PA14_16040	PA3738	xerD	site-specific tyrosine recombinase XerD	GO:0006310, GO:0015074	NA	DNA replication, recombination, modification and repair	0.227892	0.0407347	0.339707	0.00525804	0.02766	0.862815	0.181201	0.077424	-0.0250034	0.830006	-0.0541465	0.743906	0.0321963	0.887885
PA14_16050	PA3737	dsbC	thiol:disulfide interchange protein DsbC	GO:0044267, GO:0045454, GO:0006457	NA	Chaperones & heat shock proteins	0.14604	0.0814424	0.151716	0.0904819	0.0694736	0.523587	0.434487	5.88687e-06	0.193183	0.0180875	-0.103553	0.326701	-0.132873	0.281867
PA14_16070	PA3736	hom	homoserine dehydrogenase	GO:0009088, GO:0055114, GO:0006520	Biosynthesis of amino acids, Biosynthesis of secondary metabolites, Glycine, serine and threonine metabolism, Metabolic pathways, Cysteine and methionine metabolism, Lysine biosynthesis, Microbial metabolism in diverse environments, Biosynthesis of antibiotics	Amino acid biosynthesis and metabolism	-0.196346	0.0414084	-0.0687971	0.532532	-0.0890726	0.466072	0.360455	0.000262966	0.0164453	0.872729	-0.41647	0.000568322	-0.356027	0.00471866
PA14_16090	PA3735	thrC	threonine synthase	GO:0006520	Biosynthesis of secondary metabolites, Biosynthesis of amino acids, Metabolic pathways, Microbial metabolism in diverse environments, Glycine, serine and threonine metabolism, Vitamin B6 metabolism	Amino acid biosynthesis and metabolism	-0.182997	0.07275	-0.133451	0.227131	-0.0839063	0.525828	0.317422	0.00162064	0.234944	0.0178712	-0.343562	0.00528948	-0.220193	0.123338
PA14_16100	PA3734	NA	hypothetical protein	GO:0015996	NA	Hypothetical, unclassified, unknown	-0.122514	0.224672	0.0517886	0.668195	-0.0387239	0.78322	-0.0637406	0.494635	-0.465131	4.57721e-05	-0.0143598	0.932861	0.00688127	0.977681
PA14_16110	NA	NA	hypothetical protein	NA	NA	Hypothetical, unclassified, unknown	0.563359	0.00575035	0.385765	0.06454	0.0361041	0.899904	0.282335	0.114608	-0.9751	2.48118e-05	0.472105	0.0414314	0.254822	0.389996
PA14_16130	PA3733	NA	hypothetical protein	NA	NA	Energy metabolism	0.248011	0.0530425	0.0654839	0.67108	0.00485945	0.980116	0.102391	0.384471	-0.564068	7.81738e-05	0.117317	0.488578	0.0206714	0.940955
PA14_16140	PA3732	NA	hypothetical protein	NA	NA	Hypothetical, unclassified, unknown	1.21312	2.1506e-08	1.10929	1.4424e-07	0.771295	4.34666e-05	1.51817	2.60245e-10	0.79892	6.73924e-06	0.041826	0.86416	0.0821408	0.767654
PA14_16150	PA3731	NA	hypothetical protein	NA	NA	Transcription, RNA processing and degradation	1.0989	6.11238e-09	1.06062	1.57114e-08	0.716557	1.07313e-05	1.61797	5.4709e-12	0.953111	5.26744e-08	0.0239838	0.909797	0.119117	0.566497
PA14_16160	PA3730	NA	hypothetical protein	NA	NA	Hypothetical, unclassified, unknown	1.29815	1.0836e-09	1.10769	2.55747e-08	0.943502	4.86661e-07	1.2801	7.23306e-10	0.859124	7.17038e-07	0.00525584	0.983602	0.25369	0.183299
PA14_16180	PA3729	NA	hypothetical protein	NA	NA	Hypothetical, unclassified, unknown	1.3343	1.01038e-10	1.30164	1.99243e-10	1.097	5.90565e-09	1.51356	8.80182e-12	0.887086	7.94983e-08	0.134833	0.381033	0.0807437	0.704023
PA14_16190	PA3728	NA	hypothetical protein	NA	NA	Hypothetical, unclassified, unknown	1.1735	1.47379e-10	1.05062	1.40146e-09	0.944589	1.28161e-08	1.13455	1.55278e-10	0.703888	4.61768e-07	0.131174	0.336625	0.169783	0.28647
PA14_16200	PA3727	NA	hypothetical protein	NA	NA	Hypothetical, unclassified, unknown	1.68451	8.88201e-11	1.29287	1.48932e-08	1.42614	3.26385e-09	1.75599	3.22051e-11	0.872575	3.06138e-06	0.214924	0.246914	0.239493	0.281122
PA14_16210	PA3726	NA	hypothetical protein	NA	NA	Hypothetical, unclassified, unknown	0.688693	0.00253239	0.51048	0.0282054	0.675957	0.00708369	0.35612	0.0772783	-0.0481592	0.836485	-0.338323	0.195406	-0.33944	0.286227
PA14_16220	PA3725	recJ	single-stranded-DNA-specific exonuclease RecJ	GO:0006281, GO:0006310	Homologous recombination, Mismatch repair, Base excision repair	DNA replication, recombination, modification and repair	-0.0989099	0.454492	-0.155367	0.265734	0.0753854	0.664203	-0.326418	0.00804756	-0.67666	8.92619e-06	-0.400962	0.00872082	-0.263353	0.144428
PA14_16250	PA3724	lasB	elastase LasB	GO:0006508, GO:0051542, GO:0060309	Quorum sensing, Cationic antimicrobial peptide (CAMP) resistance	Amino acid biosynthesis and metabolism	-1.03697	0.00330057	-0.907112	0.0112332	-0.770005	0.0427079	-2.13707	1.27325e-06	-2.07507	3.02485e-06	-0.179696	0.699446	-0.125027	0.84768
PA14_16260	PA3723	NA	FMN oxidoreductase	GO:0055114	NA	Energy metabolism	-0.668244	0.0050701	-0.553663	0.0230119	-0.463263	0.0773488	-0.834133	0.000415518	-1.88925	6.3153e-08	0.143659	0.650451	0.0708369	0.878273
PA14_16270	PA3722	NA	hypothetical protein	NA	NA	Hypothetical, unclassified, unknown	0.54625	0.000700067	0.478144	0.00337697	0.168437	0.357329	-0.418937	0.00384026	-0.213936	0.131944	0.0886675	0.676819	0.0991752	0.704023
PA14_16280	PA3721	NA	transcriptional regulator	NA	beta-Lactam resistance	Transcriptional regulators	1.25856	5.40333e-10	1.08872	9.66504e-09	0.968587	9.6104e-08	-0.0715811	0.538714	0.108217	0.371391	-0.00970217	0.963229	-0.0712194	0.758118
PA14_16290	PA3720	NA	hypothetical protein	NA	NA	Hypothetical, unclassified, unknown	-0.0608123	0.914368	-0.466577	0.392015	0.227427	0.73206	-0.819188	0.0770501	-0.688634	0.150933	0.565534	0.354376	0.197959	0.834355
PA14_16300	PA3719	NA	hypothetical protein	GO:0032411	beta-Lactam resistance	Hypothetical, unclassified, unknown	0.345656	0.326261	-0.196301	0.648395	-0.145126	0.769009	-0.458734	0.178817	-0.724805	0.0520532	1.13344	0.00585446	0.796319	0.0899476
PA14_16310	PA3718	NA	MFS permease	GO:0055085	NA	Transport of small molecules	0.180329	0.373404	-0.028303	0.916206	-0.0196281	0.948965	-0.348226	0.0625095	-0.231311	0.2338	0.731692	0.00251608	0.352304	0.211659
PA14_16320	PA3717	NA	peptidyl-prolyl cis-trans isomerase, FkbP-type	NA	NA	Translation, post-translational modification, degradation	0.285353	0.135599	0.0262801	0.920187	-0.198973	0.412671	-0.499703	0.00891409	-0.518474	0.00912129	-0.206984	0.397325	-0.145261	0.65961
PA14_16330	PA3716	NA	hypothetical protein	NA	NA	Hypothetical, unclassified, unknown	0.753682	3.55494e-08	0.543337	7.72359e-06	0.492711	4.50306e-05	-0.175573	0.0477782	-0.250019	0.00826084	-0.304472	0.00777723	-0.204026	0.128028
PA14_16340	PA3715	NA	hypothetical protein	NA	NA	Hypothetical, unclassified, unknown	0.601177	3.5643e-05	0.372612	0.00585885	0.463423	0.00162346	-0.328191	0.00702742	-0.321168	0.0102014	-0.202212	0.171644	-0.067713	0.767654
PA14_16350	PA3714	NA	two-component response regulator	GO:0000160, GO:0006355	Two-component system	Two-component regulatory systems	-0.104193	0.626211	-0.113615	0.635135	-0.19974	0.427176	-0.723027	0.000724539	-0.443154	0.0287948	0.0095035	0.978532	0.0375777	0.928679
PA14_16360	PA3713	NA	hypothetical protein	GO:0055114	beta-Alanine metabolism, Arginine and proline metabolism, Metabolic pathways	Putative enzymes	0.0607207	0.621457	-0.0524198	0.708704	-0.133529	0.347814	-0.471055	0.000130929	-0.250647	0.0267255	-0.0659246	0.690936	0.02883	0.900134
PA14_16370	PA3712	NA	hypothetical protein	NA	NA	Membrane proteins	0.0788298	0.638899	-0.000490828	0.998115	-0.110108	0.594944	1.10265	5.84086e-08	0.22979	0.129149	0.165246	0.401418	0.161912	0.509135
PA14_16380	PA3711	NA	LysR family transcriptional regulator	GO:0006355	NA	Transcriptional regulators	-0.0860844	0.562249	-0.0271712	0.882085	-0.251267	0.132059	0.24518	0.059311	0.00627262	0.967322	0.198683	0.239764	0.108879	0.648426
PA14_16390	PA3710	NA	GMC-type oxidoreductase	GO:0055114	Metabolic pathways, Glycine, serine and threonine metabolism	Putative enzymes	0.278515	0.0474166	0.180804	0.237238	0.0592388	0.762829	-0.123517	0.343783	-0.325951	0.0203169	-0.110463	0.562348	0.110329	0.646008
PA14_16410	PA3709	NA	MFS transporter	GO:0055085	NA	Transport of small molecules	-0.0105274	0.956427	0.0933309	0.628851	-0.0671634	0.766185	-0.613806	0.000359604	-0.380502	0.0190904	-0.0837626	0.724674	-0.0673825	0.833242
PA14_16430	PA3708	wspA	chemotaxis transducer	GO:0007165, GO:0006935	Biofilm formation - Pseudomonas aeruginosa, Two-component system	Chemotaxis; Motility & Attachment	-0.36605	0.0024754	-0.158098	0.198282	-0.333624	0.0116896	-0.252816	0.0185866	-0.0506021	0.658054	-0.269618	0.0452204	-0.100275	0.599799
PA14_16440	PA3707	NA	hypothetical protein	GO:0006935, GO:0007165	Two-component system, Biofilm formation - Pseudomonas aeruginosa	Chemotaxis; Motility & Attachment	-0.644259	0.00142216	-0.416133	0.0385825	-0.464168	0.0319142	-0.326125	0.0617593	-0.0214836	0.915256	-0.281918	0.201853	-0.0827573	0.817593
PA14_16450	PA3706	wspC	methyltransferase	NA	Two-component system	Chemotaxis; Motility & Attachment	-0.619694	1.95159e-05	-0.421082	0.0017919	-0.430125	0.00253347	-0.289226	0.0115645	0.0235468	0.851593	-0.266271	0.0588075	-0.0790833	0.706776
PA14_16460	PA3705	wspD	CheW domain-containing protein	GO:0006935, GO:0007165	Biofilm formation - Pseudomonas aeruginosa, Two-component system	Chemotaxis; Motility & Attachment	-0.559976	0.00116034	-0.356247	0.0371068	-0.283641	0.130373	-0.210833	0.150354	-0.0499333	0.759495	-0.206778	0.287657	-0.184732	0.443622
PA14_16470	PA3704	NA	chemotaxis sensor/effector fusion protein	GO:0000160, GO:0006935, GO:0007165, GO:0016310	Biofilm formation - Pseudomonas aeruginosa, Two-component system	Chemotaxis; Motility & Attachment	-0.570172	1.19606e-06	-0.299772	0.00273619	-0.28561	0.00656179	-0.128692	0.118644	0.199877	0.0218853	-0.242682	0.0229299	-0.0803932	0.592862
PA14_16480	PA3703	wspF	chemotaxis-specific methylesterase	GO:0006935, GO:0000160	Biofilm formation - Pseudomonas aeruginosa, Two-component system	Chemotaxis; Motility & Attachment	0.245465	0.0928833	0.278756	0.0736356	-0.00621668	0.978841	-0.268888	0.0471357	-0.153567	0.273919	-0.0220924	0.929235	-0.00031447	0.998385
PA14_16500	PA3702	wspR	two-component response regulator	GO:0000160	Biofilm formation - Pseudomonas aeruginosa, Two-component system	Chemotaxis; Motility & Attachment	-0.236033	0.0163277	-0.144339	0.162832	-0.142519	0.21441	-0.126261	0.152482	0.0515783	0.589735	-0.19287	0.0888352	-0.0561375	0.74996
PA14_16510	NA	NA	peptide chain release factor 2	GO:0006415	NA	Translation, post-translational modification, degradation	-0.0156094	0.911198	0.0134781	0.930132	-0.0185523	0.915946	0.692737	1.23946e-06	0.693731	2.13315e-06	-0.137404	0.368195	-0.106308	0.596141
PA14_16530	PA3700	lysS	lysyl-tRNA synthetase	GO:0006418, GO:0006430	Aminoacyl-tRNA biosynthesis	Translation, post-translational modification, degradation	-0.188256	0.228439	-0.039064	0.844855	-0.0923199	0.661444	0.950481	5.91587e-07	0.950765	1.09132e-06	-0.276469	0.13546	-0.112108	0.679451
PA14_16550	PA3699	NA	TetR family transcriptional regulator	NA	NA	Transcriptional regulators	-0.0646341	0.52874	-0.106407	0.324344	-0.159494	0.17093	-0.19195	0.0362437	-0.0831233	0.383395	-0.154741	0.190119	-0.0645389	0.708204
PA14_16560	PA3698	NA	lipoprotein	NA	NA	Fatty acid and phospholipid metabolism	-0.370503	0.0244156	-0.150105	0.409119	-0.177522	0.381599	-0.832476	9.13315e-06	-0.706939	9.69853e-05	-0.011108	0.967749	-0.03561	0.914367
PA14_16580	PA3697	NA	hypothetical protein	GO:0080164	NA	Hypothetical, unclassified, unknown	-0.652703	3.43918e-05	-0.473966	0.00148045	-0.546682	0.000637151	-0.678828	7.41169e-06	-0.692732	9.38292e-06	-0.0321137	0.881964	0.00569246	0.985099
PA14_16590	PA3696	NA	hypothetical protein	NA	NA	Hypothetical, unclassified, unknown	-0.695908	2.76625e-05	-0.400558	0.00794359	-0.317642	0.0468108	-0.568834	0.000116533	-0.497007	0.000656743	-0.128481	0.476126	-0.0826846	0.737865
PA14_16600	PA3695	NA	alpha/beta hydrolase	GO:0006508	NA	Fatty acid and phospholipid metabolism	-0.388895	0.0120562	-0.264444	0.10067	-0.136914	0.477799	-0.523953	0.00063481	-0.540755	0.00063562	-0.130328	0.517518	0.0205532	0.950186
PA14_16610	PA3694	NA	hypothetical protein	NA	NA	Fatty acid and phospholipid metabolism	-0.38114	0.0606114	-0.5226	0.0197453	-0.248546	0.313159	-0.121375	0.525226	-0.385211	0.0574799	-0.130092	0.641514	-0.131012	0.705386
PA14_16620	PA3693	NA	hypothetical protein	NA	NA	Putative enzymes	-0.31461	0.0484552	-0.250114	0.144022	0.0234536	0.920344	-0.314918	0.0347463	-0.357693	0.0222246	0.0184109	0.944128	-0.0467566	0.886843
PA14_16630	PA3692	NA	outer membrane protein, OmpA	NA	NA	Membrane proteins	0.370821	0.176006	0.209508	0.498792	0.331981	0.318305	0.866982	0.00178886	-0.149718	0.579709	1.14852	0.00126855	0.66337	0.084574
PA14_16640	PA3691	NA	lipoprotein	NA	NA	Fatty acid and phospholipid metabolism	0.552819	0.013632	0.276159	0.242033	0.377648	0.142944	0.920859	9.12737e-05	-0.204471	0.335899	1.2388	3.04422e-05	0.727174	0.0125523
PA14_16660	PA3690	NA	metal-transporting P-type ATPase	GO:0006812, GO:0030001	NA	Transport of small molecules	0.2033	0.0533369	0.00254555	0.985694	0.0201271	0.896698	-0.172158	0.0757857	-0.584573	4.39843e-06	-0.0185182	0.919293	0.097205	0.578293
PA14_16670	PA3689	NA	transcriptional regulator CadR	GO:0006355, GO:0045893	NA	Transcriptional regulators	-0.0149132	0.95016	0.185485	0.411739	0.229619	0.356365	0.121166	0.52072	-0.681664	0.00152271	0.630631	0.00791083	0.436953	0.11418
PA14_16680	PA3688	NA	hypothetical protein	NA	NA	Hypothetical, unclassified, unknown	-0.0136518	0.957875	-0.258805	0.284247	0.0101887	0.977103	-0.314991	0.12394	-1.13325	2.34271e-05	0.41619	0.100884	0.313623	0.324885
PA14_16690	PA3687	ppc	phosphoenolpyruvate carboxylase	GO:0006099, GO:0015977	Metabolic pathways, Microbial metabolism in diverse environments, Carbon metabolism, Methane metabolism, Pyruvate metabolism	Energy metabolism	-0.170337	0.169751	-0.0383349	0.808528	-0.112899	0.476166	-0.0705663	0.539039	-0.687669	4.45867e-06	0.09236	0.586275	0.0224567	0.935016
PA14_16700	PA3686	adk	adenylate kinase	GO:0006139	Thiamine metabolism, Biosynthesis of secondary metabolites, Purine metabolism, Metabolic pathways, Biosynthesis of antibiotics	Nucleotide biosynthesis and metabolism	0.0486318	0.73787	-0.0378508	0.821879	0.140982	0.392929	0.0199157	0.876978	-0.500116	0.000355383	-0.001104	0.996133	0.00864733	0.978065
PA14_16710	PA3685	NA	hypothetical protein	GO:0002949	NA	Translation, post-translational modification, degradation	0.124517	0.2677	0.198505	0.095405	0.19699	0.134054	0.325339	0.0028212	-0.0769691	0.483018	-0.235486	0.0733023	-0.233088	0.137162
PA14_16720	PA3684	pemA	PemA	GO:0030254	NA	Hypothetical, unclassified, unknown	0.0184002	0.895021	0.088297	0.523606	-0.0931746	0.554949	0.382445	0.00137661	-0.0237886	0.851053	-0.153532	0.306974	-0.012478	0.96521
PA14_16730	PA3683	NA	hypothetical protein	NA	NA	Hypothetical, unclassified, unknown	0.0295465	0.799524	0.0810236	0.494067	0.0752718	0.582305	0.753228	4.40661e-08	0.440901	0.000102919	0.125372	0.335681	-0.000193788	0.998487
PA14_16740	PA3682	NA	hypothetical protein	NA	Metabolic pathways, Pyruvate metabolism	Carbon compound catabolism	-0.106089	0.638899	-0.192295	0.418564	-0.0464853	0.877196	-0.316018	0.109405	-0.31557	0.127726	0.0339415	0.923361	-0.0138272	0.978018
PA14_16750	PA3681	NA	hypothetical protein	NA	NA	Membrane proteins	-0.504016	0.0265112	-0.0273454	0.926843	-0.186345	0.518158	-0.922041	0.00018249	-0.931641	0.000258065	-0.275897	0.315112	-0.141951	0.71165
PA14_16770	PA3680	NA	hypothetical protein	GO:0031167	NA	Hypothetical, unclassified, unknown	0.184466	0.304486	0.223417	0.246895	0.0765021	0.756538	-0.17875	0.277893	-0.397501	0.0240549	-0.297043	0.161617	-0.163834	0.578293
PA14_16780	PA3679	NA	hypothetical protein	GO:0055114	NA	Biosynthesis of cofactors, prosthetic groups and carriers	0.2815	0.011164	0.164824	0.155058	0.140723	0.282874	0.0220811	0.832269	-0.125265	0.228936	0.0522044	0.747089	-0.134265	0.417766
PA14_16790	PA3678	NA	TetR family transcriptional regulator	NA	NA	Transcriptional regulators	0.153861	0.4211	-0.199958	0.334823	-0.0960356	0.708621	-0.0766036	0.666634	-0.464273	0.013365	0.0794633	0.780737	-0.0532859	0.88874
PA14_16800	PA3677	NA	efflux transmembrane protein	GO:0055085	NA	Transport of small molecules	0.155029	0.592431	-0.113971	0.737904	0.256618	0.457603	0.352267	0.159307	-0.271638	0.311043	0.154569	0.693356	0.142581	0.780659
PA14_16820	PA3676	NA	efflux transmembrane protein	GO:0006810	NA	Antibiotic resistance and susceptibility	-0.0779067	0.569573	-0.0398672	0.809382	-0.0662563	0.709534	-0.12705	0.283384	-0.282048	0.0249448	-0.0125121	0.954645	-0.179085	0.352767
PA14_16830	PA3675	NA	hypothetical protein	NA	NA	Hypothetical, unclassified, unknown	0.0877578	0.517611	-0.0153528	0.928263	-0.0121445	0.9506	-0.128061	0.288574	-0.268281	0.0364233	-0.13162	0.433568	-0.184124	0.338921
PA14_16840	PA3674	NA	lipoprotein	NA	NA	Fatty acid and phospholipid metabolism	-0.656646	0.000126075	-0.574752	0.000782081	-0.409516	0.0175144	-0.350162	0.0134307	-0.889356	1.94313e-06	-0.122872	0.539597	-0.0294373	0.926684
PA14_16860	PA3673	plsB	glycerol-3-phosphate acyltransferase	GO:0008654, GO:0008152, GO:0044255	Glycerophospholipid metabolism, Metabolic pathways, Glycerolipid metabolism, Biosynthesis of secondary metabolites	Fatty acid and phospholipid metabolism	0.278108	0.00358833	0.142947	0.14155	0.0195254	0.880306	-0.294646	0.00118404	-0.422228	3.89198e-05	-0.112935	0.321726	-0.0591166	0.71165
PA14_16870	PA3672	NA	ABC transporter ATP-binding protein	NA	NA	Transport of small molecules	-0.0997627	0.611778	0.0982323	0.653962	-0.122979	0.613249	-0.49576	0.00592953	-0.437753	0.016542	-0.348308	0.106947	-0.266893	0.323355
PA14_16880	PA3671	NA	ABC transporter permease	GO:0006810	NA	Transport of small molecules	-0.320015	0.0898048	-0.0441664	0.854871	-0.299858	0.180586	-0.594428	0.00217805	-0.652789	0.00142822	-0.45513	0.0382926	-0.389466	0.133189
PA14_16890	PA3670	NA	auxiliary component of ABC transporter	NA	NA	Motility & Attachment	-0.453567	0.0076947	-0.366544	0.0372202	-0.533882	0.00559783	-0.644291	0.000209321	-0.539031	0.0015894	-0.358551	0.0611087	-0.121694	0.664321
PA14_16910	PA3669	NA	hypothetical protein	NA	NA	Hypothetical, unclassified, unknown	-0.46364	0.0019828	-0.303438	0.0440896	-0.363114	0.0253554	-0.13911	0.280892	-0.0372181	0.798252	-0.207497	0.21649	-0.122185	0.600015
PA14_16920	PA3668	NA	hypothetical protein	NA	NA	Transport of small molecules	-0.134082	0.483946	0.0176013	0.942377	-0.208517	0.363321	0.393705	0.0226907	0.421483	0.0190505	-0.135367	0.589557	0.00788659	0.985099
PA14_16930	PA3667	NA	pyridoxal-phosphate dependent protein	NA	NA	Amino acid biosynthesis and metabolism	-0.119953	0.263984	0.021433	0.876974	0.0319368	0.837208	0.429706	0.000122553	0.21225	0.0387045	0.0844763	0.55979	0.139201	0.389645
PA14_16950	PA3666	dapD	tetrahydrodipicolinate succinylase	NA	Biosynthesis of amino acids, Microbial metabolism in diverse environments, Lysine biosynthesis, Metabolic pathways	Amino acid biosynthesis and metabolism	0.263406	0.081294	0.203335	0.214033	0.135776	0.485502	1.34799	2.16128e-09	1.22281	2.3867e-08	0.00476597	0.98514	-0.0195951	0.953206
PA14_16960	PA3665	NA	amino acid transporter LysE	GO:0006865	NA	Amino acid biosynthesis and metabolism	0.217569	0.052891	0.166028	0.171264	0.136927	0.318305	0.897875	1.01747e-08	0.961755	1.01535e-08	-0.0733195	0.645397	-0.0844381	0.663464
PA14_16970	PA3664	NA	arsenate reductase	NA	NA	Transport of small molecules	0.100938	0.679352	0.151245	0.566367	0.0176448	0.959027	0.88998	0.00017459	0.882712	0.000272231	-0.20595	0.488436	-0.207171	0.578293
PA14_16980	PA3663	NA	hypothetical protein	NA	NA	Hypothetical, unclassified, unknown	1.01856	1.49544e-07	0.805715	7.81087e-06	0.40567	0.0134958	1.48396	1.51045e-10	1.49267	4.34548e-10	0.128834	0.489487	0.0734152	0.785383
PA14_16990	PA3662	NA	hypothetical protein	NA	NA	Hypothetical, unclassified, unknown	0.923498	1.38893e-09	0.593656	2.70131e-06	0.506263	3.84101e-05	1.30239	2.51743e-12	1.15576	5.23622e-11	0.101214	0.418008	-0.00371201	0.987516
PA14_17000	PA3661	NA	hypothetical protein	NA	NA	Hypothetical, unclassified, unknown	2.4713	2.55782e-11	1.72343	2.43459e-08	1.35779	1.59237e-06	0.685784	0.00146829	0.749609	0.000922043	0.179554	0.527662	0.258877	0.421461
PA14_17010	PA3660	NA	Na(+)/H(+) exchanger protein	GO:0006812, GO:0055085	NA	Transport of small molecules	0.0432413	0.739319	-0.0590709	0.679045	0.022917	0.894884	0.327975	0.00413903	0.512367	7.8368e-05	-0.131014	0.38559	-0.136706	0.453245
PA14_17030	PA3659	NA	succinyldiaminopimelate transaminase	GO:0009058, GO:0009089	Biosynthesis of amino acids, Microbial metabolism in diverse environments, Metabolic pathways, Lysine biosynthesis	Amino acid biosynthesis and metabolism	0.00835813	0.94307	-0.0559978	0.628549	0.0920683	0.458152	0.398141	0.000108826	0.371006	0.000333767	-0.213557	0.0635488	-0.0421603	0.825784
PA14_17040	PA3658	glnD	PII uridylyl-transferase	GO:0006807	Two-component system	Central intermediary metabolism	0.0170909	0.897632	-0.0499126	0.722324	-0.02566	0.875728	0.597732	5.12736e-06	0.685469	1.4046e-06	-0.0642537	0.700279	-0.0556295	0.80161
PA14_17050	PA3657	map	methionine aminopeptidase	GO:0006508	NA	Translation, post-translational modification, degradation	0.113134	0.258225	0.0599575	0.606269	-0.00188578	0.990467	0.908115	1.27106e-09	0.747311	5.83577e-08	0.0230513	0.887819	-0.0160729	0.94088
PA14_17060	PA3656	rpsB	30S ribosomal protein S2	GO:0006412	Ribosome	Translation, post-translational modification, degradation	0.00384689	0.982586	0.105807	0.517381	-0.027823	0.894691	0.829058	1.26815e-06	1.05964	7.58763e-08	-0.307967	0.0682761	-0.370559	0.0578626
PA14_17070	PA3655	tsf	elongation factor Ts	GO:0006414	NA	Translation, post-translational modification, degradation	-0.225666	0.135549	-0.082997	0.644157	-0.0513418	0.812513	0.904313	8.16463e-07	0.913722	1.28308e-06	-0.481025	0.00791497	-0.360462	0.0853882
PA14_17080	PA3654	pyrH	uridylate kinase	GO:0006221	Pyrimidine metabolism, Metabolic pathways	Nucleotide biosynthesis and metabolism	-0.470679	0.00101299	-0.30763	0.0296852	-0.204229	0.191883	0.714651	3.1675e-06	0.731722	3.86629e-06	-0.604498	0.000333457	-0.358621	0.0455676
PA14_17100	PA3653	frr	ribosome recycling factor	GO:0006412	NA	Translation, post-translational modification, degradation	-0.421371	0.00194773	-0.307121	0.0247812	-0.280484	0.0583419	0.858649	1.37162e-07	0.834791	4.18735e-07	-0.399461	0.00869878	-0.374559	0.0291315
PA14_17110	PA3652	uppS	UDP pyrophosphate synthetase	NA	Biosynthesis of secondary metabolites, Terpenoid backbone biosynthesis	Cell wall / LPS / capsule	-0.497688	9.13916e-05	-0.303307	0.0107526	-0.319621	0.0121511	0.750977	1.07914e-07	0.644563	1.81696e-06	-0.45209	0.000956581	-0.298983	0.0451389
PA14_17120	PA3651	cdsA	phosphatidate cytidylyltransferase	NA	Biosynthesis of secondary metabolites, Metabolic pathways, Glycerophospholipid metabolism	Fatty acid and phospholipid metabolism	-0.209446	0.0671253	0.0347128	0.811796	0.0474809	0.764394	0.525506	2.60833e-05	0.654826	2.51229e-06	-0.423954	0.00251608	-0.310643	0.0455676
PA14_17130	PA3650	dxr	1-deoxy-D-xylulose 5-phosphate reductoisomerase	GO:0008299, GO:0055114	Biosynthesis of secondary metabolites, Terpenoid backbone biosynthesis, Metabolic pathways, Biosynthesis of antibiotics	Biosynthesis of cofactors, prosthetic groups and carriers	-0.0812616	0.461385	-0.00550181	0.968336	0.108745	0.416007	0.485757	2.92208e-05	0.588195	4.11524e-06	-0.43471	0.00103411	-0.237513	0.11093
PA14_17140	PA3649	NA	membrane-associated zinc metalloprotease	GO:0006508	Quorum sensing	Membrane proteins	0.364236	0.00304299	0.409429	0.0016754	0.271511	0.0439246	0.236484	0.0289826	0.220456	0.0480904	-0.0594185	0.733136	-0.0394255	0.871971
PA14_17150	PA3648	NA	outer membrane antigen	GO:0071709	NA	Cell wall / LPS / capsule	-0.179507	0.0553351	-0.163646	0.101328	-0.155113	0.161976	0.0254879	0.774657	0.0689925	0.447893	-0.219902	0.0475604	-0.185976	0.161466
PA14_17170	PA3647	NA	hypothetical protein	NA	NA	Cell wall / LPS / capsule	-0.241266	0.0209702	-0.216107	0.0491233	-0.24303	0.0414377	0.0734069	0.437868	0.0616839	0.542976	-0.23692	0.0518718	-0.227027	0.113588
PA14_17180	PA3646	lpxD	UDP-3-O-[3-hydroxymyristoyl] glucosamine N-acyltransferase	GO:0009245	Lipopolysaccharide biosynthesis, Metabolic pathways	Cell wall / LPS / capsule	-0.264843	0.0010619	-0.182968	0.0227239	-0.101141	0.263299	0.00683229	0.926444	-0.0557594	0.442873	-0.236786	0.00817458	-0.24711	0.0130392
PA14_17190	PA3645	fabZ	(3R)-hydroxymyristoyl-ACP dehydratase	GO:0006633, GO:0044255	Metabolic pathways, Fatty acid metabolism, Biotin metabolism, Fatty acid biosynthesis	Fatty acid and phospholipid metabolism	-0.32777	0.00263713	-0.247265	0.0251795	-0.117362	0.356921	0.242441	0.0127398	0.162656	0.0971453	-0.111206	0.398035	-0.202716	0.163163
PA14_17210	PA3644	lpxA	UDP-N-acetylglucosamine acyltransferase	GO:0008610, GO:0009103	Lipopolysaccharide biosynthesis, Metabolic pathways, Cationic antimicrobial peptide (CAMP) resistance	Cell wall / LPS / capsule	-0.244663	0.00323186	-0.126628	0.132164	0.0626231	0.542679	0.242185	0.00178663	0.287342	0.000489005	-0.252136	0.00748531	-0.263443	0.0116354
PA14_17220	PA3643	lpxB	lipid-A-disaccharide synthase	GO:0009245	Lipopolysaccharide biosynthesis, Metabolic pathways	Cell wall / LPS / capsule	-0.0840841	0.397552	-0.0102846	0.935179	0.120451	0.308238	0.307994	0.00136874	0.403494	0.000126197	-0.282247	0.0147058	-0.266509	0.0442456
PA14_17230	PA3642	rnhB	ribonuclease HII	NA	DNA replication	DNA replication, recombination, modification and repair	-0.165934	0.191552	-0.111303	0.432206	0.101116	0.53897	0.280051	0.0181403	0.363221	0.00391082	-0.412976	0.00647113	-0.261433	0.140116
PA14_17250	PA3641	NA	amino acid permease	GO:0006814, GO:0032328	NA	Transport of small molecules	0.106997	0.371372	0.150349	0.237164	0.113773	0.443861	0.491728	8.02839e-05	0.58919	1.40984e-05	-0.248651	0.0726083	-0.149722	0.404973
PA14_17260	PA3640	dnaE	DNA polymerase III subunit alpha	GO:0006260	Mismatch repair, Homologous recombination, Metabolic pathways, Pyrimidine metabolism, DNA replication, Purine metabolism	DNA replication, recombination, modification and repair	0.227317	0.0135431	0.211705	0.0277737	0.0899409	0.426861	0.694818	1.71214e-08	0.435324	2.14807e-05	-0.185885	0.0798119	-0.0919569	0.529573
PA14_17270	PA3639	accA	acetyl-CoA carboxylase carboxyltransferase subunit alpha	GO:0006633	Pyruvate metabolism, Biosynthesis of antibiotics, Fatty acid biosynthesis, Biosynthesis of secondary metabolites, Metabolic pathways, Microbial metabolism in diverse environments, Carbon metabolism, Fatty acid metabolism, Propanoate metabolism	Fatty acid and phospholipid metabolism	-0.366998	0.0040359	-0.287171	0.0273423	-0.179302	0.21615	0.295097	0.0105427	0.0860127	0.468046	-0.20357	0.161617	-0.247779	0.148585
PA14_17280	PA3638	NA	hypothetical protein	GO:0008033	NA	Cell division	-0.472715	4.64257e-05	-0.331843	0.00250751	-0.186571	0.105518	0.051993	0.570822	-0.0839283	0.378398	-0.526978	4.58342e-05	-0.463384	0.000332541
PA14_17290	PA3637	pyrG	CTP synthetase	GO:0006221, GO:0009117, GO:0006241	Metabolic pathways, Pyrimidine metabolism	Nucleotide biosynthesis and metabolism	0.189292	0.0302885	0.158977	0.0852986	-0.0197908	0.874715	0.71932	5.76038e-09	0.464604	5.96817e-06	-0.149404	0.149025	-0.106662	0.424568
PA14_17310	PA3636	kdsA	2-dehydro-3-deoxyphosphooctonate aldolase	GO:0008152, GO:0009103, GO:0015976, GO:0009058, GO:0036104	Lipopolysaccharide biosynthesis, Metabolic pathways	Cell wall / LPS / capsule	0.186183	0.0626887	0.193351	0.0699224	0.0949191	0.455623	0.695364	8.59504e-08	0.54867	4.51601e-06	-0.0839465	0.534693	0.00358141	0.988259
PA14_17320	PA3635	eno	phosphopyruvate hydratase	GO:0006091, GO:0015976, GO:0044248, GO:0006096, GO:0044267	Glycolysis / Gluconeogenesis, Carbon metabolism, Microbial metabolism in diverse environments, Biosynthesis of secondary metabolites, Metabolic pathways, Methane metabolism, RNA degradation, Biosynthesis of amino acids, Biosynthesis of antibiotics	Energy metabolism	-0.125342	0.220114	-0.0681	0.563592	-0.101693	0.426762	0.736949	4.52331e-08	0.402564	0.000211476	-0.205609	0.086486	-0.139791	0.356872
PA14_17330	PA3634	NA	hypothetical protein	GO:0007049	NA	Cell division	0.111177	0.425947	0.0873879	0.581011	-0.024674	0.900913	0.229918	0.0664499	-0.0838929	0.532919	0.00261102	0.991424	-0.0931757	0.698322
PA14_17340	PA3633	ispD	2-C-methyl-D-erythritol 4-phosphate cytidylyltransferase	GO:0008299	Biosynthesis of secondary metabolites, Metabolic pathways, Terpenoid backbone biosynthesis, Biosynthesis of antibiotics	Biosynthesis of cofactors, prosthetic groups and carriers	-0.126104	0.374695	-0.042376	0.811796	0.0409887	0.839153	0.540666	0.000186597	0.38028	0.00585051	-0.0900879	0.649314	-0.120552	0.607338
PA14_17350	PA3632	NA	hypothetical protein	NA	NA	Translation, post-translational modification, degradation	-0.147731	0.424698	0.0835613	0.70412	0.0913972	0.710522	0.388747	0.021769	0.0631475	0.737278	0.118536	0.632587	-0.0823525	0.811617
PA14_17370	PA3631	NA	inner membrane protein	NA	NA	Transport of small molecules	0.24039	0.0821825	0.278648	0.0604423	0.373464	0.0195518	0.942949	1.20758e-07	0.378262	0.00615994	0.429354	0.00907523	0.290977	0.133189
PA14_17380	PA3630	gfnR	glutathione-dependent formaldehyde neutralization regulator GfnR	GO:0006355	NA	Transcriptional regulators	0.426153	0.00370552	0.354861	0.0191889	0.092551	0.621017	0.382778	0.00504584	0.0367098	0.80419	0.195165	0.250869	0.385058	0.0416499
PA14_17400	PA3629	adhC	alcohol dehydrogenase	GO:0055114, GO:0006069	Tyrosine metabolism, Degradation of aromatic compounds, Methane metabolism, Chloroalkane and chloroalkene degradation, Carbon metabolism, Biosynthesis of antibiotics, Naphthalene degradation, Glycolysis / Gluconeogenesis, Metabolic pathways, Biosynthesis of secondary metabolites, Fatty acid degradation, Microbial metabolism in diverse environments	Central intermediary metabolism	0.226287	0.0949453	0.216158	0.136411	0.0511595	0.788581	0.427883	0.0014707	-0.739154	6.34045e-06	0.233074	0.149025	0.18969	0.347645
PA14_17410	PA3628	NA	esterase	GO:0046294	Methane metabolism, Microbial metabolism in diverse environments, Carbon metabolism	Putative enzymes	0.305161	0.0340731	0.331306	0.0311534	0.249065	0.142487	0.883606	5.1705e-07	-0.155809	0.266676	0.390101	0.0211207	0.345592	0.0784665
PA14_17420	PA3627	ispF	2-C-methyl-D-erythritol 2,4-cyclodiphosphate synthase	GO:0016114	Biosynthesis of secondary metabolites, Biosynthesis of antibiotics, Metabolic pathways, Terpenoid backbone biosynthesis	Biosynthesis of cofactors, prosthetic groups and carriers; Hypothetical, unclassified, unknown	0.790733	1.23116e-08	0.664257	3.16091e-07	0.443174	0.000152802	1.11753	2.07342e-11	0.360161	0.000350911	0.100829	0.404708	0.199349	0.131103
PA14_17440	PA3626	truD	tRNA pseudouridine synthase D	GO:0001522, GO:0009451	NA	Translation, post-translational modification, degradation	0.377443	9.53583e-05	0.364363	0.000213519	0.20245	0.0370133	0.949658	4.09713e-11	0.270763	0.00159216	-0.0937942	0.383242	0.0166004	0.92738
PA14_17450	PA3625	surE	stationary phase survival protein SurE	GO:0030091	Nicotinate and nicotinamide metabolism, Metabolic pathways, Pyrimidine metabolism, Biosynthesis of secondary metabolites, Purine metabolism	Adaptation, Protection	0.168594	0.137817	0.174215	0.153049	0.0382278	0.814638	0.410334	0.000405202	0.0135115	0.911749	-0.101401	0.501829	-0.0231676	0.924461
PA14_17460	PA3624	pcm	protein-L-isoaspartate O-methyltransferase	GO:0006464, GO:0030091, GO:0044267	NA	Translation, post-translational modification, degradation	0.495167	2.02646e-05	0.345651	0.00146778	0.164684	0.150427	0.467282	1.45273e-05	0.0549011	0.567561	0.0505146	0.724411	0.0669528	0.694425
PA14_17470	PA3623	NA	hypothetical protein	NA	NA	Cell wall / LPS / capsule	0.0576794	0.626211	-0.0347887	0.804519	-0.059408	0.694368	-0.478024	5.37462e-05	-0.948349	1.00721e-08	0.123244	0.383353	0.104671	0.569345
PA14_17480	PA3622	rpoS	RNA polymerase sigma factor RpoS	GO:0006352, GO:1900377, GO:1900233, GO:1900407, GO:2000145, GO:1900034, GO:1901000, GO:0050921, GO:0006355	NA	Transcriptional regulators	-0.399761	0.0151595	-0.437728	0.0117417	-0.5705	0.00281055	-0.905331	2.03623e-06	-1.0856	3.16816e-07	0.0288447	0.917167	0.00940969	0.980636
PA14_17490	PA3621	fdxA	ferredoxin I	NA	NA	Energy metabolism	-0.400418	0.0280056	-0.0701604	0.753444	0.122398	0.606983	-0.823384	3.65245e-05	-0.809462	6.61785e-05	-0.52597	0.015037	-0.215877	0.436146
PA14_17500	PA3620	mutS	DNA mismatch repair protein MutS	GO:0006298	Mismatch repair	DNA replication, recombination, modification and repair	0.504908	1.32634e-05	0.343477	0.00137144	0.311841	0.00532977	0.762031	1.05822e-08	0.38976	0.000157166	0.0948956	0.445358	0.0718251	0.664452
PA14_17510	PA3619	NA	hypothetical protein	NA	NA	Protein secretion/export apparatus	1.14283	1.19037e-08	0.937808	4.47034e-07	0.621998	0.000203622	0.972559	5.92885e-08	0.128169	0.338385	0.4371	0.00701609	0.30409	0.107441
PA14_17520	PA3618	NA	hypothetical protein	NA	Nicotinate and nicotinamide metabolism	DNA replication, recombination, modification and repair	0.775771	5.3049e-06	0.646955	8.67514e-05	0.501825	0.00210456	0.188238	0.138543	-0.441314	0.00220394	0.277774	0.08387	0.15036	0.482065
PA14_17530	PA3617	recA	recombinase A	GO:0006281, GO:0006259	Homologous recombination	DNA replication, recombination, modification and repair	3.58246	9.89717e-16	3.24236	6.67671e-15	2.77154	1.29842e-13	3.2374	9.62116e-15	1.52612	4.70535e-09	2.12539	2.21287e-11	2.01643	6.27004e-11
PA14_17540	PA3616	recX	recombination regulator RecX	GO:0006282	NA	DNA replication, recombination, modification and repair	2.90972	8.23576e-17	2.60645	7.54774e-16	2.31633	8.32791e-15	2.57442	1.70025e-15	0.981274	4.21325e-08	1.70543	3.76751e-12	1.60326	1.29119e-11
PA14_17550	PA3615	NA	hypothetical protein	NA	NA	Putative enzymes	1.35841	1.56256e-11	1.21501	1.49648e-10	1.02912	4.21319e-09	0.831848	2.85101e-08	0.0767532	0.483018	0.747255	1.43476e-06	0.497695	0.000581868
PA14_17570	PA3614	NA	hypothetical protein	NA	NA	Translation, post-translational modification, degradation	0.109929	0.807515	-0.0467798	0.928263	0.27165	0.611173	0.375171	0.309876	-0.543014	0.16776	0.75078	0.123272	0.406318	0.537673
PA14_17580	PA3613	NA	hypothetical protein	GO:0005975, GO:0008152	NA	Hypothetical, unclassified, unknown	0.11716	0.812441	0.129267	0.818344	0.651483	0.22158	0.939846	0.0260993	-0.145263	0.746614	1.03308	0.055139	0.614397	0.354201
PA14_17590	PA3612	NA	hypothetical protein	NA	NA	Hypothetical, unclassified, unknown	0.304406	0.113121	0.0910993	0.697436	0.577712	0.00967089	0.807187	8.50651e-05	0.135253	0.477645	0.536878	0.0184094	0.334401	0.222686
PA14_17600	PA3611	NA	hypothetical protein	NA	NA	Protein secretion/export apparatus	0.637178	0.000683836	0.59124	0.00215051	0.347454	0.0832697	0.829681	1.55663e-05	0.542103	0.00205664	0.422174	0.0370839	0.246906	0.331125
PA14_17610	PA3610	potD	polyamine ABC transporter	GO:0015846	ABC transporters	Transport of small molecules	0.409963	0.0234427	0.320966	0.0961901	0.0285171	0.914495	0.169622	0.309598	0.203472	0.246507	-0.0157381	0.957508	-0.133607	0.664824
PA14_17620	PA3609	potC	polyamine transport protein PotC	GO:0006810	ABC transporters	Transport of small molecules	0.988742	0.000473843	0.390371	0.175775	0.360227	0.259447	0.332008	0.18585	0.70589	0.00817252	0.369328	0.235003	0.0165419	0.978488
PA14_17630	PA3608	potB	polyamine transport protein PotB	GO:0006810, GO:0015847	ABC transporters	Transport of small molecules	0.318244	0.112696	0.0673076	0.799086	-0.0548576	0.852119	-0.482805	0.0169071	-0.0933078	0.659926	0.0229905	0.944132	-0.134931	0.701116
PA14_17640	PA3607	potA	polyamine transport protein PotA	GO:0006810, GO:0015846	ABC transporters	Transport of small molecules	0.587933	0.00548522	0.613283	0.0063063	0.264899	0.291491	0.471492	0.0171564	0.819975	0.000228733	0.0594902	0.85625	-0.0225065	0.96178
PA14_17650	PA3606	NA	hypothetical protein	NA	NA	Hypothetical, unclassified, unknown	0.447441	0.00166198	0.370601	0.0104904	0.069301	0.706332	1.01918	2.06362e-08	1.29122	1.50585e-09	0.118985	0.500157	0.00251341	0.993835
PA14_17660	PA3605	NA	hypothetical protein	NA	NA	Membrane proteins	-0.0416678	0.669301	0.0268628	0.81544	-0.0648428	0.584274	0.0322461	0.706192	0.0258685	0.779966	-0.102517	0.372451	0.0390644	0.825146
PA14_17670	PA3604	NA	LuxR family transcriptional regulator	GO:0006355, GO:1900065, GO:0000160	NA	Two-component regulatory systems	-0.0634564	0.671347	-0.176679	0.238377	-0.200831	0.224206	-0.319622	0.0149829	-0.254412	0.0566395	-0.386712	0.0184094	-0.37068	0.04718
PA14_17675	PA3603	dgkA	diacylglycerol kinase	GO:0008654, GO:0006654	Glycerolipid metabolism, Biosynthesis of secondary metabolites, Metabolic pathways, Glycerophospholipid metabolism	Fatty acid and phospholipid metabolism; Hypothetical, unclassified, unknown	-0.779274	0.00216349	-0.257167	0.322969	-0.467661	0.0896942	-0.395172	0.0718317	-0.503407	0.0307967	-0.469581	0.0878783	-0.608873	0.0558446
PA14_17690	PA3602	NA	hypothetical protein	GO:0055114, GO:0006537	NA	Transport of small molecules	-0.673616	0.00240377	-0.382959	0.0824251	-0.63383	0.00890203	-0.227764	0.226822	-0.311053	0.114386	-0.0235514	0.944132	-0.519136	0.0682428
PA14_17700	PA3601	rpmE2	50S ribosomal protein L31	GO:0006412	Ribosome	Translation, post-translational modification, degradation	-2.51346	0.0327187	-0.965378	0.41071	-2.9913	0.0339623	-2.49206	0.0259977	-1.29204	0.214207	1.32386	0.302332	-2.72816	0.087171
PA14_17710	PA3600	rpmJ	50S ribosomal protein L36	GO:0006412	Ribosome	Translation, post-translational modification, degradation	-4.27243	0.0234427	-1.35661	0.434844	-4.99681	0.0293082	-4.04036	0.0212515	-1.68616	0.264687	1.34109	0.510423	-3.48978	0.151141
PA14_17720	PA3599	NA	LuxR family transcriptional regulator	GO:0006355	NA	Transcriptional regulators	-2.20662	0.0325615	-0.701026	0.519582	-2.22637	0.0622991	-2.5647	0.0109227	-1.2361	0.183685	1.38115	0.24146	-2.05848	0.147793
PA14_17730	PA3598	NA	hypothetical protein	GO:0006807	NA	Putative enzymes	0.0801237	0.791306	0.176201	0.57703	-0.448946	0.171904	0.23775	0.343512	-0.206511	0.452319	1.20462	0.000344007	-0.15369	0.754307
PA14_17740	PA3597	NA	amino acid ABC transporter permease	GO:0003333, GO:0055085, GO:0006810	NA	Transport of small molecules	-0.136251	0.630057	-0.0496054	0.885086	-0.431652	0.170743	-0.337173	0.17358	-0.122127	0.650735	0.576084	0.056279	0.0377505	0.945523
PA14_17760	PA3596	NA	methylated-DNA--protein-cysteine methyltransferase	GO:0006355, GO:0006281	NA	DNA replication, recombination, modification and repair	-0.288145	0.326237	-0.286258	0.376898	-0.261755	0.480754	-0.696073	0.0157906	-0.535928	0.0652494	0.101305	0.82017	-0.110218	0.847589
PA14_17780	PA3595	NA	major facilitator transporter	GO:0055085	NA	Transport of small molecules	-0.102984	0.614107	0.0550628	0.821726	-0.191858	0.426265	-1.01968	9.09093e-06	-0.579183	0.00377213	-0.187069	0.445358	-0.140393	0.665496
PA14_17790	PA3594	NA	LysR family transcriptional regulator	GO:0006355	NA	Transcriptional regulators	0.11186	0.545522	0.125725	0.540523	-0.0399052	0.875728	-0.420004	0.0159621	-0.0282451	0.885344	0.0286969	0.923361	0.100898	0.750583
PA14_17810	PA3593	NA	acyl-CoA dehydrogenase	GO:0008152, GO:0055114	NA	Putative enzymes	-0.133228	0.493185	-0.154895	0.470754	-0.127569	0.607334	-0.734023	0.000326178	-0.542733	0.0056988	-0.167389	0.491083	-0.08879	0.80161
PA14_17820	PA3592	NA	hypothetical protein	NA	NA	Fatty acid and phospholipid metabolism	0.188832	0.497115	-0.168997	0.605597	0.0242827	0.953658	-1.45316	3.41315e-05	-0.529942	0.0629805	-0.251965	0.468469	-0.267854	0.532152
PA14_17850	PA3591	NA	enoyl-CoA hydratase	GO:0008152	NA	Fatty acid and phospholipid metabolism	0.734902	0.137761	0.107393	0.879006	0.0132809	0.986832	-0.876662	0.1488	0.0859972	0.891269	0.0757489	0.928269	0.569924	0.43052
PA14_17860	PA3590	NA	3-hydroxyacyl-CoA dehydrogenase	GO:0006631, GO:0055114	Metabolic pathways, Microbial metabolism in diverse environments, Phenylalanine metabolism, Butanoate metabolism, Benzoate degradation	Fatty acid and phospholipid metabolism	0.23558	0.141421	0.229673	0.185527	0.131184	0.529077	-0.516986	0.00168585	-0.143631	0.367612	0.022125	0.934572	0.0321123	0.925491
PA14_17880	PA3589	NA	acetyl-CoA acetyltransferase	GO:0008152	Two-component system, Butanoate metabolism, Tryptophan metabolism, Glyoxylate and dicarboxylate metabolism, Biosynthesis of secondary metabolites, Benzoate degradation, Microbial metabolism in diverse environments, Valine, leucine and isoleucine degradation, Lysine degradation, Metabolic pathways, Synthesis and degradation of ketone bodies, Propanoate metabolism, Biosynthesis of antibiotics, Fatt…	Fatty acid and phospholipid metabolism	0.10844	0.744181	0.462812	0.149713	0.0462134	0.917937	-0.357351	0.242596	-0.263234	0.419083	-0.18871	0.650503	0.320209	0.469382
PA14_17890	PA3588	NA	porin	GO:0006810	NA	Membrane proteins	-0.278753	0.112487	-0.308038	0.103821	-0.0173176	0.948965	-0.718581	0.000147733	-0.580121	0.00162847	0.131951	0.579395	-0.116306	0.704023
PA14_17900	PA3587	metR	transcriptional regulator MetR	GO:2000282, GO:0006355, GO:2000147	NA	Transcriptional regulators	-0.398157	0.00581501	-0.117127	0.453527	-0.154344	0.367403	-0.602388	6.22959e-05	-0.540173	0.000301842	0.242377	0.136626	0.0401653	0.887885
PA14_17910	PA3586	NA	alpha/beta hydrolase	NA	NA	Putative enzymes	0.388253	0.0149167	0.336723	0.0454098	0.214361	0.257406	0.0683019	0.648988	0.610178	0.000284623	-0.073944	0.751674	-0.13087	0.618904
PA14_17920	PA3585	glpM	membrane protein GlpM	NA	NA	Membrane proteins	0.566028	0.0174929	0.144999	0.604739	0.107465	0.743368	-0.286114	0.206589	0.448605	0.0516714	-0.0201552	0.957569	-0.234716	0.537673
PA14_17930	PA3584	glpD	glycerol-3-phosphate dehydrogenase	GO:0006072, GO:0055114	Biosynthesis of secondary metabolites, Glycerophospholipid metabolism	Energy metabolism	-0.218703	0.396885	-0.387504	0.157692	0.0380598	0.918198	-0.81776	0.00171195	0.70526	0.00533679	-0.0277266	0.946536	-0.23754	0.569145
PA14_17940	PA3583	glpR	glycerol-3-phosphate regulon repressor	GO:0010677, GO:0006355	NA	Transcriptional regulators	-0.33813	0.000845221	-0.274042	0.00710486	-0.153787	0.163033	-0.855486	1.67726e-09	-0.0314358	0.741476	-0.264865	0.0164341	-0.151697	0.26045
PA14_17960	PA3582	glpK	glycerol kinase	GO:0006072, GO:0005975	Glycerolipid metabolism, Metabolic pathways	Central intermediary metabolism	-1.14678	6.12342e-06	-0.988758	6.49025e-05	-0.115952	0.668126	-1.65341	1.63224e-08	-0.228826	0.234078	-0.419327	0.0733023	-0.365683	0.194812
PA14_17980	PA3581	glpF	glycerol uptake facilitator protein	GO:0006810	NA	Transport of small molecules	-0.244632	0.0931585	-0.219743	0.160578	0.282621	0.0964078	-1.06955	5.10354e-08	-0.989046	3.37511e-07	0.248718	0.151937	0.356754	0.0758664
PA14_17990	PA3580	NA	hypothetical protein	NA	NA	Hypothetical, unclassified, unknown	-0.0589039	0.72628	-0.0224015	0.912875	-0.047904	0.829181	-0.472574	0.00213278	0.323219	0.0297265	-0.468891	0.0101573	-0.273113	0.211315
PA14_18010	PA3579	NA	glycerol kinase	GO:0005975, GO:0006072	Glycerolipid metabolism, Metabolic pathways	Central intermediary metabolism	-0.343997	0.036204	-0.294	0.0944202	0.106872	0.618177	-0.213636	0.157556	0.505512	0.00213165	-0.386454	0.0431158	-0.124524	0.653888
PA14_18020	PA3578	NA	PhzF family phenazine biosynthesis protein	GO:0009058	NA	Secreted Factors (toxins, enzymes, alginate)	-0.118687	0.292551	-0.0462911	0.738823	-0.0876691	0.548234	-0.427479	0.000281524	0.137035	0.203393	0.218432	0.0931222	0.138743	0.41306
PA14_18040	PA3577	NA	hypothetical protein	NA	NA	Hypothetical, unclassified, unknown	0.258832	0.0528547	0.339684	0.0184963	0.0436756	0.821372	-0.114185	0.355893	0.282375	0.0299841	0.082614	0.6652	0.0580304	0.825146
PA14_18050	PA3576	NA	hypothetical protein	NA	NA	Hypothetical, unclassified, unknown	0.396576	0.0225316	0.360292	0.050427	0.44563	0.0246334	-0.0282634	0.868482	0.388937	0.0213513	0.268209	0.191225	0.137	0.640709
PA14_18060	PA3575	NA	hypothetical protein	GO:0022904	NA	Energy metabolism	0.756144	0.0122651	0.493819	0.126574	0.0909291	0.837167	1.07232	0.00041098	2.00223	2.31279e-07	0.212198	0.601076	0.0701554	0.906947
PA14_18070	NA	NA	periplasmic metal-binding protein	GO:0030001	NA	Transport of small molecules	1.00359	0.275745	0.285204	0.81193	1.34954	0.219503	0.976082	0.25211	0.585986	0.530094	0.294673	0.838463	1.83456	0.160897
PA14_18080	PA3574	NA	TetR family transcriptional regulator	GO:0032410, GO:0034763, GO:0051051, GO:0045892	beta-Lactam resistance	Transcriptional regulators	0.5665	0.501448	-0.176397	0.866105	0.814714	0.427153	0.0684892	0.932946	0.0673402	0.940922	0.165339	0.904164	1.34347	0.264667
PA14_18090	PA3573	NA	major facilitator subfamily transporter protein	GO:0006810, GO:0055085	NA	Transport of small molecules	0.157392	0.52333	0.137712	0.621456	0.377913	0.178861	0.86904	0.000431883	0.70461	0.00345939	0.375364	0.187651	0.335294	0.339433
PA14_18100	PA3572	NA	hypothetical protein	NA	NA	Hypothetical, unclassified, unknown	-0.3449	0.37799	-0.296072	0.504147	0.354713	0.456966	0.493891	0.155956	0.119242	0.761098	0.265729	0.60541	0.309975	0.622733
PA14_18110	PA3571	mmsR	transcriptional regulator MmsR	GO:0006355	NA	Transcriptional regulators	0.0738758	0.553374	0.0830153	0.546889	0.0164648	0.927048	-0.196141	0.0770292	0.285313	0.0144598	0.183094	0.194853	0.235632	0.153527
PA14_18120	PA3570	mmsA	methylmalonate-semialdehyde dehydrogenase	GO:0008152, GO:0055114	Metabolic pathways, beta-Alanine metabolism, Inositol phosphate metabolism, Valine, leucine and isoleucine degradation, Propanoate metabolism, Carbon metabolism	Amino acid biosynthesis and metabolism	0.269303	0.146435	0.0445925	0.852366	0.157778	0.510116	-0.591854	0.00190194	-0.168861	0.359699	-0.0363144	0.907639	0.0730122	0.844138
PA14_18140	PA3569	mmsB	3-hydroxyisobutyrate dehydrogenase	GO:0055114	Valine, leucine and isoleucine degradation, Metabolic pathways	Carbon compound catabolism	-0.628817	0.0552599	-0.775317	0.0341595	-0.502215	0.194596	-0.459345	0.141212	0.00572174	0.987509	-0.331275	0.397665	-0.122812	0.836892
PA14_18150	PA3568	NA	acetyl-coa synthetase	GO:0008152	Metabolic pathways, Propanoate metabolism	Fatty acid and phospholipid metabolism	0.0373923	0.825172	0.00174994	0.993168	-0.148522	0.436507	-0.434188	0.00372218	-0.208695	0.154722	-0.0471854	0.844618	-0.0389119	0.898347
PA14_18160	PA3567	NA	oxidoreductase	GO:0055114	NA	Energy metabolism	-0.163439	0.383654	0.0168574	0.94385	-0.15936	0.50156	0.331275	0.0512143	0.176051	0.324033	-0.168045	0.482291	-0.211608	0.448876
PA14_18180	PA3566	NA	hypothetical protein	NA	NA	Antibiotic resistance and susceptibility	0.35901	0.216889	0.229289	0.503125	0.538857	0.107751	0.67618	0.0147801	0.772701	0.00802425	0.742744	0.0230566	0.456524	0.256371
PA14_18200	PA3565	NA	LysR family transcriptional regulator	GO:0006355	NA	Transcriptional regulators	-0.133787	0.501634	0.0462554	0.851368	-0.0493518	0.858162	-0.463279	0.0140973	-0.651143	0.00169201	-0.258605	0.264096	-0.0790355	0.831719
PA14_18210	PA3564	NA	TatD family deoxyribonuclease	NA	NA	DNA replication, recombination, modification and repair	-0.0380621	0.812212	-0.142241	0.372288	-0.115214	0.536808	-0.183949	0.166568	-0.183555	0.189488	-0.0534772	0.809187	-0.0267795	0.931235
PA14_18230	PA3563	fruR	DNA-binding transcriptional regulator FruR	GO:0006355, GO:0009750, GO:0006810, GO:0015976, GO:0044248	NA	Transcriptional regulators	0.098997	0.490804	0.010324	0.954368	0.00219176	0.992309	-0.298705	0.0236034	-0.167077	0.215862	0.0159077	0.944132	-0.0387169	0.892334
PA14_18250	PA3562	NA	phosphotransferase system enzyme I	GO:0009401, GO:0006810, GO:0016310	Fructose and mannose metabolism, Microbial metabolism in diverse environments, Metabolic pathways, Phosphotransferase system (PTS)	Transport of small molecules	-0.0964965	0.520725	-0.0384691	0.835457	0.0595485	0.765146	-0.12298	0.354905	0.075563	0.600449	-0.162305	0.373905	-0.216473	0.307606
PA14_18260	PA3561	fruK	1-phosphofructokinase	GO:0005975	Fructose and mannose metabolism	Transport of small molecules	-0.384127	0.0487963	-0.248776	0.241639	-0.0142118	0.960826	-0.358556	0.0512143	0.132774	0.48861	-0.334126	0.139908	-0.225826	0.438037
PA14_18275	PA3560	fruA	phosphotransferase system, fructose-specific IIBC component	GO:0032445, GO:0009401	Microbial metabolism in diverse environments, Phosphotransferase system (PTS), Fructose and mannose metabolism, Metabolic pathways	Transport of small molecules; Hypothetical, unclassified, unknown	-0.633672	0.000328164	-0.218211	0.198434	-0.154308	0.433831	-0.578456	0.000406659	-0.0962123	0.537064	-0.44101	0.017277	-0.464511	0.0264093
PA14_18300	PA3559	NA	nucleotide sugar dehydrogenase	GO:0000271, GO:0055114	Pentose and glucuronate interconversions, Amino sugar and nucleotide sugar metabolism, Metabolic pathways, Ascorbate and aldarate metabolism	Putative enzymes	-0.594157	0.000357927	-0.657949	0.000208349	-0.379892	0.0271842	-0.912334	8.75418e-07	-0.75745	1.70273e-05	-0.25519	0.145845	-0.498378	0.0106342
PA14_18310	PA3558	NA	hypothetical protein	NA	Cationic antimicrobial peptide (CAMP) resistance	Membrane proteins	-0.368358	0.486474	0.116077	0.854323	-0.119997	0.865906	-0.465079	0.351924	-0.447791	0.410864	0.261319	0.693089	-0.786829	0.265157
PA14_18320	PA3557	NA	hypothetical protein	NA	Cationic antimicrobial peptide (CAMP) resistance	Membrane proteins	-0.73429	0.0985571	-1.34978	0.0119016	-0.51141	0.340592	-1.88405	0.00068362	-0.843055	0.0724335	-0.308139	0.58164	-0.912719	0.117347
PA14_18330	PA3556	arnT	4-amino-4-deoxy-L-arabinose transferase	GO:0006493	Cationic antimicrobial peptide (CAMP) resistance	Cell wall / LPS / capsule	-0.193933	0.433173	-0.314849	0.235244	-0.154442	0.631447	-1.08336	9.09819e-05	-0.710781	0.00522357	-0.00996758	0.982481	-0.274424	0.454607
PA14_18340	PA3555	NA	hypothetical protein	GO:0005975	Amino sugar and nucleotide sugar metabolism, Cationic antimicrobial peptide (CAMP) resistance	Carbon compound catabolism	-0.196028	0.431889	-0.36803	0.171783	-0.178147	0.577609	-1.31437	1.82105e-05	-1.10784	0.000183812	-0.00355266	0.992901	-0.302519	0.402405
PA14_18350	PA3554	NA	bifunctional UDP-glucuronic acid decarboxylase/UDP-4-amino-4-deoxy-L-arabinose formyltransferase	GO:0009058, GO:0055114	Amino sugar and nucleotide sugar metabolism, Cationic antimicrobial peptide (CAMP) resistance	Translation, post-translational modification, degradation	-0.262607	0.145059	-0.179846	0.368491	-0.341533	0.105836	-0.954883	7.29933e-06	-0.585462	0.00185318	-0.0749783	0.786761	-0.424999	0.0853882
PA14_18360	PA3553	NA	glycosyl transferase family protein	NA	Amino sugar and nucleotide sugar metabolism, Cationic antimicrobial peptide (CAMP) resistance	Cell wall / LPS / capsule	-0.214481	0.397974	-0.194395	0.496009	-0.319915	0.291648	-0.932674	0.000501812	-0.713725	0.00596918	-0.050411	0.902748	-0.278706	0.463918
PA14_18370	PA3552	NA	UDP-4-amino-4-deoxy-L-arabinose--oxoglutarate aminotransferase	NA	Cationic antimicrobial peptide (CAMP) resistance, Two-component system, Amino sugar and nucleotide sugar metabolism	Amino acid biosynthesis and metabolism	-0.0460516	0.893721	-0.225599	0.512936	-0.0470061	0.914373	-0.480982	0.0901873	-0.693139	0.0236724	0.245686	0.531405	-0.134445	0.815257
PA14_18380	PA3551	algA	mannose-1-phosphate guanylyltransferase	GO:0000271, GO:0005976, GO:0042121, GO:0009058	Biofilm formation - Pseudomonas aeruginosa, Biosynthesis of secondary metabolites, Amino sugar and nucleotide sugar metabolism, Fructose and mannose metabolism, Metabolic pathways	Cell wall / LPS / capsule; Secreted Factors (toxins, enzymes, alginate)	0.22845	0.122166	0.189178	0.242033	0.00156377	0.994011	-0.142532	0.306761	0.00510406	0.975585	0.265312	0.125856	0.0705917	0.803514
PA14_18410	PA3550	algF	alginate o-acetyltransferase AlgF	GO:0042121, GO:0051979, GO:0050896	NA	Cell wall / LPS / capsule; Secreted Factors (toxins, enzymes, alginate)	0.870514	0.0015632	0.631627	0.0270004	0.0780072	0.842269	0.0607922	0.823048	0.0249362	0.937327	0.549855	0.0660991	0.0309268	0.958771
PA14_18430	PA3549	algJ	alginate o-acetyltransferase AlgJ	GO:0051979, GO:0042121, GO:0050896	NA	Cell wall / LPS / capsule; Secreted Factors (toxins, enzymes, alginate)	0.291015	0.43094	0.589099	0.129097	-0.16617	0.749407	-0.761753	0.0519622	-0.97545	0.0241098	0.389584	0.376174	-0.310067	0.604922
PA14_18450	PA3548	algI	alginate o-acetyltransferase AlgI	GO:0042121	NA	Cell wall / LPS / capsule; Secreted Factors (toxins, enzymes, alginate)	0.221641	0.31124	-0.0102024	0.971543	0.448914	0.0721597	-0.472022	0.0285492	-0.13052	0.562429	0.211873	0.442404	0.213534	0.535715
PA14_18470	PA3547	algL	poly(beta-D-mannuronate) lyase	GO:0042121, GO:0042122, GO:0050896	Fructose and mannose metabolism	Cell wall / LPS / capsule; Secreted Factors (toxins, enzymes, alginate)	0.515735	0.144998	-0.176048	0.699027	-0.0620425	0.907758	-0.409699	0.256549	-0.357847	0.353727	0.0523973	0.929429	-0.0844268	0.906496
PA14_18480	PA3546	algX	alginate biosynthesis protein AlgX	GO:0042710, GO:0042121, GO:0050896	NA	Cell wall / LPS / capsule; Secreted Factors (toxins, enzymes, alginate)	0.489611	0.187891	0.833054	0.0359277	0.0492342	0.933603	-0.185145	0.635294	0.157488	0.701341	0.196733	0.708809	0.385203	0.494047
PA14_18500	PA3545	algG	alginate-c5-mannuronan-epimerase AlgG	GO:0042121, GO:0050896	Fructose and mannose metabolism	Cell wall / LPS / capsule; Secreted Factors (toxins, enzymes, alginate)	0.162308	0.217966	0.114229	0.440673	0.0700646	0.697751	-0.661884	1.30686e-05	-0.216832	0.0902607	0.0650709	0.737627	0.079727	0.732091
PA14_18510	PA3544	algE	alginate production outer membrane protein AlgE	GO:0042121	NA	Cell wall / LPS / capsule; Secreted Factors (toxins, enzymes, alginate)	0.719672	0.00410059	0.247165	0.363916	0.242026	0.43032	-0.320767	0.17794	-0.122744	0.636446	0.225553	0.469602	0.134274	0.76121
PA14_18520	PA3543	algK	alginate biosynthetic protein AlgK	GO:0042121, GO:0042710	NA	Cell wall / LPS / capsule; Secreted Factors (toxins, enzymes, alginate)	0.317846	0.173154	0.347558	0.170913	-0.0390779	0.909804	-0.583108	0.0159198	-0.269606	0.264803	-0.156705	0.630432	-0.250304	0.491639
PA14_18550	PA3542	alg44	alginate biosynthesis protein Alg44	GO:0044010, GO:0042121, GO:0042710	Biofilm formation - Pseudomonas aeruginosa, Fructose and mannose metabolism	Cell wall / LPS / capsule; Secreted Factors (toxins, enzymes, alginate)	0.449394	0.0810835	0.384261	0.172271	-0.175662	0.617011	-0.421573	0.098881	-0.113682	0.680923	0.137712	0.710541	-0.107975	0.831719
PA14_18565	PA3541	alg8	alginate biosynthesis protein Alg8	GO:0042121	Fructose and mannose metabolism	Secreted Factors (toxins, enzymes, alginate); Hypothetical, unclassified, unknown	0.277766	0.141712	0.229384	0.269872	-0.108048	0.680472	-0.914779	3.93107e-05	-0.348505	0.067863	0.00163619	0.996043	0.0597056	0.876978
PA14_18580	PA3540	algD	GDP-mannose 6-dehydrogenase AlgD	GO:0044010, GO:0055114, GO:0036460, GO:0009607, GO:0009628, GO:0006970, GO:0042710, GO:0042121	Two-component system, Fructose and mannose metabolism, Amino sugar and nucleotide sugar metabolism	Cell wall / LPS / capsule; Secreted Factors (toxins, enzymes, alginate)	0.522772	0.0031123	0.0843879	0.683953	-0.10204	0.693753	0.35301	0.0273089	-0.923343	1.64237e-05	-0.035136	0.902039	0.000191538	0.999034
PA14_18590	PA3539	NA	hypothetical protein	NA	NA	Hypothetical, unclassified, unknown	0.126973	0.311774	0.0432784	0.786761	0.00603009	0.975913	0.225719	0.0503739	0.354039	0.00445579	0.00739573	0.972678	-0.0104817	0.971767
PA14_18600	PA3538	NA	ABC transporter ATP-binding protein	GO:0006810	ABC transporters	Transport of small molecules	-0.173836	0.081421	-0.17507	0.101055	0.0546671	0.689447	-0.0436935	0.641612	0.0378204	0.707501	-0.354061	0.00360842	-0.121219	0.430228
PA14_18610	PA3537	argF	ornithine carbamoyltransferase	GO:0006520, GO:0006591	Arginine biosynthesis, Metabolic pathways, Biosynthesis of antibiotics, Biosynthesis of amino acids, Biosynthesis of secondary metabolites	Amino acid biosynthesis and metabolism	-0.364945	0.00489859	-0.06958	0.635988	-0.0226552	0.900913	-0.258412	0.0259977	-0.294235	0.0153563	-0.48332	0.00156827	-0.308055	0.0707727
PA14_18620	PA3536	NA	hypothetical protein	NA	NA	Hypothetical, unclassified, unknown	0.180766	0.0717366	0.123541	0.258253	0.107756	0.392233	-0.00999873	0.920984	-0.217326	0.026499	-0.0793556	0.562348	0.0297235	0.88719
PA14_18630	PA3535	NA	serine protease	GO:0006508	NA	Putative enzymes	-0.520712	0.000120862	-0.43923	0.00101689	-0.172895	0.21944	0.200652	0.0637384	-0.339287	0.00398767	-0.102208	0.518106	0.11639	0.547063
PA14_18640	PA3534	NA	oxidoreductase	GO:0055114	NA	Putative enzymes	0.29614	0.208935	0.238684	0.358774	0.0203227	0.95552	0.278513	0.197436	-0.195099	0.403685	0.253735	0.3956	0.482694	0.139556
PA14_18650	PA3533	NA	hypothetical protein	GO:0071236, GO:0045454	NA	Translation, post-translational modification, degradation	0.390284	0.0138989	0.102565	0.568858	0.0429106	0.847988	0.614626	0.000151504	0.584625	0.000361056	0.223666	0.236255	0.138471	0.594355
PA14_18660	PA3532	NA	hypothetical protein	GO:0055085	NA	Membrane proteins	-0.19533	0.312711	-0.0836826	0.722181	-0.0692451	0.798497	0.33475	0.0572721	0.156086	0.401058	-0.198357	0.418535	-0.143868	0.66213
PA14_18670	PA3531	bfrB	bacterioferritin	GO:0006879, GO:0006826, GO:0006880	Porphyrin and chlorophyll metabolism	Transport of small molecules	-0.0825385	0.813132	-0.121664	0.755312	-0.200579	0.630391	1.05291	0.00104915	0.702655	0.0221519	-0.151537	0.743461	0.214849	0.692496
PA14_18680	PA3530	NA	hypothetical protein	NA	NA	Transport of small molecules	0.867068	0.0934797	-0.0329362	0.95979	0.0758283	0.919665	-0.769559	0.106835	-0.453611	0.359854	0.613299	0.344447	-0.158749	0.882315
PA14_18690	PA3529	NA	peroxidase	GO:0055114, GO:0045454	NA	Translation, post-translational modification, degradation	-0.44571	0.00324434	-0.252964	0.0981799	-0.401976	0.0155857	1.25527	2.73319e-09	0.881152	1.01672e-06	-0.170193	0.34886	0.052006	0.85902
PA14_18700	PA3528	rnt	ribonuclease T	GO:0016070, GO:0006396	NA	DNA replication, recombination, modification and repair	0.249838	0.0323603	0.182845	0.141356	0.0787949	0.608165	0.950756	7.0826e-09	0.690563	1.54946e-06	-0.0391468	0.832677	-0.046011	0.844154
PA14_18710	PA3527	pyrC	dihydroorotase	GO:0019856	Pyrimidine metabolism, Metabolic pathways	Nucleotide biosynthesis and metabolism	0.406471	0.000558437	0.334362	0.00458864	0.183842	0.149083	0.761149	6.37789e-08	0.599826	3.65042e-06	-0.0062238	0.973798	0.0656336	0.73323
PA14_18720	PA3526	NA	OmpA family membrane protein	NA	NA	Membrane proteins	-0.484394	1.37205e-05	-0.504698	1.2551e-05	-0.424294	0.000178895	0.068193	0.417126	-0.396228	8.49937e-05	-0.215125	0.0468617	-0.165901	0.203781
PA14_18740	PA3525	argG	argininosuccinate synthase	GO:0006526	Metabolic pathways, Biosynthesis of amino acids, Alanine, aspartate and glutamate metabolism, Biosynthesis of antibiotics, Biosynthesis of secondary metabolites, Arginine biosynthesis	Amino acid biosynthesis and metabolism	-0.224648	0.0329638	-0.0229482	0.863657	-0.111999	0.392324	0.600858	1.38168e-06	0.473125	4.77381e-05	-0.427628	0.00100648	-0.372104	0.00700643
PA14_18750	PA3524	gloA1	lactoylglutathione lyase	NA	Pyruvate metabolism	Energy metabolism	0.21615	0.0383743	0.0847204	0.474266	0.119138	0.355504	0.738596	6.09109e-08	0.66347	6.23885e-07	-0.156015	0.213078	-0.0242409	0.909048
PA14_18760	PA3523	NA	RND efflux membrane fusion protein	GO:0055085	NA	Transport of small molecules	0.918189	0.268299	0.0243959	0.981915	1.10925	0.267662	-0.367711	0.642846	-0.666093	0.425769	0.261314	0.841654	2.11823	0.0757072
PA14_18780	PA3522	NA	RND efflux transporter	GO:0006810	NA	Transport of small molecules	0.531064	0.0388763	-0.0353154	0.918777	0.592356	0.0461383	-0.68787	0.00744924	-0.488762	0.0554724	0.0346951	0.934721	0.386039	0.30641
PA14_18790	PA3521	NA	outer membrane efflux protein	GO:0006810	NA	Membrane proteins	0.305613	0.346095	-0.0556888	0.895965	0.460304	0.227285	-0.860181	0.00952045	-0.668696	0.0443641	-0.288926	0.49377	0.0801528	0.900107
PA14_18800	PA3520	NA	hypothetical protein	GO:0030001	NA	Transport of small molecules	0.224659	0.842331	-0.930411	0.429909	0.672742	0.609923	-1.17398	0.238021	-2.34431	0.0466671	0.136623	0.934614	0.882856	0.595596
PA14_18810	PA3519	NA	hypothetical protein	NA	NA	Hypothetical, unclassified, unknown	0.399361	0.735292	-0.634639	0.632746	0.847428	0.54786	-0.857341	0.419521	-1.92225	0.116015	0.200768	0.912031	1.70917	0.289453
PA14_18820	PA3518	NA	hypothetical protein	NA	NA	Hypothetical, unclassified, unknown	-0.120626	0.912946	-1.09813	0.334823	0.373997	0.772476	-1.42216	0.161377	-1.38345	0.198401	-0.318235	0.829574	0.664202	0.672703
PA14_18830	PA3517	NA	adenylosuccinate lyase	GO:0009152	Metabolic pathways, Purine metabolism, Biosynthesis of antibiotics, Biosynthesis of secondary metabolites, Alanine, aspartate and glutamate metabolism	Carbon compound catabolism	-0.292626	0.489839	-0.475257	0.295888	0.225166	0.684888	-1.7744	0.00029067	-1.75075	0.000485707	-0.463937	0.369719	0.0389943	0.96701
PA14_18850	PA3516	NA	adenylosuccinate lyase	NA	Metabolic pathways, Alanine, aspartate and glutamate metabolism, Biosynthesis of antibiotics, Biosynthesis of secondary metabolites, Purine metabolism	Carbon compound catabolism	-0.127489	0.824315	-0.641949	0.265459	-0.178129	0.808098	-1.40084	0.0105491	-1.533	0.00849749	-0.528326	0.423926	-0.0902062	0.935737
PA14_18860	PA3515	NA	hypothetical protein	NA	NA	Hypothetical, unclassified, unknown	-0.111882	0.720768	-0.193993	0.562104	-0.283668	0.433881	-1.02582	0.000816324	-0.861031	0.00428385	-0.499799	0.145329	-0.158733	0.764737
PA14_18870	PA3496	NA	hypothetical protein	NA	NA	Hypothetical, unclassified, unknown	0.376199	0.18015	0.182018	0.576301	-0.460466	0.171615	-0.587134	0.0297529	-0.520494	0.0607487	-0.221331	0.560625	0.0283811	0.965461
PA14_18880	PA3495	nth	endonuclease III	GO:0006284, GO:0006281	Base excision repair	DNA replication, recombination, modification and repair	-0.324703	0.0217965	0.0177826	0.923575	-0.209256	0.206877	0.256192	0.0468775	0.423506	0.00255017	-0.0911079	0.64026	-0.177983	0.395724
PA14_18890	PA3494	NA	electron transport complex protein RsxE	GO:0022900	NA	Energy metabolism	-0.237848	0.100407	-0.145555	0.366073	-0.120671	0.518616	0.13292	0.316761	0.169299	0.225464	-0.300186	0.0747569	-0.201245	0.341609
PA14_18900	PA3493	NA	hypothetical protein	GO:0022900	NA	Energy metabolism	-0.419134	0.0220161	-0.228083	0.244825	-0.148003	0.524291	0.305069	0.0646521	0.395953	0.0231753	-0.428127	0.0424878	-0.251232	0.340092
PA14_18910	PA3492	NA	hypothetical protein	GO:0022900, GO:0006810	NA	Energy metabolism	-0.121688	0.395628	-0.179343	0.24027	-0.0785088	0.683568	0.408711	0.00277768	0.589681	0.000107853	-0.119872	0.519266	-0.101298	0.675587
PA14_18920	PA3491	NA	electron transport complex protein RnfC	NA	NA	Energy metabolism	-0.172465	0.131506	-0.0634844	0.640865	-0.124708	0.382209	0.345247	0.00209291	0.464209	0.000162753	-0.343454	0.0115515	-0.156429	0.357754
PA14_18930	PA3490	NA	electron transport complex protein RnfB	GO:0022900	NA	Energy metabolism	-0.0905106	0.66368	-0.151396	0.493227	0.146774	0.556539	0.458527	0.0118148	0.341342	0.0656103	-0.360979	0.10931	-0.191134	0.535715
PA14_18950	PA3489	NA	Na(+)-translocating NADH-quinone reductase subunit E	GO:0022900	NA	Energy metabolism	-0.0202464	0.911198	0.157434	0.358669	0.0744027	0.728092	0.140547	0.324418	0.48278	0.00215073	-0.0688417	0.768721	0.0056173	0.988221
PA14_18960	PA3488	NA	hypothetical protein	NA	NA	Hypothetical, unclassified, unknown	0.199376	0.16312	0.236285	0.122781	0.225317	0.182917	-0.234959	0.0771287	-0.192914	0.164147	0.00319521	0.989825	0.106887	0.664452
PA14_18970	PA3487	pldA	phospholipase D	NA	NA	Fatty acid and phospholipid metabolism	0.494942	0.000296004	0.277455	0.0342237	0.399747	0.00530707	-0.181556	0.109089	-0.0445199	0.721609	0.0278493	0.890232	-0.032116	0.89781
PA14_18985	PA3486	NA	hypothetical protein	NA	Bacterial secretion system	Hypothetical, unclassified, unknown	0.701419	2.60811e-05	0.420021	0.00595035	0.387568	0.0165741	-0.1699	0.187749	-0.298094	0.0297691	0.160106	0.368336	0.149699	0.498142
PA14_19010	PA3485	NA	hypothetical protein	NA	NA	Hypothetical, unclassified, unknown	1.82749	3.37953e-09	1.4459	2.43764e-07	1.65682	3.41035e-08	1.26781	4.23579e-07	1.14287	3.38956e-06	0.180883	0.49919	0.0890696	0.822717
PA14_19020	PA3484	NA	hypothetical protein	NA	NA	Hypothetical, unclassified, unknown	1.24275	6.87731e-06	1.00019	0.000141637	1.02446	0.000180232	0.806621	0.000370794	0.919194	0.000136682	-0.166039	0.578975	0.00790711	0.988221
PA14_19030	PA3483	NA	hypothetical protein	NA	NA	Hypothetical, unclassified, unknown	0.565457	0.000748336	0.401626	0.015612	0.536837	0.00319408	1.16004	2.7685e-08	1.01403	4.1364e-07	-0.0715024	0.759291	0.0722225	0.811158
PA14_19050	PA3482	metG	methionyl-tRNA synthetase	GO:0006431, GO:0006418	Aminoacyl-tRNA biosynthesis, Selenocompound metabolism	Translation, post-translational modification, degradation	0.242427	0.00770734	0.177278	0.0582805	0.16067	0.120181	0.589393	1.42497e-07	0.38607	6.59119e-05	0.144031	0.172475	0.170686	0.171028
PA14_19065	PA3481	NA	hypothetical protein	NA	NA	Cell division	0.0572493	0.59752	0.142854	0.191865	0.0877832	0.503593	0.732002	4.97806e-08	0.606648	1.48718e-06	0.0504468	0.739328	-0.0711572	0.691475
PA14_19090	PA3480	dcd	deoxycytidine triphosphate deaminase	GO:0006229	Metabolic pathways, Pyrimidine metabolism	Nucleotide biosynthesis and metabolism	0.125013	0.312046	0.0295285	0.850969	-0.0441656	0.798796	0.726672	8.6796e-07	0.780223	6.02558e-07	-0.0236778	0.908132	-0.102625	0.620357
PA14_19100	PA3479	rhlA	rhamnosyltransferase chain A	NA	Biofilm formation - Pseudomonas aeruginosa, Quorum sensing	Secreted Factors (toxins, enzymes, alginate)	-0.396389	0.0990375	-0.555786	0.0320042	-0.416093	0.144023	-1.15872	2.92762e-05	-1.65197	8.43399e-07	0.0452446	0.911507	-0.267744	0.475742
PA14_19110	PA3478	rhlB	rhamnosyltransferase chain B	GO:0005975, GO:0030259, GO:0008152	Quorum sensing, Biofilm formation - Pseudomonas aeruginosa	Secreted Factors (toxins, enzymes, alginate)	-0.731076	0.00444733	-0.787725	0.00373191	-0.684051	0.0157264	-1.16214	2.8986e-05	-1.55731	1.72005e-06	-0.0441473	0.913143	-0.269917	0.469993
PA14_19120	PA3477	rhlR	transcriptional regulator RhlR	GO:0006355, GO:1900378, GO:0046889, GO:0045862	Biofilm formation - Pseudomonas aeruginosa, Quorum sensing	Transcriptional regulators	-0.651802	0.000743393	-0.585446	0.00282399	-0.509791	0.0129335	-1.42698	1.29445e-08	-1.46891	2.13099e-08	-0.0188955	0.949152	-0.119518	0.701534
PA14_19130	PA3476	rhlI	autoinducer synthesis protein RhlI	NA	Biofilm formation - Pseudomonas aeruginosa, Cysteine and methionine metabolism, Two-component system, Metabolic pathways, Quorum sensing	Biosynthesis of cofactors, prosthetic groups and carriers	-0.356883	0.000749007	-0.2974	0.00513157	-0.262714	0.0193383	-0.983457	2.7309e-10	-0.369571	0.000324188	-0.11049	0.374501	-0.150424	0.297473
PA14_19140	PA3475	pheC	cyclohexadienyl dehydratase	GO:0006810	Biosynthesis of amino acids, Biosynthesis of antibiotics, Metabolic pathways, Biosynthesis of secondary metabolites, Phenylalanine, tyrosine and tryptophan biosynthesis	Amino acid biosynthesis and metabolism	-0.3577	0.00340939	-0.271887	0.0286514	-0.163628	0.239046	-0.417929	0.000430891	0.110404	0.321918	-0.230478	0.0913981	-0.338896	0.0296852
PA14_19150	PA3474	NA	hypothetical protein	NA	NA	Membrane proteins	-0.108646	0.522602	0.103895	0.58409	0.0984625	0.651016	-0.0177753	0.914535	0.176748	0.263748	-0.167271	0.41931	-0.224615	0.347007
PA14_19160	PA3473	NA	hypothetical protein	GO:0006810	NA	Membrane proteins	-0.0514556	0.727959	0.135094	0.36578	-0.00433811	0.982225	0.576661	6.33786e-05	0.42071	0.00212409	-0.187827	0.2538	-0.0903809	0.703461
PA14_19170	PA3472	NA	hypothetical protein	NA	NA	Cell wall / LPS / capsule	0.282044	0.0090051	0.153671	0.171612	-0.00997408	0.949777	0.959717	1.20687e-09	0.399235	0.000317329	0.057767	0.705134	0.0995878	0.566497
PA14_19190	PA3471	NA	malate dehydrogenase	GO:0055114	Two-component system, Pyruvate metabolism, Carbon metabolism	Central intermediary metabolism	-0.082336	0.390919	0.0957659	0.355265	-0.0879857	0.462045	0.251659	0.00540454	-0.225045	0.0144682	-0.162528	0.146237	-0.104198	0.478984
PA14_19205	PA3470	NA	hypothetical protein	NA	NA	Hypothetical, unclassified, unknown	-0.288193	0.0337599	-0.232879	0.108115	-0.179622	0.27015	-0.121037	0.329333	-0.231899	0.076532	-0.408811	0.0102981	-0.235925	0.215823
PA14_19210	PA3469	NA	hypothetical protein	GO:0009231, GO:0055114	NA	Biosynthesis of cofactors, prosthetic groups and carriers	-0.140366	0.387286	0.0902508	0.632746	0.171746	0.382828	0.161917	0.268786	0.480132	0.00276393	-0.221484	0.2481	-0.155237	0.543618
PA14_19230	PA3468	NA	hypothetical protein	GO:0055085	NA	Membrane proteins	0.0200891	0.919004	-0.277603	0.124769	-0.0768488	0.740062	-0.360058	0.0238845	-0.165253	0.312209	-0.327054	0.0965463	-0.20119	0.431085
PA14_19270	PA3467	NA	MFS transporter	GO:0055085	NA	Transport of small molecules	-0.0360685	0.836326	-0.230067	0.118845	-0.0715804	0.702361	-0.846369	9.06778e-07	-0.806569	3.22604e-06	-0.354663	0.0270019	-0.181856	0.369902
PA14_19290	PA3466	NA	ATP-dependent RNA helicase	NA	NA	DNA replication, recombination, modification and repair	-0.0396595	0.705821	0.0412329	0.728151	-0.0204669	0.881518	-0.124054	0.15929	-0.117072	0.204373	0.00503394	0.976808	-0.142027	0.320518
PA14_19310	PA3465	NA	hypothetical protein	NA	NA	Transport of small molecules	-0.215001	0.357058	-0.151042	0.570519	0.122482	0.696694	0.311639	0.137974	-0.334502	0.129542	0.448151	0.0999059	0.389415	0.241848
PA14_19320	PA3464	NA	hypothetical protein	NA	NA	Hypothetical, unclassified, unknown	0.0665848	0.696572	0.0379488	0.851368	-0.0352604	0.875728	-0.340405	0.0241906	-0.0627065	0.697863	-0.0537646	0.828294	-0.012865	0.972079
PA14_19330	PA3463	NA	hypothetical protein	NA	NA	Hypothetical, unclassified, unknown	-0.126627	0.641515	0.0656217	0.840149	0.170136	0.606983	-0.670423	0.00862114	-0.548905	0.0330111	-0.0869361	0.825176	-0.0381916	0.943161
PA14_19340	PA3462	NA	sensor/response regulator hybrid	GO:0007165, GO:0016310, GO:0000160	NA	Two-component regulatory systems	-0.412134	0.00488508	-0.414022	0.00688868	-0.221569	0.180961	-1.06234	3.62483e-08	-0.957659	3.44835e-07	-0.0015304	0.994792	0.038709	0.89335
PA14_19350	PA3461	NA	hypothetical protein	NA	NA	Carbon compound catabolism	-0.200027	0.198729	-0.352801	0.0339869	-0.472931	0.00881981	-0.000556626	0.997649	-0.348438	0.0216696	0.803813	5.9837e-05	0.335443	0.116381
PA14_19360	PA3460	NA	GNAT family acetyltransferase	NA	NA	Putative enzymes	-0.05438	0.798496	-0.0448353	0.853949	-0.071704	0.788533	0.0291888	0.875733	-0.161973	0.383395	0.670807	0.00365789	0.350978	0.19142
PA14_19370	PA3459	NA	asparagine synthetase	GO:0006529	Metabolic pathways, Alanine, aspartate and glutamate metabolism, Biosynthesis of secondary metabolites	Amino acid biosynthesis and metabolism	0.0593754	0.77857	-0.0647679	0.790068	0.177915	0.461495	0.189848	0.274204	-0.223039	0.221252	0.562107	0.013711	0.420483	0.113962
PA14_19380	PA3458	NA	transcriptional regulator	GO:0006355	NA	Transcriptional regulators	-0.388005	0.402688	-0.0470943	0.936196	0.172515	0.781435	-0.155719	0.719979	-0.11165	0.813572	0.976302	0.0631462	0.546479	0.417567
PA14_19390	PA3457	NA	hypothetical protein	NA	NA	Membrane proteins	-0.191471	0.259796	-0.0561204	0.795567	-0.0104229	0.967736	-0.433284	0.0080073	-0.158384	0.333479	0.0348413	0.902641	-0.0519271	0.883077
PA14_19400	PA3456	mnmC	5-methylaminomethyl-2-thiouridine methyltransferase	GO:0055114, GO:0008033	NA	Amino acid biosynthesis and metabolism	0.131871	0.267271	-0.051004	0.728202	0.0728523	0.645625	0.180897	0.0971633	0.497642	0.000114987	-0.11155	0.469602	-0.069992	0.742371
PA14_19410	PA3455	NA	hypothetical protein	GO:0006797	NA	Hypothetical, unclassified, unknown	-0.312708	0.00960262	-0.334742	0.00847413	-0.176266	0.204981	-0.648071	2.73243e-06	-0.534463	4.91447e-05	-0.0213308	0.915056	-0.00586819	0.983235
PA14_19430	PA3454	NA	acyl-CoA thiolase	GO:0008152	Microbial metabolism in diverse environments, alpha-Linolenic acid metabolism, Geraniol degradation, Benzoate degradation, Metabolic pathways, Valine, leucine and isoleucine degradation, Biosynthesis of antibiotics, Fatty acid degradation, Fatty acid metabolism, Biosynthesis of secondary metabolites	Fatty acid and phospholipid metabolism	-0.091849	0.671347	-0.28227	0.195213	0.0569205	0.84372	-0.309691	0.0970536	-0.603425	0.00356551	0.17003	0.521724	0.23607	0.436355
PA14_19450	PA3453	NA	hypothetical protein	NA	NA	Hypothetical, unclassified, unknown	-0.169869	0.290162	-0.0727991	0.70809	0.0241344	0.917937	-0.39371	0.0107354	-0.0991311	0.532629	-0.336643	0.0706743	-0.148034	0.572756
PA14_19470	PA3452	mqoA	malate:quinone oxidoreductase	GO:0006099, GO:0055114	Citrate cycle (TCA cycle), Pyruvate metabolism, Metabolic pathways, Microbial metabolism in diverse environments, Biosynthesis of secondary metabolites, Carbon metabolism, Biosynthesis of antibiotics	Central intermediary metabolism	0.931496	0.000759539	0.269135	0.323574	0.191314	0.554678	0.377557	0.098546	0.424638	0.0757588	0.481345	0.101398	0.000869818	0.998188
PA14_19480	PA3451	NA	hypothetical protein	NA	NA	Hypothetical, unclassified, unknown	-0.0858351	0.67463	-0.0436475	0.857159	-0.137854	0.579413	-0.449295	0.0147414	-0.77824	0.000262419	0.332308	0.130241	0.252907	0.358715
PA14_19490	PA3450	lsfA	1-Cys peroxiredoxin LsfA	GO:0055114, GO:0042542, GO:0009405, GO:0045454	NA	Adaptation, Protection	0.357193	0.190402	0.624693	0.0333199	0.272062	0.42381	0.244278	0.321244	0.347834	0.178529	1.284	0.000467354	0.804841	0.0330704
PA14_19500	PA3449	NA	hypothetical protein	NA	Sulfur metabolism, ABC transporters	Transport of small molecules	0.167417	0.645729	0.572053	0.114638	0.219563	0.625121	0.181636	0.567621	0.454274	0.164571	1.50063	0.000647466	0.776913	0.095665
[truncated: 4,417 more rows]
